# Supplementary material for: (S,Z)-3-Phenyl-2-[(1,1,1-tri­chloro-7-meth­oxy-2,7-dioxohept-3-en-4-yl)amino]­propanoic acid monohydrate
Source: Acta Crystallogr Sect E Struct Rep Online. 2014 Jan 18;70(Pt 2):o169–70. doi: 10.1107/S1600536814000154 (PMC3998325; doi:10.1107/S1600536814000154)
Supplement: Supplementary file 1 [file e-70-0o169-sup1.cif]

##############################################################################
#                                                                            #
# This CIF contains the data in a paper accepted for publication in          #
# Acta Crystallographica Section E. It conforms to the requirements of       #
# Notes for Authors for Acta Crystallographica Section E, and has been       #
# peer reviewed under the auspices of the IUCr Commission on Journals.       #
#                                                                            #
# Full details of the Crystallographic Information File format               #
# are given in the paper "The Crystallographic Information File (CIF):       #
# a New Standard Archive File for Crystallography" by S. R. Hall, F. H.      #
# Allen and I. D. Brown [Acta Cryst. (1991), A47, 655-685].                  #
#                                                                            #
# The current version of the core CIF dictionary is obtainable from          #
# ftp://ftp.iucr.org/pub/cif_core.dic.                                       #
#                                                                            #
# Software is freely available for graphical display of the structure(s)     #
# in this CIF. For information consult the CIF software page                 #
# http://www.iucr.org/resources/cif/software.                                #
#                                                                            #
# This file may be used for bona fide research purposes within the           #
# scientific community so long as proper attribution is given to the journal # 
# article from which it was obtained.                                        #
#                                                                            #
##############################################################################
data_I
_audit_creation_method     SHELXL-2013
_journal_date_recd_electronic     2013-12-11
_journal_date_accepted     2014-01-03
_journal_name_full     'Acta Crystallographica, Section E'
_journal_year     2014
_journal_volume     70
_journal_issue      2
_journal_page_first     o169
_journal_page_last     o170
_journal_paper_category     QO
_journal_paper_doi     10.1107/S1600536814000154
_journal_coeditor_code     PK2509
_publ_contact_author_name     'Alex Fabiani Claro Flores'
_publ_contact_author_address
;
Escola de Quimica e Alimentos, Universidade Federal do Rio Grande, Av. Italia
km 08, Campus Carreiros, 96203-900 Rio Grande, RS, Brazil
;
_publ_contact_author_email     'alexflores@furg.br'
_publ_contact_author_fax      555332336990
_publ_contact_author_phone      555332336964
_publ_section_title
;\
(<i>S</i>,<i>Z</i>)-3-Phenyl-2-[(1,1,1-trichloro-7-methoxy-2,7-dioxohept-3-en-\
4-yl)amino]propanoic acid monohydrate
;
loop_
    _publ_author_name
    _publ_author_footnote
    _publ_author_address
    'Flores, Alex Fabiani Claro' .
;
Escola de Quimica e Alimentos, Universidade Federal do Rio Grande, Av. Italia
km 08, Campus Carreiros, 96203-900 Rio Grande, RS, Brazil
;
    'Vicenti, Juliano Rosa de Menezes' .
;
Escola de Quimica e Alimentos, Universidade Federal do Rio Grande, Av. Italia
km 08, Campus Carreiros, 96203-900 Rio Grande, RS, Brazil
;
    'Pizzuti, Lucas' .
;
Universidade Federal da Grande Dourados, UFGD, CEP 79825-070 Dourados, MS,
Brazil
;
    'Campos, Patrick Teixeira' .
;
Instituto Federal Farroupilha, Campus J\'ulio de Castilhos, CEP 98130-000,
J\'ulio de Castilhos, RS, Brazil
;
_database_code_depnum_ccdc_archive     'CCDC 979612'
_chemical_name_systematic
;\
(<i>S</i>,<i>Z</i>)-3-Phenyl-2-[(1,1,1-trichloro-7-methoxy-2,7-\
dioxohept-3-en-4-yl)amino]propanoic acid monohydrate
;
_chemical_name_common     'enaminone propanoic acid'
_chemical_formula_moiety     'C17 H18 Cl3 N O5, H2 O'
_chemical_formula_sum     'C17 H20 Cl3 N O6'
_chemical_formula_iupac     'C17 H18 Cl3 N O5, H2 O'
_chemical_formula_weight     440.69
_chemical_melting_point     393
_shelx_space_group_comment
;
The symmetry employed for this shelxl refinement is uniquely defined
by the following loop, which should always be used as a source of
symmetry information in preference to the above space-group names.
They are only intended as comments.
;
_space_group_crystal_system     triclinic
_space_group_name_H-M_alt     'P 1'
_space_group_name_Hall     'P 1'
loop_
    _space_group_symop_operation_xyz
    'x, y, z'
_cell_length_a     5.6684(16)
_cell_length_b     8.601(3)
_cell_length_c     10.336(3)
_cell_angle_alpha     87.720(19)
_cell_angle_beta     85.696(17)
_cell_angle_gamma     85.649(17)
_cell_volume     500.8(2)
_cell_formula_units_Z     1
_cell_measurement_reflns_used     3866
_cell_measurement_theta_min     3.039
_cell_measurement_theta_max     25.513
_cell_measurement_temperature     296(2)
_exptl_crystal_description     blade
_exptl_crystal_colour     colorless
_exptl_crystal_size_max     0.980
_exptl_crystal_size_mid     0.300
_exptl_crystal_size_min     0.120
_exptl_crystal_density_diffrn     1.461
_exptl_crystal_density_meas     ?
_exptl_crystal_density_method     ?
_exptl_crystal_F_000     228
_exptl_absorpt_coefficient_mu     0.491
_exptl_absorpt_correction_type     gaussian
_exptl_absorpt_process_details
;
(XPREP; Bruker, 2006)
;
_shelx_estimated_absorpt_T_min     0.645
_shelx_estimated_absorpt_T_max     0.943
_exptl_absorpt_correction_T_min     0.880962
_exptl_absorpt_correction_T_max     1
_exptl_special_details
;
Absorption correction: XPREP (Bruker, 2006) was used to perform the Gaussian
absorption correction based on the face-indexed crystal size.
;
_diffrn_ambient_temperature     296(2)
_diffrn_radiation_type     MoK\a
_diffrn_radiation_wavelength     0.71073
_diffrn_radiation_monochromator     'Graphite monochromator'
_diffrn_measurement_device_type     'Bruker APEXII CCD'
_diffrn_measurement_method     '\f and \w scans'
_diffrn_detector_area_resol_mean     ?
_diffrn_reflns_number     13424
_diffrn_reflns_av_R_equivalents     0.0243
_diffrn_reflns_theta_min     2.376
_diffrn_reflns_theta_max     30.742
_diffrn_reflns_theta_full     25.242
_diffrn_measured_fraction_theta_max     0.990
_diffrn_measured_fraction_theta_full     0.999
_diffrn_reflns_limit_h_min     -8
_diffrn_reflns_limit_h_max     8
_diffrn_reflns_limit_k_min     -12
_diffrn_reflns_limit_k_max     12
_diffrn_reflns_limit_l_min     -14
_diffrn_reflns_limit_l_max     14
_refine_special_details     ?
_reflns_number_total     6020
_reflns_number_gt     4784
_reflns_threshold_expression     I>2\s(I)
_refine_ls_structure_factor_coef     Fsqd
_refine_ls_matrix_type     full
_refine_ls_R_factor_all     0.0525
_refine_ls_R_factor_gt     0.0396
_refine_ls_wR_factor_gt     0.0966
_refine_ls_wR_factor_ref     0.1046
_refine_ls_goodness_of_fit_ref     1.041
_refine_ls_restrained_S_all     1.041
_refine_ls_number_reflns     6020
_refine_ls_number_parameters     256
_refine_ls_number_restraints     3
_refine_ls_hydrogen_treatment     mixed
_refine_ls_weighting_scheme     calc
_refine_ls_weighting_details
              'w=1/[\s^2^(Fo^2^)+(0.0502P)^2^+0.0376P] where P=(Fo^2^+2Fc^2^)/3'
_atom_sites_solution_hydrogens     mixed
_atom_sites_solution_primary     ?
_atom_sites_solution_secondary     ?
_refine_ls_shift/su_max     0.000
_refine_ls_shift/su_mean     0.000
_refine_diff_density_max     0.405
_refine_diff_density_min     -0.323
_refine_ls_extinction_method     none
_refine_ls_extinction_coef     .
_refine_ls_abs_structure_details
;
Flack parameter determined using 1984 quotients
[(<i>I</i>^+^)-(<i>I</i>^-^)]/[(<i>I</i>^+^)+(<i>I</i>^-^)]
(Parsons <i>et al.</i>, 2013)
;
_refine_ls_abs_structure_Flack     0.04(2)
loop_
    _atom_type_symbol
    _atom_type_description
    _atom_type_scat_dispersion_real
    _atom_type_scat_dispersion_imag
    _atom_type_scat_source
    'C' 'C' 0.0033 0.0016
                         'International Tables Vol C Tables 4.2.6.8 and 6.1.1.4'
    'H' 'H' 0.0000 0.0000
                         'International Tables Vol C Tables 4.2.6.8 and 6.1.1.4'
    'N' 'N' 0.0061 0.0033
                         'International Tables Vol C Tables 4.2.6.8 and 6.1.1.4'
    'O' 'O' 0.0106 0.0060
                         'International Tables Vol C Tables 4.2.6.8 and 6.1.1.4'
    'Cl' 'Cl' 0.1484 0.1585
                         'International Tables Vol C Tables 4.2.6.8 and 6.1.1.4'
_computing_data_collection     'APEX2 (Bruker, 2009)'
_computing_cell_refinement     'SAINT (Bruker, 2009)'
_computing_data_reduction     'SAINT (Bruker, 2009)'
_computing_structure_solution     'SHELXS97 (Sheldrick, 2008)'
_computing_structure_refinement     'SHELXL2013 (Sheldrick, 2008)'
_computing_molecular_graphics     'DIAMOND (Brandenburg, 2006)'
_computing_publication_material     'publCIF (Westrip, 2010)'
loop_
    _atom_site_type_symbol
    _atom_site_label
    _atom_site_fract_x
    _atom_site_fract_y
    _atom_site_fract_z
    _atom_site_U_iso_or_equiv
    _atom_site_adp_type
    _atom_site_calc_flag
    _atom_site_occupancy
    _atom_site_disorder_assembly
    _atom_site_disorder_group
    O O33 0.4813(5) 1.0147(3) 0.9230(3) 0.0554(6) Uani d 1 . .
    H H33B 0.629(11) 0.977(6) 0.919(5) 0.083 Uiso d 1 . .
    H H41 0.147(9) 0.465(6) 0.794(5) 0.083 Uiso d 1 . .
    H H33A 0.458(10) 1.092(7) 0.887(5) 0.083 Uiso d 1 . .
    H H92 0.352(9) 0.869(6) 0.864(5) 0.083 Uiso d 1 . .
    Cl Cl1 0.75049(16) 0.24572(10) 0.42096(9) 0.0652(3) Uani d 1 . .
    Cl Cl2 0.50084(18) 0.01516(11) 0.57338(11) 0.0759(3) Uani d 1 . .
    Cl Cl3 0.88358(15) 0.16349(14) 0.67617(11) 0.0742(3) Uani d 1 . .
    N N41 0.1053(4) 0.5403(3) 0.7462(2) 0.0403(5) Uani d 1 . .
    C C1 0.6395(5) 0.1924(3) 0.5785(3) 0.0432(6) Uani d 1 . .
    C C7 -0.1436(5) 0.7761(4) 0.3642(3) 0.0424(6) Uani d 1 . .
    C C9 0.0625(5) 0.7901(3) 0.8625(3) 0.0439(6) Uani d 1 . .
    C C3 0.3699(5) 0.4434(3) 0.5739(3) 0.0412(6) Uani d 1 . .
    H H3 0.4282 0.4569 0.4880 0.049 Uiso calc 1 . .
    C C10 -0.0576(5) 0.6530(3) 0.8145(3) 0.0402(6) Uani d 1 . .
    H H10 -0.1704 0.6956 0.7526 0.048 Uiso calc 1 . .
    C C5 0.1234(5) 0.6912(3) 0.5398(3) 0.0414(6) Uani d 1 . .
    H H5A 0.2526 0.7135 0.4764 0.050 Uiso calc 1 . .
    H H5B 0.0854 0.7828 0.5913 0.050 Uiso calc 1 . .
    C C111 -0.0514(5) 0.4758(4) 1.0193(3) 0.0455(6) Uani d 1 . .
    C C2 0.4540(5) 0.3128(3) 0.6460(3) 0.0386(5) Uani d 1 . .
    C C6 -0.0917(6) 0.6567(4) 0.4700(3) 0.0472(7) Uani d 1 . .
    H H6A -0.0645 0.5545 0.4328 0.057 Uiso calc 1 . .
    H H6B -0.2285 0.6543 0.5321 0.057 Uiso calc 1 . .
    C C11 -0.2023(5) 0.5712(4) 0.9264(3) 0.0475(7) Uani d 1 . .
    H H11A -0.3005 0.6496 0.9745 0.057 Uiso calc 1 . .
    H H11B -0.3071 0.5033 0.8897 0.057 Uiso calc 1 . .
    C C112 0.0981(7) 0.5453(4) 1.0959(3) 0.0584(8) Uani d 1 . .
    H H112 0.1040 0.6532 1.0916 0.070 Uiso calc 1 . .
    C C8 -0.4279(7) 0.8699(5) 0.2188(4) 0.0649(10) Uani d 1 . .
    H H8A -0.5833 0.8501 0.1953 0.097 Uiso calc 1 . .
    H H8B -0.3165 0.8573 0.1446 0.097 Uiso calc 1 . .
    H H8C -0.4299 0.9745 0.2481 0.097 Uiso calc 1 . .
    C C116 -0.0616(8) 0.3156(4) 1.0306(4) 0.0638(9) Uani d 1 . .
    H H116 -0.1627 0.2664 0.9813 0.077 Uiso calc 1 . .
    C C115 0.0793(10) 0.2279(5) 1.1156(4) 0.0792(13) Uani d 1 . .
    H H115 0.0718 0.1202 1.1222 0.095 Uiso calc 1 . .
    C C113 0.2391(9) 0.4563(6) 1.1789(4) 0.0734(11) Uani d 1 . .
    H H113 0.3422 0.5039 1.2280 0.088 Uiso calc 1 . .
    C C114 0.2259(9) 0.2964(6) 1.1884(4) 0.0774(13) Uani d 1 . .
    H H114 0.3183 0.2363 1.2450 0.093 Uiso calc 1 . .
    O O72 -0.3587(4) 0.7608(3) 0.3218(2) 0.0535(5) Uani d 1 . .
    O O92 0.2915(4) 0.7852(3) 0.8366(3) 0.0554(5) Uani d 1 . .
    O O91 -0.0517(4) 0.8944(3) 0.9190(3) 0.0591(6) Uani d 1 . .
    O O71 -0.0124(5) 0.8698(3) 0.3220(3) 0.0637(7) Uani d 1 . .
    C C4 0.2004(5) 0.5547(3) 0.6269(3) 0.0370(5) Uani d 1 . .
    O O21 0.3934(4) 0.2806(2) 0.7613(2) 0.0473(5) Uani d 1 . .
loop_
    _atom_site_aniso_label
    _atom_site_aniso_U_11
    _atom_site_aniso_U_22
    _atom_site_aniso_U_33
    _atom_site_aniso_U_12
    _atom_site_aniso_U_13
    _atom_site_aniso_U_23
    O33 0.0494(13) 0.0492(13) 0.0673(15) -0.0017(11) -0.0076(11) 0.0051(11)
    Cl1 0.0759(6) 0.0560(5) 0.0586(5) 0.0031(4) 0.0241(4) -0.0061(4)
    Cl2 0.0741(6) 0.0476(4) 0.1050(8) -0.0204(4) 0.0308(5) -0.0288(5)
    Cl3 0.0413(4) 0.0946(7) 0.0838(6) 0.0154(4) -0.0058(4) -0.0032(5)
    N41 0.0439(13) 0.0350(11) 0.0398(12) 0.0079(10) -0.0005(9) 0.0012(9)
    C1 0.0375(14) 0.0379(14) 0.0531(16) -0.0024(11) 0.0056(11) -0.0056(11)
    C7 0.0410(14) 0.0435(15) 0.0412(14) 0.0029(12) -0.0024(11) 0.0028(11)
    C9 0.0441(14) 0.0397(14) 0.0459(15) 0.0077(11) -0.0048(11) 0.0056(12)
    C3 0.0417(14) 0.0403(14) 0.0398(13) 0.0013(11) 0.0024(10) 0.0017(11)
    C10 0.0375(13) 0.0376(13) 0.0444(14) 0.0073(11) -0.0052(11) -0.0035(11)
    C5 0.0419(14) 0.0338(13) 0.0481(15) -0.0020(10) -0.0039(11) 0.0043(11)
    C111 0.0480(15) 0.0477(16) 0.0385(13) 0.0000(13) 0.0078(12) -0.0018(12)
    C2 0.0349(12) 0.0363(13) 0.0440(14) 0.0022(10) -0.0012(10) -0.0049(10)
    C6 0.0478(16) 0.0414(15) 0.0532(16) -0.0051(12) -0.0114(13) 0.0081(13)
    C11 0.0387(14) 0.0508(17) 0.0516(16) 0.0032(12) 0.0001(12) -0.0028(13)
    C112 0.075(2) 0.0510(19) 0.0489(17) -0.0038(17) -0.0081(16) 0.0032(14)
    C8 0.063(2) 0.081(3) 0.0495(18) 0.0133(19) -0.0149(15) 0.0064(17)
    C116 0.082(3) 0.0495(19) 0.059(2) -0.0072(17) 0.0021(18) -0.0027(15)
    C115 0.115(4) 0.049(2) 0.069(3) 0.007(2) 0.006(3) 0.0063(18)
    C113 0.084(3) 0.085(3) 0.052(2) -0.004(2) -0.0171(19) 0.0069(19)
    C114 0.093(3) 0.078(3) 0.055(2) 0.026(2) -0.002(2) 0.013(2)
    O72 0.0482(12) 0.0614(14) 0.0511(12) -0.0012(10) -0.0121(9) 0.0063(10)
    O92 0.0449(12) 0.0501(13) 0.0709(14) -0.0013(10) -0.0017(10) -0.0073(11)
    O91 0.0540(13) 0.0445(12) 0.0778(16) 0.0107(10) -0.0050(11) -0.0166(11)
    O71 0.0538(14) 0.0628(15) 0.0738(16) -0.0076(11) -0.0098(12) 0.0244(12)
    C4 0.0379(12) 0.0331(13) 0.0400(13) -0.0025(10) -0.0037(10) 0.0014(10)
    O21 0.0524(12) 0.0423(11) 0.0432(11) 0.0133(9) 0.0038(8) 0.0029(9)
_geom_special_details
;
All e.s.d.'s (except the e.s.d. in the dihedral angle between two l.s. planes)
are estimated using the full covariance matrix. The cell e.s.d.'s are taken
into account individually in the estimation of e.s.d.'s in distances, angles
and torsion angles; correlations between e.s.d.'s in cell parameters are only
used when they are defined by crystal symmetry. An approximate (isotropic)
treatment of cell e.s.d.'s is used for estimating e.s.d.'s involving l.s.
planes.
;
loop_
    _geom_bond_atom_site_label_1
    _geom_bond_atom_site_label_2
    _geom_bond_site_symmetry_2
    _geom_bond_distance
    _geom_bond_publ_flag
    O33 H33B . 0.87(6) ?
    O33 H33A . 0.76(6) ?
    Cl1 C1 . 1.757(3) ?
    Cl2 C1 . 1.772(3) ?
    Cl3 C1 . 1.770(3) ?
    N41 C4 . 1.314(4) ?
    N41 C10 . 1.453(3) ?
    N41 H41 . 0.83(5) ?
    C1 C2 . 1.564(4) ?
    C7 O71 . 1.186(4) ?
    C7 O72 . 1.343(4) ?
    C7 C6 . 1.500(4) ?
    C9 O91 . 1.209(4) ?
    C9 O92 . 1.303(4) ?
    C9 C10 . 1.523(4) ?
    C3 C2 . 1.397(4) ?
    C3 C4 . 1.401(4) ?
    C3 H3 . 0.9300 ?
    C10 C11 . 1.545(4) ?
    C10 H10 . 0.9800 ?
    C5 C4 . 1.509(4) ?
    C5 C6 . 1.517(4) ?
    C5 H5A . 0.9700 ?
    C5 H5B . 0.9700 ?
    C111 C116 . 1.384(5) ?
    C111 C112 . 1.385(5) ?
    C111 C11 . 1.510(4) ?
    C2 O21 . 1.241(4) ?
    C6 H6A . 0.9700 ?
    C6 H6B . 0.9700 ?
    C11 H11A . 0.9700 ?
    C11 H11B . 0.9700 ?
    C112 C113 . 1.385(5) ?
    C112 H112 . 0.9300 ?
    C8 O72 . 1.448(4) ?
    C8 H8A . 0.9600 ?
    C8 H8B . 0.9600 ?
    C8 H8C . 0.9600 ?
    C116 C115 . 1.393(6) ?
    C116 H116 . 0.9300 ?
    C115 C114 . 1.344(7) ?
    C115 H115 . 0.9300 ?
    C113 C114 . 1.382(7) ?
    C113 H113 . 0.9300 ?
    C114 H114 . 0.9300 ?
    O92 H92 . 0.89(5) ?
loop_
    _geom_angle_atom_site_label_1
    _geom_angle_atom_site_label_2
    _geom_angle_atom_site_label_3
    _geom_angle_site_symmetry_1
    _geom_angle_site_symmetry_3
    _geom_angle
    _geom_angle_publ_flag
    H33B O33 H33A . . 115(6) ?
    C4 N41 C10 . . 126.9(2) ?
    C4 N41 H41 . . 121(4) ?
    C10 N41 H41 . . 112(4) ?
    C2 C1 Cl1 . . 116.0(2) ?
    C2 C1 Cl3 . . 107.9(2) ?
    Cl1 C1 Cl3 . . 107.55(16) ?
    C2 C1 Cl2 . . 107.0(2) ?
    Cl1 C1 Cl2 . . 109.06(17) ?
    Cl3 C1 Cl2 . . 109.22(17) ?
    O71 C7 O72 . . 124.4(3) ?
    O71 C7 C6 . . 125.1(3) ?
    O72 C7 C6 . . 110.5(2) ?
    O91 C9 O92 . . 124.1(3) ?
    O91 C9 C10 . . 121.0(3) ?
    O92 C9 C10 . . 114.9(3) ?
    C2 C3 C4 . . 122.1(3) ?
    C2 C3 H3 . . 119.0 ?
    C4 C3 H3 . . 119.0 ?
    N41 C10 C9 . . 113.6(2) ?
    N41 C10 C11 . . 110.4(2) ?
    C9 C10 C11 . . 111.3(2) ?
    N41 C10 H10 . . 107.1 ?
    C9 C10 H10 . . 107.1 ?
    C11 C10 H10 . . 107.1 ?
    C4 C5 C6 . . 110.9(2) ?
    C4 C5 H5A . . 109.5 ?
    C6 C5 H5A . . 109.5 ?
    C4 C5 H5B . . 109.5 ?
    C6 C5 H5B . . 109.5 ?
    H5A C5 H5B . . 108.0 ?
    C116 C111 C112 . . 118.3(3) ?
    C116 C111 C11 . . 120.3(3) ?
    C112 C111 C11 . . 121.4(3) ?
    O21 C2 C3 . . 125.9(3) ?
    O21 C2 C1 . . 115.3(2) ?
    C3 C2 C1 . . 118.7(3) ?
    C7 C6 C5 . . 112.0(2) ?
    C7 C6 H6A . . 109.2 ?
    C5 C6 H6A . . 109.2 ?
    C7 C6 H6B . . 109.2 ?
    C5 C6 H6B . . 109.2 ?
    H6A C6 H6B . . 107.9 ?
    C111 C11 C10 . . 113.8(2) ?
    C111 C11 H11A . . 108.8 ?
    C10 C11 H11A . . 108.8 ?
    C111 C11 H11B . . 108.8 ?
    C10 C11 H11B . . 108.8 ?
    H11A C11 H11B . . 107.7 ?
    C111 C112 C113 . . 120.9(4) ?
    C111 C112 H112 . . 119.6 ?
    C113 C112 H112 . . 119.6 ?
    O72 C8 H8A . . 109.5 ?
    O72 C8 H8B . . 109.5 ?
    H8A C8 H8B . . 109.5 ?
    O72 C8 H8C . . 109.5 ?
    H8A C8 H8C . . 109.5 ?
    H8B C8 H8C . . 109.5 ?
    C111 C116 C115 . . 120.1(4) ?
    C111 C116 H116 . . 119.9 ?
    C115 C116 H116 . . 119.9 ?
    C114 C115 C116 . . 121.0(4) ?
    C114 C115 H115 . . 119.5 ?
    C116 C115 H115 . . 119.5 ?
    C114 C113 C112 . . 119.7(4) ?
    C114 C113 H113 . . 120.1 ?
    C112 C113 H113 . . 120.1 ?
    C115 C114 C113 . . 119.9(4) ?
    C115 C114 H114 . . 120.1 ?
    C113 C114 H114 . . 120.1 ?
    C7 O72 C8 . . 115.5(3) ?
    C9 O92 H92 . . 111(3) ?
    N41 C4 C3 . . 122.1(2) ?
    N41 C4 C5 . . 120.6(2) ?
    C3 C4 C5 . . 117.4(2) ?
loop_
    _geom_torsion_atom_site_label_1
    _geom_torsion_atom_site_label_2
    _geom_torsion_atom_site_label_3
    _geom_torsion_atom_site_label_4
    _geom_torsion_site_symmetry_1
    _geom_torsion_site_symmetry_2
    _geom_torsion_site_symmetry_3
    _geom_torsion_site_symmetry_4
    _geom_torsion
    _geom_torsion_publ_flag
    C4 N41 C10 C9 . . . . -76.6(4) ?
    C4 N41 C10 C11 . . . . 157.5(3) ?
    O91 C9 C10 N41 . . . . 178.7(3) ?
    O92 C9 C10 N41 . . . . -0.6(4) ?
    O91 C9 C10 C11 . . . . -56.0(3) ?
    O92 C9 C10 C11 . . . . 124.7(3) ?
    C4 C3 C2 O21 . . . . -0.5(5) ?
    C4 C3 C2 C1 . . . . 178.8(3) ?
    Cl1 C1 C2 O21 . . . . -173.6(2) ?
    Cl3 C1 C2 O21 . . . . -53.0(3) ?
    Cl2 C1 C2 O21 . . . . 64.5(3) ?
    Cl1 C1 C2 C3 . . . . 7.0(4) ?
    Cl3 C1 C2 C3 . . . . 127.7(3) ?
    Cl2 C1 C2 C3 . . . . -114.9(3) ?
    O71 C7 C6 C5 . . . . 13.3(5) ?
    O72 C7 C6 C5 . . . . -167.8(3) ?
    C4 C5 C6 C7 . . . . -168.9(3) ?
    C116 C111 C11 C10 . . . . -115.5(3) ?
    C112 C111 C11 C10 . . . . 65.1(4) ?
    N41 C10 C11 C111 . . . . 54.1(3) ?
    C9 C10 C11 C111 . . . . -73.0(3) ?
    C116 C111 C112 C113 . . . . 1.9(6) ?
    C11 C111 C112 C113 . . . . -178.7(4) ?
    C112 C111 C116 C115 . . . . -1.1(5) ?
    C11 C111 C116 C115 . . . . 179.5(4) ?
    C111 C116 C115 C114 . . . . 0.3(7) ?
    C111 C112 C113 C114 . . . . -1.9(7) ?
    C116 C115 C114 C113 . . . . -0.3(7) ?
    C112 C113 C114 C115 . . . . 1.0(7) ?
    O71 C7 O72 C8 . . . . -0.8(5) ?
    C6 C7 O72 C8 . . . . -179.7(3) ?
    C10 N41 C4 C3 . . . . 175.1(3) ?
    C10 N41 C4 C5 . . . . -7.0(4) ?
    C2 C3 C4 N41 . . . . -2.2(5) ?
    C2 C3 C4 C5 . . . . 179.8(3) ?
    C6 C5 C4 N41 . . . . -86.6(3) ?
    C6 C5 C4 C3 . . . . 91.4(3) ?
loop_
    _geom_hbond_atom_site_label_D
    _geom_hbond_atom_site_label_H
    _geom_hbond_atom_site_label_A
    _geom_hbond_site_symmetry_A
    _geom_hbond_distance_DH
    _geom_hbond_distance_HA
    _geom_hbond_distance_DA
    _geom_hbond_angle_DHA
    C6 H6A Cl1 1_455 0.97 2.94 3.774(3) 144.9
    O33 H33B O91 1_655 0.87(6) 1.89(6) 2.766(4) 177(5)
    N41 H41 O21 . 0.83(5) 2.05(6) 2.672(3) 131(5)
    O33 H33A O21 1_565 0.76(6) 2.06(6) 2.815(3) 171(6)
    O92 H92 O33 . 0.89(5) 1.66(5) 2.542(4) 175(5)
    C3 H3 Cl1 . 0.93 2.55 3.031(3) 112.3
_shelx_hkl_checksum     69725
_shelx_hkl_file
;
  -1   0   0 1028.44   26.84
  -2   0   0 1005.20   26.98
   3   0   0  119.50    4.57
  -3   0   0  114.73    3.39
  -3   0   0  115.59    4.90
  -3   0   0  109.49    3.47
  -4   0   0   87.74    4.72
   4   0   0   82.30    3.12
   4   0   0   90.59    3.02
   4   0   0   91.62    4.31
  -4   0   0   86.99    3.29
  -4   0   0   89.26    3.11
  -5   0   0   83.46    5.07
   5   0   0   82.64    3.29
   5   0   0   80.34    4.57
   5   0   0   76.17    3.77
  -6   0   0   10.96    1.49
   6   0   0   13.45    1.61
   6   0   0   11.94    2.42
  -6   0   0    8.03    2.37
  -7   0   0   11.02    3.02
   7   0   0   12.42    1.87
  -7   0   0   12.17    1.75
  -8   0   0    5.28    1.59
  -8   0   0    5.21    2.87
  -7   1   0   37.05    4.82
  -7   1   0   26.48    2.64
   7  -1   0   33.81    2.98
   6  -1   0   95.01    4.49
  -6   1   0  102.31    6.42
  -6   1   0   96.89    4.54
   6  -1   0   96.93    5.73
  -5   1   0   56.10    4.23
   5  -1   0   51.14    4.05
  -5   1   0   56.30    3.02
   5  -1   0   54.25    2.91
   4  -1   0    0.94    1.13
   4  -1   0    2.13    0.97
   4  -1   0    2.10    0.81
  -4   1   0    1.83    1.16
  -4   1   0    1.11    0.88
  -4   1   0    1.02    0.81
  -4   1   0    1.25    0.71
   3  -1   0   50.39    2.25
  -3   1   0   49.85    2.39
   3  -1   0   53.45    3.09
  -3   1   0   56.44    3.20
  -2   1   0  158.67    4.69
  -2   1   0  159.54    4.87
   2  -1   0  145.98    4.60
   2  -1   0  153.67    4.88
  -2   1   0  159.04    5.49
  -1   1   0 2789.56   68.72
   1  -1   0 2785.89   68.65
  -1   1   0 2832.12   68.84
  -1   1   0 2761.16   66.78
   0  -1   0   14.57    0.75
  -1  -1   0 3823.17   96.73
   1   1   0 3790.36   89.58
  -1  -1   0 3771.99   89.08
  -2  -1   0 3368.37   85.94
   2   1   0 3311.50   76.66
   3   1   0  818.13   20.21
   3   1   0  773.30   18.96
  -3  -1   0  767.50   22.22
  -4  -1   0  254.28    9.50
   4   1   0  262.76    8.32
   4   1   0  266.13    7.47
   5   1   0   61.81    3.75
   5   1   0   67.38    3.13
  -5  -1   0   64.76    4.41
   6   1   0    1.96    0.85
  -6  -1   0    0.85    0.78
  -6  -1   0    2.17    1.64
  -7  -1   0    8.57    2.81
  -7  -1   0    6.51    1.27
  -8  -1   0    2.34    2.46
  -8  -1   0   10.72    1.66
   7  -2   0    4.46    2.31
   7  -2   0    6.20    1.87
  -7   2   0    5.39    2.40
  -7   2   0    5.07    1.62
  -6   2   0   40.11    3.27
   6  -2   0   37.09    4.16
  -6   2   0   43.96    4.78
   6  -2   0   39.66    3.17
   5  -2   0   20.53    2.20
   5  -2   0   23.66    3.15
  -5   2   0   22.66    2.29
  -5   2   0   26.02    3.42
   4  -2   0  174.43    7.36
  -4   2   0  168.95    7.54
   4  -2   0  174.44    6.29
  -4   2   0  182.89    6.40
   4  -2   0  186.28    6.66
  -4   2   0  185.13    6.35
  -3   2   0  616.59   18.00
   3  -2   0  618.61   16.52
  -3   2   0  589.21   16.32
  -3   2   0  609.63   16.43
   3  -2   0  594.23   16.41
   3  -2   0  586.31   17.19
   2  -2   0 1280.61   31.71
   2  -2   0 1256.50   32.10
   2  -2   0 1269.79   32.12
  -2   2   0 1249.26   31.64
  -2   2   0 1254.94   32.15
   1  -2   0 1942.09   46.26
  -1   2   0 1847.84   46.14
  -1   2   0 1844.59   47.23
  -1   2   0 1930.09   47.41
   1  -2   0 1903.41   47.13
   0   2   0  996.40   25.67
   0  -2   0 1011.26   24.71
   0  -2   0  968.25   25.32
   0   2   0 1069.20   25.11
   0  -2   0  998.36   25.00
   0  -2   0  992.54   25.68
  -1  -2   0 1970.35   49.27
  -1  -2   0 2085.82   45.87
  -1  -2   0 1978.28   47.71
   1   2   0 1958.31   49.11
  -1  -2   0 2062.00   51.15
   1   2   0 1868.38   48.79
   2   2   0  655.53   15.62
  -2  -2   0  655.90   15.58
  -2  -2   0  676.49   18.40
  -3  -2   0  736.44   21.24
   3   2   0  749.22   17.75
   3   2   0  758.50   18.71
   4   2   0  242.90    6.58
   4   2   0  252.18    7.42
  -4  -2   0  232.36    8.90
  -5  -2   0  127.25    6.38
  -6  -2   0   13.18    2.78
  -7  -2   0   48.91    5.14
  -8  -2   0    3.60    2.42
  -7   3   0    5.40    2.55
   7  -3   0    5.65    2.11
   7  -3   0    7.40    2.77
  -7   3   0    7.70    2.10
  -6   3   0   73.52    5.75
   6  -3   0   86.91    4.79
  -6   3   0   77.74    4.67
   6  -3   0   78.30    6.06
  -5   3   0   50.27    3.42
   5  -3   0   47.13    3.36
  -5   3   0   60.92    4.96
   5  -3   0   53.12    4.70
  -5   3   0   50.87    3.49
   4  -3   0  280.14    9.27
   4  -3   0  277.91    9.61
  -4   3   0  264.55    9.33
  -4   3   0  285.03   10.61
   4  -3   0  253.55   10.14
  -4   3   0  298.14    9.42
   3  -3   0  579.95   16.41
  -3   3   0  555.96   16.48
   3  -3   0  585.50   17.21
  -3   3   0  592.49   16.50
   3  -3   0  599.80   16.71
   2  -3   0  238.67    7.96
  -2   3   0  250.27    7.77
   2  -3   0  227.76    7.49
  -2   3   0  246.12    7.68
   2  -3   0  221.53    8.01
  -2   3   0  234.10    7.90
  -1   3   0 1167.27   30.55
  -1   3   0 1198.44   30.25
   1  -3   0 1173.10   30.11
  -1   3   0 1163.97   30.81
   1  -3   0 1183.27   30.42
   1  -3   0 1234.85   30.91
   0  -3   0  934.72   24.01
   0  -3   0  950.42   22.99
   0   3   0  898.94   23.97
   0  -3   0  889.25   23.43
   0   3   0  875.72   23.55
   0  -3   0  921.90   23.45
   0   3   0  885.40   23.54
   0   3   0  966.36   23.56
   1   3   0 3047.57   74.01
  -1  -3   0 2939.83   71.15
  -1  -3   0 3026.62   71.88
  -1  -3   0 2866.79   74.10
   1   3   0 3061.77   71.95
  -2  -3   0  356.75   10.03
  -2  -3   0  381.84   11.32
  -2  -3   0  397.85   10.45
   2   3   0  377.71   10.25
  -2  -3   0  397.47   10.06
  -3  -3   0   88.78    4.16
  -4  -3   0  196.12    7.80
  -5  -3   0  150.77    7.10
  -6  -3   0    1.61    1.47
  -7  -3   0    4.35    2.37
  -7   4   0    5.83    2.83
  -7   4   0    7.37    2.31
   7  -4   0    3.07    2.53
   7  -4   0    6.19    2.31
  -6   4   0    9.61    2.82
   6  -4   0    7.20    2.07
   6  -4   0   14.03    3.31
  -6   4   0    8.69    2.09
   5  -4   0    4.57    1.68
  -5   4   0    3.64    1.90
  -5   4   0    3.52    1.48
   5  -4   0    5.41    2.26
  -5   4   0    3.85    1.56
   5  -4   0    3.93    1.69
  -4   4   0  173.92    6.92
   4  -4   0  166.01    7.73
   4  -4   0  160.59    6.71
  -4   4   0  155.89    6.96
  -4   4   0  163.80    7.60
   4  -4   0  167.63    7.22
  -3   4   0  623.16   18.14
   3  -4   0  609.02   18.46
  -3   4   0  636.16   17.91
   3  -4   0  602.37   17.78
   3  -4   0  620.83   18.18
  -2   4   0  107.63    4.81
   2  -4   0  109.08    4.59
   2  -4   0  107.93    5.04
  -2   4   0  101.14    4.55
   2  -4   0   99.96    4.86
  -2   4   0  106.55    4.99
   1  -4   0  477.30   14.15
   1  -4   0  478.10   13.86
  -1   4   0  486.77   14.30
  -1   4   0  495.75   13.90
   1  -4   0  474.31   14.16
   1  -4   0  488.59   13.84
  -1   4   0  483.94   14.18
   0   4   0 1401.45   37.40
   0   4   0 1441.15   38.00
   0  -4   0 1457.87   37.33
   0   4   0 1471.93   37.51
   0  -4   0 1488.71   36.45
   0   4   0 1539.81   37.28
   0  -4   0 1493.01   37.22
   0  -4   0 1456.51   38.05
   1   4   0 1927.53   47.32
  -1  -4   0 1911.16   47.54
  -1  -4   0 1927.84   47.18
  -1  -4   0 1924.05   46.06
  -1  -4   0 1910.79   48.59
   1   4   0 1859.12   48.48
  -2  -4   0  309.85    9.15
  -2  -4   0  327.98    9.24
   2   4   0  336.70    9.58
   2   4   0  328.04    9.50
  -2  -4   0  318.48    9.57
  -2  -4   0  309.37    9.17
  -3  -4   0  388.14   10.17
   3   4   0  380.78   10.49
  -3  -4   0  398.12   12.36
  -3  -4   0  408.48   11.14
   3   4   0  421.60   11.01
  -3  -4   0  361.93   10.60
  -4  -4   0  152.37    6.74
  -4  -4   0  163.36    5.21
  -5  -4   0   66.32    4.46
  -6  -4   0   15.72    2.89
  -7  -4   0    0.85    1.87
   7  -5   0   19.59    4.09
   7  -5   0   22.08    3.63
  -7   5   0   23.79    4.59
  -7   5   0   16.78    3.29
   6  -5   0   12.62    3.36
  -6   5   0   13.91    3.35
   6  -5   0   11.02    2.45
  -6   5   0    8.60    2.47
  -5   5   0  203.19    8.42
  -5   5   0  189.07    9.41
   5  -5   0  183.20    8.10
  -5   5   0  195.41    8.69
   5  -5   0  185.85    9.50
   5  -5   0  189.34    8.62
  -4   5   0   19.84    2.83
   4  -5   0   18.52    2.82
  -4   5   0   14.89    2.40
  -4   5   0   17.30    2.76
   4  -5   0   19.98    2.71
   4  -5   0   13.99    2.77
   3  -5   0   31.74    2.95
   3  -5   0   27.28    3.39
   3  -5   0   25.14    3.04
  -3   5   0   30.87    2.98
  -3   5   0   37.99    3.48
  -2   5   0   65.64    4.17
  -2   5   0   73.04    3.93
   2  -5   0   70.09    3.92
   2  -5   0   61.16    4.05
  -2   5   0   65.52    3.97
   2  -5   0   69.05    4.18
   1  -5   0  276.83    9.31
   1  -5   0  284.72    9.53
  -1   5   0  287.12    9.90
  -1   5   0  269.46    9.82
   1  -5   0  278.90    9.90
   1  -5   0  302.55    9.96
  -1   5   0  302.50    9.50
   0   5   0  161.62    5.89
   0  -5   0  166.59    5.91
   0  -5   0  154.55    6.41
   0  -5   0  154.70    5.74
   0   5   0  168.67    6.63
   0   5   0  156.94    5.84
   0  -5   0  156.78    6.42
   0   5   0  166.69    6.54
  -1  -5   0  410.38   11.14
  -1  -5   0  417.32   12.39
   1   5   0  402.45   12.63
  -1  -5   0  412.09   11.54
   1   5   0  410.71   12.53
  -1  -5   0  409.70   12.59
   2   5   0  145.63    5.63
  -2  -5   0  139.78    5.59
   2   5   0  139.10    5.60
  -2  -5   0  139.17    5.34
  -3  -5   0  181.41    6.51
  -3  -5   0  186.56    5.88
   3   5   0  175.60    6.38
   3   5   0  179.98    6.49
   4   5   0  384.23   11.01
  -4  -5   0  349.95   12.35
  -4  -5   0  366.20   11.02
  -5  -5   0   45.10    3.98
   5   5   0   47.06    2.68
  -5  -5   0   44.54    2.66
  -6  -5   0   10.28    2.62
  -7  -5   0    1.14    1.88
   6  -6   0    3.03    1.90
   6  -6   0    3.92    2.57
  -6   6   0    3.99    2.54
  -6   6   0    6.30    2.32
  -5   6   0  103.65    6.94
  -5   6   0  119.18    6.62
   5  -6   0  119.96    7.52
  -5   6   0  105.05    6.58
   5  -6   0  115.94    6.53
   5  -6   0  109.20    6.71
   4  -6   0   47.11    5.00
  -4   6   0   51.93    4.56
  -4   6   0   51.26    4.32
   4  -6   0   56.64    4.79
   4  -6   0   46.05    4.23
  -3   6   0   47.41    3.90
   3  -6   0   39.51    3.59
   3  -6   0   28.88    3.48
   3  -6   0   40.68    4.24
  -3   6   0   37.65    3.85
  -2   6   0 1082.53   30.87
  -2   6   0 1149.69   30.65
  -2   6   0 1090.11   31.01
   2  -6   0 1091.70   30.83
   2  -6   0 1130.02   30.52
   2  -6   0 1098.91   30.44
  -1   6   0   21.54    2.82
  -1   6   0   25.15    2.64
   1  -6   0   28.09    2.61
   1  -6   0   29.37    3.10
  -1   6   0   19.02    2.76
  -1   6   0   24.80    2.59
   1  -6   0   27.99    2.90
   1  -6   0   25.17    2.94
   0  -6   0   39.68    3.43
   0  -6   0   36.01    2.64
   0  -6   0   46.20    3.58
   0  -6   0   47.00    2.96
   0   6   0   43.87    3.63
   0   6   0   36.13    3.40
  -1  -6   0   15.75    1.66
  -1  -6   0   16.96    1.65
  -1  -6   0   17.86    2.37
  -1  -6   0   18.12    2.24
   1   6   0   14.23    2.21
   1   6   0   15.93    2.29
  -2  -6   0   47.33    3.18
  -2  -6   0   44.88    3.26
   2   6   0   48.72    3.38
   2   6   0   54.74    3.54
   3   6   0  380.34   12.15
  -3  -6   0  372.04   11.09
  -3  -6   0  377.34   12.08
  -4  -6   0    2.78    1.36
   4   6   0    3.75    1.41
   5   6   0   35.48    2.82
  -5  -6   0   33.58    2.79
   6   6   0    6.69    1.69
  -6  -6   0    3.75    1.33
  -6  -6   0   12.42    2.81
  -7  -6   0   -0.22    1.66
  -6   7   0    2.06    2.28
   6  -7   0   -0.55    1.99
   6  -7   0   -0.18    1.87
  -6   7   0    0.43    1.87
  -6   7   0   -0.03    1.72
  -5   7   0   30.76    4.35
   5  -7   0   22.35    3.66
  -5   7   0   29.65    3.96
   5  -7   0   20.81    4.06
   5  -7   0   25.44    3.94
  -5   7   0   17.15    3.43
  -4   7   0   22.68    3.65
   4  -7   0   21.04    3.39
   4  -7   0   18.63    3.55
   4  -7   0   17.07    3.26
  -4   7   0   15.89    3.06
   3  -7   0  349.65   13.37
   3  -7   0  332.22   13.14
   3  -7   0  342.14   12.57
  -3   7   0  354.27   12.63
   2  -7   0  190.58    8.03
  -2   7   0  202.22    8.27
  -2   7   0  195.39    8.69
   2  -7   0  177.21    8.34
  -2   7   0  196.26    8.97
  -2   7   0  203.78    8.36
   2  -7   0  190.49    8.83
  -1   7   0  235.28    9.87
   1  -7   0  249.15    9.06
  -1   7   0  231.55    9.01
   1  -7   0  233.84    9.79
  -1   7   0  236.71    9.07
  -1   7   0  242.05   10.07
   1  -7   0  248.37    9.29
   1  -7   0  239.94    9.74
   0  -7   0   98.80    4.82
   0   7   0  102.54    5.84
   0   7   0  101.57    5.73
   0  -7   0  110.01    5.82
   0  -7   0  107.30    5.00
   0  -7   0  100.72    5.64
   1   7   0   65.71    4.39
  -1  -7   0   68.12    4.48
  -1  -7   0   61.54    3.37
  -1  -7   0   55.83    4.01
   1   7   0   60.74    4.27
  -2  -7   0  281.18   10.58
  -2  -7   0  280.30   10.05
   2   7   0  306.90   10.64
   2   7   0  281.03   10.55
   3   7   0    5.65    1.63
   3   7   0    5.71    1.70
  -3  -7   0    9.38    1.76
  -3  -7   0   10.83    2.15
   4   7   0   55.80    3.88
  -4  -7   0   53.51    3.84
   5   7   0    9.17    2.12
  -5  -7   0   14.84    2.32
  -6  -7   0   19.63    2.46
   6   7   0   19.21    2.86
  -5   8   0   -0.51    1.75
  -5   8   0    3.41    2.09
   5  -8   0    1.15    1.85
   5  -8   0    2.81    2.25
   5  -8   0   -3.44    2.14
  -5   8   0   -0.69    1.81
  -5   8   0    1.54    1.82
  -4   8   0   20.50    3.81
  -4   8   0   27.49    3.83
   4  -8   0   24.56    4.06
  -4   8   0   26.29    3.94
   4  -8   0   26.11    4.36
   4  -8   0   20.26    3.51
   3  -8   0    9.19    2.34
  -3   8   0   12.56    2.84
  -3   8   0    7.29    2.54
   3  -8   0    7.71    2.45
   3  -8   0    9.83    2.73
  -3   8   0   12.47    2.71
   2  -8   0   34.85    3.70
   2  -8   0   30.08    4.05
  -2   8   0   30.81    3.63
  -2   8   0   31.38    4.11
  -2   8   0   28.65    3.95
   2  -8   0   28.58    3.83
  -2   8   0   35.69    3.95
   1  -8   0   94.31    5.22
  -1   8   0   82.50    5.73
   1  -8   0   90.21    5.30
  -1   8   0   85.06    5.77
   1  -8   0   85.57    5.72
   1  -8   0   92.49    5.92
   0  -8   0  194.43    8.93
   0  -8   0  207.19    8.01
   0   8   0  193.00    9.01
   0  -8   0  182.55    8.68
   0   8   0  214.33    9.34
   1   8   0   86.40    5.67
  -1  -8   0   97.35    5.67
   1   8   0   93.09    5.78
  -1  -8   0   96.83    5.86
  -2  -8   0   63.47    4.38
   2   8   0   66.91    4.75
   2   8   0   66.79    4.82
  -2  -8   0   71.49    4.91
   3   8   0   14.76    2.72
  -3  -8   0   18.91    2.96
  -3  -8   0   15.02    2.30
   4   8   0   56.56    4.66
  -4  -8   0   57.56    4.58
  -5  -8   0   45.70    4.06
   5   8   0   50.59    4.41
  -6  -8   0   -0.04    1.46
   6   8   0    2.13    1.94
  -5   9   0    4.87    2.77
   5  -9   0    5.61    2.75
  -5   9   0    6.42    2.55
   5  -9   0    6.82    2.78
  -5   9   0   10.05    3.21
   5  -9   0    2.69    2.62
  -5   9   0    2.70    2.24
  -4   9   0   24.63    3.99
  -4   9   0   15.52    3.59
   4  -9   0   16.82    3.79
   4  -9   0   19.73    3.57
   4  -9   0   16.42    3.72
  -4   9   0   16.05    3.50
  -3   9   0   10.59    3.01
   3  -9   0   11.10    2.72
   3  -9   0   11.66    3.16
   3  -9   0    6.59    2.55
   2  -9   0   10.55    2.55
   2  -9   0    9.01    2.58
  -2   9   0   15.54    3.24
   2  -9   0    9.56    2.62
  -1   9   0    3.21    2.26
   1  -9   0    4.08    1.94
   1  -9   0    1.61    1.70
  -1   9   0    8.99    2.50
   0   9   0  180.68    9.21
   0   9   0  170.85    8.87
   0  -9   0  164.61    8.62
   0  -9   0  187.55    7.84
   0  -9   0  169.52    8.82
  -1  -9   0    6.48    2.05
  -1  -9   0    3.36    2.16
   1   9   0    7.75    2.40
   1   9   0    6.78    2.37
  -2  -9   0   12.13    2.55
  -2  -9   0   17.23    3.19
   2   9   0    4.93    2.14
   2   9   0   16.25    3.02
   3   9   0   47.47    4.86
  -3  -9   0   59.16    5.15
   4   9   0   21.92    3.65
  -4  -9   0   25.91    3.64
   5   9   0    5.09    2.60
  -5  -9   0    4.23    2.10
   4 -10   0    4.81    2.65
   4 -10   0    0.64    2.26
  -4  10   0    2.51    2.54
   3 -10   0   13.92    3.54
  -3  10   0    9.25    3.11
   3 -10   0   12.82    3.13
   3 -10   0    9.15    2.99
   2 -10   0   38.82    4.88
   2 -10   0   40.06    5.28
  -2  10   0   32.19    5.01
  -1  10   0   29.87    4.58
   1 -10   0   35.92    4.86
  -1  10   0   31.51    4.80
   1 -10   0   36.24    4.30
   0  10   0    3.68    2.41
   0 -10   0    1.80    1.83
   0 -10   0    4.80    2.70
   0  10   0    2.94    1.99
  -1 -10   0   30.83    4.62
   1  10   0   28.69    4.61
  -1 -10   0   25.32    3.95
   1  10   0   28.83    4.26
  -2 -10   0   23.02    3.99
   2  10   0   25.03    3.94
   2  10   0   20.40    3.81
  -2 -10   0   27.22    3.72
   3  10   0   19.04    3.75
  -3 -10   0   22.93    3.98
  -4 -10   0   12.52    3.07
   4  10   0    5.28    2.84
  -5 -10   0    4.69    2.44
   5  10   0   -0.27    2.06
   3 -11   0    1.98    2.51
   3 -11   0    1.80    2.55
  -3  11   0   -0.34    2.09
   2 -11   0    4.37    2.59
   2 -11   0    1.23    2.30
  -2  11   0    4.09    2.59
  -1  11   0   16.86    4.02
  -1  11   0   12.81    3.33
   1 -11   0   25.19    4.50
   1 -11   0   11.64    3.28
   0 -11   0    3.54    2.18
   0  11   0    4.25    2.79
   0  11   0    2.17    2.28
   1  11   0    4.65    2.41
   1  11   0    6.95    3.02
  -1 -11   0    8.06    2.67
  -1 -11   0    7.74    3.04
  -2 -11   0   12.52    2.98
   2  11   0   18.35    3.97
   2  11   0   17.90    4.05
  -2 -11   0   19.44    4.07
  -3 -11   0   13.19    3.54
   3  11   0    9.19    3.39
   4  11   0    3.66    2.78
  -4 -11   0    3.53    2.50
  -1  12   0   -2.66    1.67
   1 -12   0    0.98    2.10
   0  12   0   -1.40    2.42
   0  12   0   -0.17    2.19
   0 -12   0    0.99    2.17
   1  12   0   41.97    6.00
  -1 -12   0   55.36    6.05
  -1 -12   0   62.06    6.78
   1  12   0   49.09    6.62
   2  12   0    1.76    2.78
  -2 -12   0    1.74    2.09
   2  12   0   -1.06    2.08
  -2 -12   0   -1.94    2.40
  -2 -12   1    1.52    2.20
   2  12  -1    2.37    2.76
  -2 -12   1    0.46    2.40
  -1 -12   1   -0.54    2.19
   1  12  -1    3.22    3.04
  -1 -12   1   -1.02    2.69
   1  12  -1   -0.45    2.23
   0  12  -1   15.05    4.13
   0 -12   1   15.01    3.81
   0  12  -1   14.11    3.97
  -1  12  -1   -1.80    1.93
   1 -12   1    1.86    2.42
   3  11  -1    1.56    2.65
  -3 -11   1    0.76    2.06
   2  11  -1   -1.42    1.90
  -2 -11   1    0.29    2.21
   2  11  -1   -1.19    1.87
  -2 -11   1   -0.37    1.67
  -1 -11   1   20.65    3.82
   1  11  -1   20.43    4.25
  -1 -11   1   25.93    4.71
   1  11  -1   25.76    4.35
   0 -11   1   16.23    3.63
   0  11  -1   18.03    3.84
   0  11  -1   17.43    3.96
  -1  11  -1    0.52    2.44
   1 -11   1   -1.14    2.03
   1 -11   1   -1.78    1.62
  -1  11  -1    1.73    2.12
   2 -11   1    5.98    2.76
  -2  11  -1    0.77    2.10
   2 -11   1    5.50    3.03
  -3  11  -1    3.87    2.81
   3 -11   1    2.00    2.74
   3 -11   1    0.06    1.96
   5  10  -1   -0.75    2.29
  -5 -10   1    1.37    1.83
   4  10  -1    3.43    2.68
  -4 -10   1    3.95    2.19
   3  10  -1    5.65    2.47
  -3 -10   1    7.91    2.83
  -2 -10   1   55.50    5.53
  -2 -10   1   42.70    4.44
   2  10  -1   39.31    4.61
   2  10  -1   47.94    5.35
   1  10  -1   22.74    3.78
  -1 -10   1   18.08    3.36
   1  10  -1   22.13    3.98
  -1 -10   1   30.75    4.46
   0 -10   1    2.57    2.41
   0  10  -1    2.95    2.02
   0  10  -1    8.79    3.12
   0 -10   1    3.92    2.08
  -1  10  -1    4.54    2.46
   1 -10   1    2.19    2.00
  -1  10  -1    4.21    2.41
   1 -10   1    2.77    2.14
   2 -10   1    9.90    3.08
   2 -10   1   12.24    3.22
  -2  10  -1   14.51    3.51
   3 -10   1   12.18    3.43
   3 -10   1    4.65    2.70
   3 -10   1    7.56    2.69
  -3  10  -1    3.82    2.54
  -4  10  -1   -0.80    1.77
   4 -10   1   -0.31    2.26
   4 -10   1   -0.83    1.94
   4 -10   1    1.31    2.50
  -5  -9   1    5.01    2.09
   5   9  -1    3.71    2.28
  -4  -9   1   -0.30    1.53
   4   9  -1    0.85    1.75
  -3  -9   1   41.59    4.49
   3   9  -1   42.41    4.58
   2   9  -1   10.31    2.46
  -2  -9   1   12.13    2.86
   2   9  -1    7.41    2.34
  -2  -9   1    9.31    2.37
  -1  -9   1    1.20    1.74
   1   9  -1    1.86    1.50
   1   9  -1   -0.78    1.32
  -1  -9   1    0.14    1.38
   0  -9   1    1.05    1.66
   0   9  -1    3.86    2.23
   0  -9   1    3.02    1.79
   0  -9   1    6.99    2.65
   0   9  -1    1.68    1.81
  -1   9  -1   61.42    5.62
  -1   9  -1   49.61    5.22
   1  -9   1   51.70    4.62
   1  -9   1   50.76    5.15
   2  -9   1    4.38    2.21
   2  -9   1    8.36    2.44
  -2   9  -1    6.68    2.50
   2  -9   1    3.23    2.12
  -2   9  -1    4.57    2.52
   3  -9   1    1.20    1.92
   3  -9   1    0.07    1.85
  -3   9  -1   -1.83    1.37
   3  -9   1    1.29    1.86
   4  -9   1    7.58    2.61
   4  -9   1    5.80    2.71
   4  -9   1   -0.90    1.70
  -4   9  -1    7.07    2.97
  -4   9  -1    6.10    2.68
  -4   9  -1    6.27    2.68
   5  -9   1   -0.81    1.93
   5  -9   1    2.09    2.37
  -5   9  -1    0.89    2.36
  -5   9  -1   -0.61    1.77
   5  -9   1    0.69    2.30
  -5   9  -1   -0.95    1.80
  -5   9  -1    1.08    2.22
  -6  -8   1    1.76    1.70
   6   8  -1    2.95    2.01
   5   8  -1   13.66    2.69
  -5  -8   1   17.07    2.74
   4   8  -1   56.80    4.63
  -4  -8   1   55.96    4.58
   3   8  -1   -0.42    1.41
  -3  -8   1    1.70    1.37
  -3  -8   1    1.53    1.33
   2   8  -1   14.14    2.71
   2   8  -1   14.78    2.77
  -2  -8   1   18.39    2.74
  -2  -8   1   16.68    2.95
  -1  -8   1   30.27    3.72
  -1  -8   1   28.60    3.44
   1   8  -1   30.12    3.64
   1   8  -1   30.06    3.69
   0   8  -1  211.22    9.49
   0  -8   1  203.48    9.28
   0  -8   1  210.39    9.29
   0   8  -1  188.42    9.10
   0  -8   1  226.42    8.37
  -1   8  -1   27.34    3.86
   1  -8   1   24.14    3.04
   1  -8   1   24.70    3.20
  -1   8  -1   25.85    3.66
   1  -8   1   29.61    3.83
   1  -8   1   19.31    3.29
   2  -8   1    7.60    2.21
   2  -8   1    7.82    2.14
   2  -8   1    6.63    2.38
  -2   8  -1    4.18    2.05
  -2   8  -1    5.19    2.09
  -3   8  -1   14.92    3.14
   3  -8   1   17.66    3.40
   3  -8   1   16.58    3.00
  -3   8  -1   25.42    3.62
   3  -8   1   18.14    3.46
   4  -8   1   26.71    3.91
   4  -8   1   30.62    4.63
  -4   8  -1   23.35    4.00
  -4   8  -1   33.00    4.20
   4  -8   1   30.33    4.40
  -5   8  -1    2.22    2.12
   5  -8   1    3.59    2.61
   5  -8   1    1.69    2.15
   5  -8   1    4.43    2.40
  -5   8  -1    3.54    2.31
  -5   8  -1    4.71    2.59
  -6  -7   1    5.43    1.79
   6   7  -1   10.20    2.29
  -5  -7   1   53.86    3.85
   5   7  -1   50.07    3.87
  -4  -7   1    0.94    1.31
   4   7  -1    0.99    1.40
  -3  -7   1   34.09    3.34
   3   7  -1   39.17    3.58
  -3  -7   1   42.95    3.02
  -2  -7   1    2.53    1.62
   2   7  -1    4.47    1.72
  -2  -7   1    1.81    1.34
   2   7  -1    5.98    1.77
  -1  -7   1   75.94    3.63
  -1  -7   1   81.24    4.75
   1   7  -1   67.48    4.59
   1   7  -1   62.98    4.47
  -1  -7   1   73.01    4.68
   0  -7   1  114.68    5.12
   0  -7   1   99.94    5.63
   0  -7   1   97.20    4.78
   0   7  -1   91.71    5.50
   0   7  -1   91.31    5.41
   0  -7   1   92.05    5.46
  -1   7  -1   22.33    3.24
   1  -7   1   24.28    2.95
   1  -7   1   23.99    2.78
   1  -7   1   27.10    3.36
   1  -7   1   28.72    3.48
  -1   7  -1   17.79    2.98
   2  -7   1  192.10    8.01
  -2   7  -1  190.65    8.67
   2  -7   1  184.25    8.72
   2  -7   1  180.22    8.17
  -2   7  -1  188.34    8.79
  -2   7  -1  191.50    8.19
  -3   7  -1   33.86    3.80
  -3   7  -1   32.80    4.15
   3  -7   1   26.29    3.76
   3  -7   1   31.03    3.97
   3  -7   1   35.18    3.74
  -4   7  -1   21.98    3.57
   4  -7   1   18.45    3.40
   4  -7   1   27.32    4.09
   4  -7   1   23.28    3.63
  -4   7  -1   26.16    3.58
   5  -7   1   -0.31    1.64
   5  -7   1    1.11    1.68
  -5   7  -1   -0.61    1.41
  -5   7  -1    0.18    1.59
  -5   7  -1    0.15    1.63
   5  -7   1    1.38    2.05
  -6   7  -1    1.05    2.21
  -6   7  -1    4.00    2.32
   6  -7   1    2.82    2.42
   6  -7   1    2.86    2.33
  -7  -6   1    0.82    1.97
  -6  -6   1    6.94    1.55
  -6  -6   1   10.37    2.65
   5   6  -1   36.53    2.91
  -5  -6   1   40.46    2.96
  -4  -6   1   10.90    1.85
   4   6  -1   13.97    1.98
   3   6  -1   89.52    4.53
  -3  -6   1   79.01    4.37
  -3  -6   1   79.96    3.85
   2   6  -1    5.80    1.58
  -2  -6   1    3.98    1.39
  -2  -6   1    8.52    1.64
   2   6  -1    8.27    1.76
  -1  -6   1  128.82    4.98
   1   6  -1  130.88    6.03
  -1  -6   1  138.75    6.07
  -1  -6   1  141.17    6.16
  -1  -6   1  145.14    5.00
   1   6  -1  127.97    6.04
   0  -6   1   40.06    3.33
   0  -6   1   40.03    2.71
   0  -6   1   34.25    2.69
   0   6  -1   41.46    3.46
   0  -6   1   38.41    3.29
   0   6  -1   37.60    3.35
   1  -6   1  185.94    7.83
   1  -6   1  188.23    7.96
  -1   6  -1  186.26    7.34
  -1   6  -1  198.78    8.08
  -1   6  -1  187.64    7.87
   1  -6   1  181.01    7.15
   1  -6   1  192.47    7.46
   2  -6   1  145.60    6.38
  -2   6  -1  131.68    6.64
   2  -6   1  128.75    6.61
   2  -6   1  136.14    6.44
  -2   6  -1  124.50    6.01
  -2   6  -1  120.64    6.32
  -3   6  -1  268.42   10.49
  -3   6  -1  260.81    9.79
   3  -6   1  239.97   10.15
   3  -6   1  268.56    9.77
   3  -6   1  237.76   10.15
   4  -6   1   39.07    3.83
   4  -6   1   29.69    4.11
  -4   6  -1   42.59    3.95
  -4   6  -1   38.22    4.07
   4  -6   1   36.74    4.09
  -5   6  -1   38.17    4.06
  -5   6  -1   40.20    4.63
   5  -6   1   32.07    4.01
   5  -6   1   31.68    4.54
   5  -6   1   28.11    3.69
  -5   6  -1   34.00    4.00
  -6   6  -1    2.35    1.86
   6  -6   1    2.32    1.86
   6  -6   1    1.17    2.07
  -6   6  -1    3.02    2.50
  -7  -5   1    3.81    2.13
  -6  -5   1   22.55    3.38
  -5  -5   1   17.57    2.74
   5   5  -1   14.75    1.58
  -5  -5   1   13.78    1.61
   4   5  -1   30.86    2.26
  -4  -5   1   34.18    2.47
  -4  -5   1   28.59    2.98
   3   5  -1  232.19    7.54
  -3  -5   1  218.50    6.86
   3   5  -1  222.29    7.48
  -3  -5   1  222.58    7.61
  -2  -5   1  299.84    9.73
   2   5  -1  300.77    9.71
  -2  -5   1  299.08    9.36
   2   5  -1  303.59    9.58
  -1  -5   1  163.52    5.61
   1   5  -1  169.88    6.63
  -1  -5   1  172.25    5.51
   1   5  -1  176.88    6.74
  -1  -5   1  185.18    6.70
  -1  -5   1  180.82    6.67
   0  -5   1   10.38    1.82
   0  -5   1    6.73    1.30
   0  -5   1    6.23    1.27
   0  -5   1    7.25    1.54
   0   5  -1    6.95    1.59
   0   5  -1    6.02    1.45
  -1   5  -1  334.98   11.41
  -1   5  -1  333.48   10.92
   1  -5   1  357.32   11.54
   1  -5   1  364.99   11.69
   1  -5   1  348.61   11.06
   1  -5   1  369.60   11.11
  -1   5  -1  343.32   11.56
  -2   5  -1   28.88    2.83
  -2   5  -1   33.73    3.08
  -2   5  -1   29.93    2.70
   2  -5   1   20.78    2.70
   2  -5   1   21.02    2.64
   2  -5   1   22.94    2.46
   2  -5   1   29.93    2.90
   3  -5   1  606.95   18.73
  -3   5  -1  589.88   18.56
   3  -5   1  587.00   18.76
   3  -5   1  633.94   18.40
  -3   5  -1  649.14   18.53
   4  -5   1   45.17    4.46
   4  -5   1   41.64    3.92
  -4   5  -1   52.20    3.81
  -4   5  -1   49.19    4.19
   4  -5   1   46.85    3.78
   5  -5   1   26.81    3.58
  -5   5  -1   38.39    4.30
   5  -5   1   26.69    4.07
   5  -5   1   33.81    3.66
  -5   5  -1   36.47    3.74
  -5   5  -1   34.95    3.62
   6  -5   1   -0.50    1.36
  -6   5  -1   -0.08    1.89
  -6   5  -1   -0.37    1.20
   6  -5   1    0.32    1.85
  -7   5  -1   32.28    3.99
   7  -5   1   16.98    3.95
   7  -5   1   21.52    3.67
  -7   5  -1   15.13    3.89
  -7  -4   1    8.92    2.69
  -6  -4   1    5.17    2.12
  -5  -4   1    1.41    1.27
  -4  -4   1  388.18   13.08
  -3  -4   1  149.56    5.98
  -3  -4   1  152.11    4.38
   3   4  -1  139.17    4.48
  -3  -4   1  142.39    4.73
  -3  -4   1  149.15    4.96
   3   4  -1  144.75    4.79
  -2  -4   1   26.65    1.82
  -2  -4   1   25.61    1.90
  -2  -4   1   23.14    1.69
   2   4  -1   25.59    1.81
   2   4  -1   26.03    1.98
   1   4  -1  181.84    6.24
  -1  -4   1  183.52    6.22
   1   4  -1  163.54    6.08
  -1  -4   1  170.98    5.38
  -1  -4   1  183.24    5.26
  -1  -4   1  169.70    6.16
   0   4  -1  402.68   12.18
   0   4  -1  416.96   12.78
   0  -4   1  418.95   12.15
   0  -4   1  438.01   12.83
   0  -4   1  460.32   12.07
   0   4  -1  431.58   12.65
   0  -4   1  458.00   12.84
  -1   4  -1 1349.76   35.55
  -1   4  -1 1437.23   36.08
   1  -4   1 1383.16   35.99
   1  -4   1 1369.94   35.36
   1  -4   1 1387.73   34.93
   1  -4   1 1344.85   35.44
  -1   4  -1 1332.52   35.21
  -2   4  -1  317.41   10.02
   2  -4   1  297.48   10.12
   2  -4   1  293.52    9.63
  -2   4  -1  304.38   10.15
   2  -4   1  306.74   10.19
  -2   4  -1  290.89    9.63
   3  -4   1  433.04   13.72
  -3   4  -1  433.97   13.33
  -3   4  -1  434.07   13.14
   3  -4   1  441.84   13.32
   3  -4   1  438.03   14.07
  -3   4  -1  405.18   13.39
  -4   4  -1   12.03    2.16
   4  -4   1   17.44    2.97
  -4   4  -1   10.74    2.27
   4  -4   1   16.38    2.28
  -4   4  -1   13.56    2.33
   4  -4   1    9.64    2.16
  -5   4  -1   27.90    3.76
   5  -4   1   26.57    3.79
   5  -4   1   26.64    3.14
   5  -4   1   31.59    3.23
  -5   4  -1   28.76    3.09
  -5   4  -1   28.54    3.09
  -6   4  -1    6.35    2.53
   6  -4   1   11.42    2.39
  -6   4  -1   13.55    2.55
   6  -4   1    5.80    2.41
   7  -4   1    1.04    1.90
  -7   4  -1    1.74    2.26
   7  -4   1    1.53    2.30
  -7   4  -1    1.55    1.63
  -7  -3   1   -1.62    1.49
  -6  -3   1   15.83    2.95
  -5  -3   1  155.69    7.34
  -4  -3   1  161.18    6.92
  -3  -3   1   37.94    2.62
  -2  -3   1  181.72    6.35
  -2  -3   1  183.42    5.43
  -2  -3   1  196.33    5.60
  -2  -3   1  191.29    5.52
   2   3  -1  182.26    5.41
  -1  -3   1 1281.91   32.52
   1   3  -1 1226.99   32.38
  -1  -3   1 1305.38   30.95
  -1  -3   1 1308.55   31.77
   1   3  -1 1264.99   31.79
   0  -3   1  153.25    4.82
   0  -3   1  145.28    4.83
   0   3  -1  156.35    5.36
   0  -3   1  157.09    5.34
   0   3  -1  143.27    4.89
   0  -3   1  143.46    5.18
   0   3  -1  148.48    5.24
  -1   3  -1  188.38    6.28
   1  -3   1  187.30    6.59
   1  -3   1  208.76    6.55
  -1   3  -1  199.89    6.63
   1  -3   1  187.06    6.22
   1  -3   1  197.23    6.58
  -1   3  -1  182.05    6.50
   2  -3   1  153.72    6.16
  -2   3  -1  167.62    6.15
  -2   3  -1  169.98    5.96
   2  -3   1  160.05    6.12
  -2   3  -1  169.50    5.84
   2  -3   1  157.78    5.75
   3  -3   1  292.68    9.76
   3  -3   1  295.15   10.17
  -3   3  -1  287.27    9.57
  -3   3  -1  294.64    9.39
   3  -3   1  295.11    9.41
  -4   3  -1  964.59   26.16
   4  -3   1  961.27   27.19
   4  -3   1  973.88   26.32
  -4   3  -1  952.62   26.31
  -4   3  -1  957.70   28.38
   4  -3   1 1003.37   26.47
   5  -3   1    0.31    1.05
  -5   3  -1    1.20    1.42
  -5   3  -1    2.23    1.24
  -5   3  -1    1.80    1.32
   5  -3   1    2.14    1.65
  -6   3  -1    6.58    1.87
   6  -3   1    4.80    1.78
  -6   3  -1    5.02    2.28
   6  -3   1    5.77    2.20
  -7   3  -1   -0.06    1.31
  -7   3  -1    0.34    1.90
   7  -3   1    0.72    1.52
   7  -3   1    1.68    2.18
  -7  -2   1    2.66    2.05
  -6  -2   1    9.27    2.41
  -5  -2   1   26.10    3.20
  -4  -2   1   68.05    4.01
  -3  -2   1  263.53    8.93
  -2  -2   1 1544.54   40.78
  -1  -2   1 1455.09   34.83
  -1  -2   1 1509.59   37.71
   1   2  -1 1419.58   35.98
   1   2  -1 1448.44   35.20
  -1  -2   1 1463.50   35.21
   1   2  -1 1461.88   35.21
  -1  -2   1 1425.27   36.08
   1   2  -1 1409.06   35.84
   0  -2   1  193.92    5.95
   0  -2   1  205.20    5.68
   0   2  -1  208.38    6.01
   0  -2   1  193.18    5.93
   0   2  -1  193.33    5.93
   0  -2   1  192.87    5.72
   0   2  -1  208.86    6.04
   1  -2   1  244.04    7.32
   1  -2   1  250.93    7.41
  -1   2  -1  238.68    7.18
   1  -2   1  236.62    7.18
  -1   2  -1  251.67    7.43
  -1   2  -1  249.44    7.41
  -2   2  -1   98.75    3.80
  -2   2  -1  104.77    4.07
   2  -2   1   94.92    4.20
   2  -2   1  100.87    4.12
   2  -2   1  100.39    3.78
  -2   2  -1   97.95    3.76
  -3   2  -1 1286.52   33.06
  -3   2  -1 1304.28   35.74
  -3   2  -1 1318.37   33.67
   3  -2   1 1301.56   33.90
   3  -2   1 1295.54   33.20
   3  -2   1 1329.54   33.65
   4  -2   1  142.32    5.78
  -4   2  -1  153.12    5.59
   4  -2   1  139.62    6.36
  -4   2  -1  141.32    6.57
  -4   2  -1  136.95    5.54
   4  -2   1  146.47    5.50
  -5   2  -1   45.97    4.26
   5  -2   1   42.05    2.97
  -5   2  -1   50.86    3.14
   5  -2   1   42.75    3.87
   6  -2   1  110.89    5.42
  -6   2  -1  113.82    6.98
  -6   2  -1  112.73    5.42
   6  -2   1  127.79    6.79
   6  -2   1  120.13    6.18
  -7   2  -1    6.26    2.50
  -7   2  -1    6.16    1.75
   7  -2   1    7.01    2.07
   7  -2   1    4.21    2.25
  -8  -1   1    8.48    3.20
  -7  -1   1   -0.08    1.76
  -6  -1   1   23.88    3.56
   5   1  -1  138.46    5.91
  -5  -1   1  145.52    7.02
   4   1  -1  171.42    5.06
  -4  -1   1  156.84    6.90
  -3  -1   1  604.72   17.77
  -2  -1   1 1177.20   31.44
  -1  -1   1 2992.84   74.11
  -1  -1   1 2936.24   75.77
   0  -1   1  858.39   22.55
   0   1  -1  914.10   22.68
   0  -1   1  926.86   21.95
   1  -1   1 2321.73   59.92
   1  -1   1 2482.45   58.43
  -1   1  -1 2339.44   60.01
  -1   1  -1 2499.98   60.07
   1  -1   1 2434.92   58.45
  -1   1  -1 2502.72   58.40
  -2   1  -1  802.84   19.94
  -2   1  -1  767.22   19.69
  -2   1  -1  791.94   21.27
   2  -1   1  777.43   19.95
   2  -1   1  750.85   20.10
   2  -1   1  763.21   19.72
   3  -1   1  457.37   12.58
  -3   1  -1  438.50   12.37
   3  -1   1  458.86   12.43
   3  -1   1  476.44   13.38
  -3   1  -1  459.70   12.43
  -3   1  -1  451.40   13.95
  -4   1  -1  124.73    4.48
   4  -1   1  127.15    4.79
   4  -1   1  118.87    5.42
   4  -1   1  116.54    4.45
  -4   1  -1  114.20    5.64
  -4   1  -1  114.67    4.42
   5  -1   1   34.80    2.38
   5  -1   1   33.44    3.30
   5  -1   1   33.34    2.97
  -5   1  -1   33.92    3.61
  -5   1  -1   35.43    2.45
   6  -1   1   36.35    3.34
  -6   1  -1   33.72    4.12
   6  -1   1   30.73    2.62
   6  -1   1   28.89    3.47
  -7   1  -1    2.80    1.99
   7  -1   1    4.76    1.63
  -7   1  -1    6.39    1.64
  -8   1  -1   16.33    4.04
  -8   1  -1   13.05    2.30
  -7   0   1   29.14    4.42
  -7   0   1   22.36    2.26
   7   0  -1   28.33    2.43
  -6   0   1   33.43    4.07
  -6   0   1   24.50    2.09
   6   0  -1   35.62    3.63
   6   0  -1   33.55    2.28
   5   0  -1   89.33    3.36
   5   0  -1   83.46    4.71
  -5   0   1   77.72    5.04
  -4   0   1   72.12    4.24
   4   0  -1   75.59    2.65
  -4   0   1   66.29    2.71
  -3   0   1  464.78   11.92
  -3   0   1  460.67   14.17
  -2   0   1 2044.05   53.32
  -1   0   1  686.47   17.76
   1   0  -1  720.61   17.98
   1   0  -1  721.60   16.70
   1   0  -1  670.18   17.93
  -1   0   1  735.59   18.81
   0   0   1   -0.06    0.09
   0   0  -1   -0.12    0.09
   0   0  -1   -0.05    0.09
  -1   0  -1 3279.01   78.20
   1   0   1 3173.68   75.10
   1   0   1 3361.76   72.52
   1   0   1 2803.30   77.24
  -2   0  -1  685.10   16.99
   2   0   1  701.08   17.53
   2   0   1  671.06   17.33
  -2   0  -1  666.24   17.44
   2   0   1  675.03   16.82
  -2   0  -1  682.96   18.79
  -2   0  -1  669.29   16.99
  -2   0  -1  722.09   17.34
   3   0   1  288.30    8.31
  -3   0  -1  295.73    7.90
  -3   0  -1  299.84    9.57
   3   0   1  279.68    8.72
  -3   0  -1  280.79    8.11
  -3   0  -1  297.23    7.89
  -4   0  -1  143.83    4.56
   4   0   1  134.62    5.12
   4   0   1  139.25    5.63
  -4   0  -1  145.99    6.33
   4   0   1  136.88    4.74
   4   0   1  143.24    4.61
  -4   0  -1  143.11    4.87
   5   0   1   68.08    3.07
   5   0   1   67.84    3.64
  -5   0  -1   66.95    4.51
  -5   0  -1   66.82    3.01
   5   0   1   65.36    3.97
  -6   0  -1   14.45    1.73
   6   0   1   12.45    1.69
  -6   0  -1   11.97    2.59
   6   0   1   10.34    2.30
  -7   0  -1    2.10    2.17
  -7   0  -1    1.30    1.20
   7   0   1    1.89    1.37
  -8   0  -1    6.68    1.68
  -8   0  -1    6.55    2.90
   8   0   1    7.83    2.14
  -7   1   1    6.02    1.67
  -7   1   1    3.19    2.09
   7  -1  -1    4.69    1.64
  -6   1   1   12.54    1.74
   6  -1  -1   11.95    1.81
   6  -1  -1    3.36    1.82
  -6   1   1    6.53    2.37
  -5   1   1    1.94    1.41
   5  -1  -1    4.67    1.66
  -5   1   1    3.49    1.04
   5  -1  -1    1.86    0.96
   4  -1  -1  388.94   11.01
  -4   1   1  384.36   10.66
   4  -1  -1  401.87   11.02
  -4   1   1  394.82   11.35
  -4   1   1  373.97   13.07
  -3   1   1   62.43    2.68
  -3   1   1   63.79    3.54
   3  -1  -1   63.58    2.59
  -3   1   1   70.57    2.83
   2  -1  -1 1772.20   44.72
   2  -1  -1 1845.74   43.82
  -2   1   1 1820.18   43.78
  -2   1   1 1773.48   44.89
  -2   1   1 1805.21   47.38
   1  -1  -1 1182.95   28.91
  -1   1   1 1214.27   29.58
   1  -1  -1 1078.71   29.45
  -1   1   1 1234.96   29.01
  -1   1   1 1204.42   29.63
   0  -1  -1  508.78   12.42
   0   1   1  482.58   12.59
   0   1   1  455.94   11.77
  -1  -1  -1 2874.62   71.97
   1   1   1 3014.95   67.12
  -1  -1  -1 2907.48   74.45
   1   1   1 2894.04   71.92
   1   1   1 2892.15   71.68
  -2  -1  -1   58.49    2.70
   2   1   1   59.55    2.23
   2   1   1   64.53    2.27
  -3  -1  -1    3.51    1.02
   3   1   1    3.33    0.83
   3   1   1    3.46    0.73
  -4  -1  -1  529.84   16.61
  -4  -1  -1  510.17   13.98
   4   1   1  544.15   14.05
  -4  -1  -1  554.21   13.89
   4   1   1  544.71   14.82
  -5  -1  -1  227.71    6.59
   5   1   1  221.82    7.21
  -5  -1  -1  222.96    9.18
   5   1   1  217.64    7.75
  -5  -1  -1  222.07    6.81
  -6  -1  -1   40.55    4.18
   6   1   1   43.79    2.37
  -6  -1  -1   39.96    2.26
  -7  -1  -1   41.10    4.84
   7   1   1   44.34    2.85
  -8  -1  -1   15.43    3.63
  -8  -1  -1    9.31    1.60
   7  -2  -1    0.63    1.41
  -7   2   1    1.71    1.32
   7  -2  -1   -0.78    1.98
  -7   2   1   -1.17    1.51
  -6   2   1    7.73    2.48
   6  -2  -1    2.98    1.97
   6  -2  -1    2.88    1.48
  -6   2   1    3.82    1.53
  -5   2   1   11.03    1.73
  -5   2   1   15.22    2.80
   5  -2  -1   12.55    2.43
   5  -2  -1   14.28    1.88
  -4   2   1   10.47    1.54
   4  -2  -1   13.55    1.79
  -4   2   1   10.12    2.03
  -4   2   1    9.28    1.44
   4  -2  -1   10.34    1.53
   3  -2  -1  352.31   10.30
  -3   2   1  358.22   11.64
   3  -2  -1  367.79   10.56
  -3   2   1  345.06   10.32
  -3   2   1  347.28   10.46
  -2   2   1  805.62   20.97
  -2   2   1  833.73   21.19
   2  -2  -1  815.41   20.99
   2  -2  -1  776.47   21.04
  -1   2   1 4616.07  117.49
   1  -2  -1 4860.81  117.35
  -1   2   1 4786.17  117.65
  -1   2   1 4724.30  114.28
   1  -2  -1 4939.83  114.25
   0   2   1 5056.45  122.13
   0   2   1 5045.62  118.61
   0  -2  -1 5100.98  118.55
   0  -2  -1 4908.55  122.38
   0   2   1 4882.03  122.18
   0  -2  -1 4891.33  121.77
  -1  -2  -1 3908.83   97.98
  -1  -2  -1 3943.37   94.72
   1   2   1 4063.04   94.91
   1   2   1 4010.78   91.35
   1   2   1 3984.68   97.78
   2   2   1    9.56    0.70
   2   2   1   10.29    0.86
  -2  -2  -1    6.41    1.04
  -2  -2  -1    6.29    0.70
   2   2   1    8.14    0.59
  -2  -2  -1    7.33    0.60
   3   2   1  269.98    7.35
  -3  -2  -1  274.36    9.02
   3   2   1  276.14    7.39
  -4  -2  -1  210.51    7.99
   4   2   1  205.72    6.39
   4   2   1  208.61    6.18
  -5  -2  -1   25.34    3.10
  -6  -2  -1   13.36    2.76
  -7  -2  -1   12.15    2.95
  -8  -2  -1    0.46    2.02
   7  -3  -1   31.19    4.67
  -7   3   1   38.89    5.35
   7  -3  -1   40.49    4.04
  -7   3   1   37.89    3.76
  -6   3   1   64.49    5.84
   6  -3  -1   67.63    4.14
   6  -3  -1   58.19    5.37
  -6   3   1   62.65    4.20
   5  -3  -1   27.42    3.73
  -5   3   1   33.44    3.94
   5  -3  -1   24.95    2.69
  -5   3   1   29.51    2.79
   4  -3  -1   33.77    2.91
  -4   3   1   28.17    2.46
   4  -3  -1   21.90    2.34
  -4   3   1   23.12    2.37
   4  -3  -1   22.92    3.22
  -4   3   1   27.25    3.19
  -3   3   1   11.79    1.87
  -3   3   1   13.10    1.79
  -3   3   1    9.06    1.49
   3  -3  -1   11.84    1.77
   3  -3  -1   12.15    1.62
  -2   3   1  701.99   19.36
  -2   3   1  731.07   19.49
  -2   3   1  731.89   19.53
   2  -3  -1  707.29   19.42
   2  -3  -1  710.34   19.31
   1  -3  -1  654.61   17.47
  -1   3   1  644.93   17.48
  -1   3   1  671.33   17.48
   1  -3  -1  615.14   17.53
  -1   3   1  637.31   17.68
  -1   3   1  655.17   17.40
   1  -3  -1  644.24   17.35
   0  -3  -1  205.18    6.77
   0   3   1  217.04    6.88
   0   3   1  208.10    6.41
   0   3   1  205.88    6.85
   0  -3  -1  212.35    6.76
   0  -3  -1  215.12    6.42
   1   3   1  207.33    6.30
  -1  -3  -1  199.63    6.09
   1   3   1  210.77    5.82
   1   3   1  194.82    6.25
  -1  -3  -1  182.18    5.58
  -1  -3  -1  180.82    6.12
  -2  -3  -1 1285.84   33.89
   2   3   1 1271.20   32.33
   2   3   1 1304.39   30.24
  -2  -3  -1 1277.40   32.47
  -2  -3  -1 1253.34   31.24
   3   3   1  161.17    4.75
   3   3   1  172.32    4.91
  -3  -3  -1  155.52    4.66
  -3  -3  -1  172.27    5.08
   3   3   1  154.96    4.59
  -3  -3  -1  163.88    6.16
   4   3   1    3.73    0.82
  -4  -3  -1    5.99    1.60
  -4  -3  -1    5.38    0.85
  -5  -3  -1   11.06    2.18
  -6  -3  -1   15.15    2.85
  -7  -3  -1   18.82    3.60
  -7   4   1    3.35    1.89
  -7   4   1    4.83    2.78
  -7   4   1    3.07    1.84
   7  -4  -1    4.50    2.03
   7  -4  -1    4.34    2.69
   6  -4  -1    1.00    1.85
   6  -4  -1    0.58    1.49
  -6   4   1    0.59    1.67
  -6   4   1    0.56    1.27
  -5   4   1   57.35    4.00
   5  -4  -1   61.92    5.40
  -5   4   1   58.45    5.22
   5  -4  -1   64.21    4.34
  -5   4   1   52.13    3.99
   5  -4  -1   56.23    3.96
   4  -4  -1  174.00    8.18
   4  -4  -1  186.11    7.65
   4  -4  -1  175.45    7.08
  -4   4   1  184.58    7.59
  -4   4   1  171.45    8.00
  -4   4   1  188.65    7.32
   3  -4  -1   27.63    2.78
   3  -4  -1   30.36    2.68
  -3   4   1   27.89    2.78
  -3   4   1   31.59    2.69
  -2   4   1  494.69   14.16
  -2   4   1  471.40   14.39
   2  -4  -1  475.61   14.38
  -2   4   1  466.47   14.22
   2  -4  -1  483.05   14.05
  -1   4   1  541.56   15.64
   1  -4  -1  545.08   15.65
   1  -4  -1  507.68   15.43
   1  -4  -1  539.54   15.20
  -1   4   1  563.90   15.34
  -1   4   1  551.53   15.34
  -1   4   1  544.99   15.79
   0   4   1  247.87    8.40
   0  -4  -1  269.68    8.52
   0   4   1  249.94    8.49
   0  -4  -1  252.58    8.37
   0   4   1  258.68    7.91
   0  -4  -1  258.77    7.89
  -1  -4  -1 3004.93   75.08
  -1  -4  -1 2959.36   73.98
   1   4   1 2962.10   74.97
  -1  -4  -1 3065.95   72.77
   2   4   1  325.04    9.84
   2   4   1  340.94    9.88
  -2  -4  -1  330.97    9.48
  -2  -4  -1  322.99    9.88
  -3  -4  -1   91.99    4.20
   3   4   1   90.76    3.63
  -3  -4  -1   87.18    3.18
  -3  -4  -1   81.40    3.22
  -3  -4  -1   88.59    3.66
   3   4   1   93.94    3.23
  -4  -4  -1   98.41    4.92
  -4  -4  -1   87.19    3.31
   4   4   1   98.90    3.68
  -4  -4  -1  101.60    3.86
   5   4   1    4.34    1.04
  -5  -4  -1    2.58    1.45
  -6  -4  -1   27.13    3.61
  -7  -4  -1   -1.07    1.74
   7  -5  -1   12.24    3.46
  -7   5   1    8.88    3.25
   7  -5  -1    8.02    2.72
  -7   5   1    5.55    2.29
  -7   5   1    7.74    2.36
   6  -5  -1    9.69    2.40
   6  -5  -1    5.08    2.81
  -6   5   1   14.58    3.38
  -6   5   1    8.67    2.40
   5  -5  -1   23.97    3.29
   5  -5  -1   29.42    3.42
  -5   5   1   25.34    3.80
  -5   5   1   29.58    3.35
  -5   5   1   32.19    3.49
   5  -5  -1   32.69    4.56
   4  -5  -1  187.87    8.22
  -4   5   1  184.98    7.78
  -4   5   1  178.03    8.13
   4  -5  -1  193.45    7.87
  -4   5   1  183.23    8.52
   4  -5  -1  180.64    8.65
   3  -5  -1   68.06    4.70
  -3   5   1   61.93    4.29
  -3   5   1   74.37    4.24
   3  -5  -1   68.42    4.07
   3  -5  -1   72.80    4.52
  -2   5   1    3.59    1.27
  -2   5   1    3.80    1.34
   2  -5  -1    3.94    1.31
   2  -5  -1    4.79    1.60
   2  -5  -1    2.74    1.13
  -2   5   1    3.20    1.22
  -2   5   1    4.89    1.37
  -1   5   1   92.58    4.79
  -1   5   1   89.75    4.30
   1  -5  -1   86.17    4.62
   1  -5  -1   88.44    4.17
   1  -5  -1   93.81    4.70
  -1   5   1   90.52    4.28
  -1   5   1   97.02    4.88
   0   5   1  723.28   20.46
   0  -5  -1  754.32   20.48
   0   5   1  767.22   21.48
   0  -5  -1  742.94   20.91
   0  -5  -1  778.90   20.25
   0   5   1  767.22   21.12
   0  -5  -1  749.80   21.30
  -1  -5  -1  346.82   10.16
   1   5   1  380.11   11.36
   1   5   1  354.72   11.31
  -1  -5  -1  341.50   11.14
  -1  -5  -1  350.13    9.87
  -1  -5  -1  342.49   10.90
   2   5   1   14.93    1.86
  -2  -5  -1   15.35    1.74
  -2  -5  -1   15.66    1.87
   2   5   1   15.74    1.91
  -3  -5  -1  141.28    5.67
   3   5   1  155.87    5.82
  -3  -5  -1  146.32    5.10
   3   5   1  151.69    5.73
  -4  -5  -1   38.77    3.31
  -4  -5  -1   40.43    2.71
   4   5   1   44.25    2.72
   5   5   1   27.63    2.28
  -5  -5  -1   27.06    3.22
   6   5   1    4.31    1.39
  -6  -5  -1    2.81    1.72
  -6  -5  -1    5.80    1.22
  -7  -5  -1    3.81    2.09
  -6   6   1    0.69    1.63
   6  -6  -1    4.19    2.14
  -6   6   1    1.70    1.70
   6  -6  -1   -0.46    2.12
  -6   6   1    0.43    1.83
   5  -6  -1   47.38    4.67
  -5   6   1   44.50    4.36
   5  -6  -1   52.85    5.68
  -5   6   1   46.75    4.34
   5  -6  -1   50.14    4.66
  -5   6   1   36.91    4.47
  -5   6   1   45.85    4.41
   4  -6  -1   40.61    3.91
  -4   6   1   36.78    3.66
   4  -6  -1   33.47    3.92
   4  -6  -1   41.99    4.79
  -4   6   1   39.94    4.11
  -4   6   1   46.76    4.13
   3  -6  -1    9.50    1.99
  -3   6   1   10.11    2.16
   3  -6  -1    8.29    2.22
   3  -6  -1    9.44    2.31
  -3   6   1   12.26    2.52
  -3   6   1   12.12    2.37
   2  -6  -1  281.38   10.60
  -2   6   1  269.20   10.67
  -2   6   1  298.58   10.27
   2  -6  -1  295.37   10.12
  -2   6   1  293.49   10.16
   2  -6  -1  282.01   10.68
  -2   6   1  272.83   10.34
   1  -6  -1  126.58    5.45
   1  -6  -1  113.41    5.80
  -1   6   1  122.64    6.10
  -1   6   1  123.45    5.53
   1  -6  -1  119.91    5.72
   1  -6  -1  122.10    6.05
  -1   6   1  116.76    6.03
   0  -6  -1  385.35   11.68
   0  -6  -1  380.46   11.67
   0  -6  -1  368.29   12.59
   0   6   1  382.25   11.80
   0   6   1  381.77   12.68
   0  -6  -1  381.09   12.53
   0   6   1  371.24   12.73
  -1  -6  -1   39.93    2.45
  -1  -6  -1   36.92    3.12
   1   6   1   40.33    3.32
  -1  -6  -1   44.02    3.45
  -1  -6  -1   40.30    2.53
   1   6   1   42.69    3.44
   2   6   1   70.91    4.19
  -2  -6  -1   70.91    3.85
  -2  -6  -1   67.52    4.06
   2   6   1   72.55    4.23
  -3  -6  -1   34.57    3.01
  -3  -6  -1   38.59    2.61
   3   6   1   42.67    3.12
   3   6   1   37.52    3.02
   4   6   1   55.15    3.53
  -4  -6  -1   46.96    3.26
  -5  -6  -1   30.30    2.73
   5   6   1   33.78    3.00
  -6  -6  -1    2.14    1.78
   6   6   1    1.66    1.37
  -6  -6  -1    2.23    1.23
  -7  -6  -1    1.30    2.16
   6  -7  -1    8.36    3.25
   6  -7  -1   11.07    2.85
  -6   7   1   13.43    3.08
  -6   7   1   15.27    3.26
  -6   7   1   14.91    3.51
  -5   7   1   24.17    3.97
   5  -7  -1   35.95    4.50
   5  -7  -1   30.49    5.06
  -5   7   1   32.96    4.12
  -5   7   1   32.35    4.00
   5  -7  -1   35.16    4.18
  -5   7   1   29.30    4.00
   4  -7  -1   69.41    4.90
   4  -7  -1   68.82    5.60
  -4   7   1   72.14    5.01
  -4   7   1   71.57    5.07
   4  -7  -1   66.56    6.10
  -4   7   1   57.04    5.29
   3  -7  -1   45.15    4.01
  -3   7   1   41.89    4.39
  -3   7   1   45.98    4.09
   3  -7  -1   47.09    4.63
   3  -7  -1   36.99    4.49
  -3   7   1   53.68    4.42
   2  -7  -1    0.81    1.15
   2  -7  -1    1.48    1.28
   2  -7  -1    2.08    1.58
  -2   7   1    1.27    1.27
  -2   7   1    2.17    1.53
  -2   7   1    0.42    1.23
  -2   7   1   -0.41    1.45
   1  -7  -1  532.48   16.48
   1  -7  -1  552.56   17.27
   1  -7  -1  500.65   16.98
  -1   7   1  533.14   16.29
  -1   7   1  520.20   17.27
   1  -7  -1  533.22   16.26
   0  -7  -1    7.82    1.74
   0  -7  -1   13.23    2.50
   0  -7  -1   14.73    2.54
   0   7   1    9.97    2.25
   0  -7  -1   11.85    1.96
   0   7   1    9.24    2.10
   1   7   1    9.20    2.11
   1   7   1    4.24    1.54
  -1  -7  -1    6.64    1.96
  -1  -7  -1    5.44    1.48
  -1  -7  -1    2.77    1.26
  -2  -7  -1  171.06    7.08
   2   7   1  166.03    7.49
  -2  -7  -1  171.17    7.51
   3   7   1   74.89    4.59
  -3  -7  -1   81.20    4.25
  -3  -7  -1   86.96    4.90
   3   7   1   79.23    4.81
  -4  -7  -1    7.43    1.92
   4   7   1    4.74    1.73
  -5  -7  -1   24.95    2.87
   5   7   1   25.57    3.01
  -6  -7  -1    9.23    1.95
   6   7   1   13.05    2.48
  -5   8   1    6.36    2.62
   5  -8  -1    8.97    2.60
   5  -8  -1    2.85    2.72
  -5   8   1    4.07    2.18
  -5   8   1    3.75    2.24
   5  -8  -1    6.00    2.54
  -4   8   1   31.35    4.03
   4  -8  -1   33.45    4.12
  -4   8   1   37.55    4.32
  -4   8   1   20.52    3.80
   4  -8  -1   31.67    4.47
   4  -8  -1   28.46    4.76
   3  -8  -1   68.78    6.03
  -3   8   1   66.56    5.81
   3  -8  -1   65.22    4.82
  -3   8   1   64.97    5.09
   3  -8  -1   58.26    5.46
  -2   8   1   86.24    5.45
  -2   8   1   98.16    6.25
  -2   8   1   92.69    6.31
   2  -8  -1   83.56    5.63
   2  -8  -1   77.84    6.06
   2  -8  -1   92.17    5.41
   1  -8  -1   52.54    3.85
   1  -8  -1   42.31    4.28
  -1   8   1   37.69    4.44
   1  -8  -1   49.01    4.32
   1  -8  -1   48.25    4.62
  -1   8   1   41.37    4.43
   0   8   1   86.56    5.65
   0  -8  -1   77.07    4.68
   0  -8  -1   74.52    5.22
   0  -8  -1   78.87    5.31
   0   8   1   74.43    5.39
   1   8   1  137.99    7.19
  -1  -8  -1  135.16    7.12
   1   8   1  129.48    7.12
  -1  -8  -1  137.15    6.85
   2   8   1   49.78    4.48
  -2  -8  -1   46.97    4.28
  -2  -8  -1   47.14    3.87
   2   8   1   40.68    4.00
  -3  -8  -1   19.01    2.56
   3   8   1   21.54    3.20
   3   8   1   21.32    2.93
  -3  -8  -1   20.04    3.04
  -4  -8  -1   46.04    4.16
   4   8   1   45.33    4.41
  -5  -8  -1   10.08    2.37
   5   8   1   11.85    2.58
  -6  -8  -1    0.84    1.42
   6   8   1    5.64    2.19
  -5   9   1    1.88    2.22
   5  -9  -1    2.31    2.39
  -5   9   1    5.06    2.73
   5  -9  -1    3.73    2.46
   5  -9  -1    3.68    2.74
  -5   9   1    0.92    2.05
  -4   9   1   26.76    4.48
   4  -9  -1   39.26    4.55
   4  -9  -1   32.74    4.93
   4  -9  -1   32.80    4.96
  -4   9   1   36.66    4.54
   3  -9  -1   20.02    3.94
  -3   9   1   22.72    4.07
   3  -9  -1   24.23    4.13
   3  -9  -1   33.45    4.15
  -2   9   1   -0.70    1.29
   2  -9  -1    2.13    1.99
   2  -9  -1    0.30    1.43
   2  -9  -1   -0.27    1.58
  -1   9   1   -0.37    1.25
   1  -9  -1    0.77    1.49
   1  -9  -1    0.98    1.70
   1  -9  -1   -0.26    1.32
  -1   9   1   -1.61    1.32
   0   9   1   11.32    2.92
   0  -9  -1   12.44    3.02
   0   9   1   15.44    3.29
   0  -9  -1   13.25    2.65
   0  -9  -1    7.12    2.32
   1   9   1   35.13    4.20
   1   9   1   41.29    4.73
  -1  -9  -1   47.12    4.48
  -1  -9  -1   46.13    4.78
   2   9   1   25.08    3.86
  -2  -9  -1   11.57    2.87
   2   9   1   22.88    3.57
  -2  -9  -1   13.87    2.69
  -3  -9  -1   25.55    3.19
  -3  -9  -1   26.72    3.81
   3   9   1   29.80    4.08
  -4  -9  -1    6.95    2.30
   4   9   1   10.80    2.82
  -5  -9  -1   10.80    2.56
   5   9   1   15.16    3.19
  -4  10   1    6.26    2.72
   4 -10  -1    5.27    2.70
   4 -10  -1    5.44    2.82
   4 -10  -1    4.36    2.78
   3 -10  -1   10.53    3.21
   3 -10  -1    5.51    2.75
   3 -10  -1    6.29    2.55
  -3  10   1    7.53    2.93
  -2  10   1    0.86    1.68
   2 -10  -1    1.56    1.83
   2 -10  -1    1.08    1.98
   1 -10  -1   43.93    5.35
  -1  10   1   55.52    5.90
  -1  10   1   43.78    5.47
   1 -10  -1   53.93    5.08
   0 -10  -1   23.51    4.08
   0  10   1   15.98    3.41
   0 -10  -1   19.30    3.54
   0  10   1   25.88    4.38
   1  10   1   10.80    3.02
   1  10   1   15.28    3.57
  -1 -10  -1   13.45    3.01
  -1 -10  -1   16.94    3.81
  -2 -10  -1   19.29    3.87
   2  10   1   17.99    3.45
  -2 -10  -1   20.48    3.40
   2  10   1   15.23    3.44
   3  10   1    5.01    2.35
  -3 -10  -1    4.02    2.23
  -4 -10  -1   32.12    4.37
   4  10   1   32.78    4.64
   5  10   1   -1.15    1.97
  -5 -10  -1   -1.25    1.78
   3 -11  -1    7.03    2.98
   3 -11  -1    6.99    3.24
  -3  11   1   -0.16    2.36
  -2  11   1    1.90    2.38
   2 -11  -1    4.67    2.66
   2 -11  -1    1.92    2.37
  -1  11   1   16.37    4.17
  -1  11   1    8.94    3.04
   1 -11  -1    8.44    2.97
   1 -11  -1    5.95    2.65
   0  11   1   15.48    3.94
   0 -11  -1    7.20    2.87
   0  11   1   14.62    3.66
  -1 -11  -1    0.71    1.75
   1  11   1    4.69    2.77
   1  11   1   -1.14    1.68
  -1 -11  -1    3.58    2.66
   2  11   1   17.45    4.05
   2  11   1   10.54    3.30
  -2 -11  -1   12.45    2.93
  -2 -11  -1   14.74    3.79
   3  11   1   23.83    4.45
  -3 -11  -1   22.90    4.25
   4  11   1    1.76    2.46
  -4 -11  -1   -0.64    2.13
   1 -12  -1    0.94    2.27
  -1  12   1    1.38    2.35
   0 -12  -1    4.34    2.70
   0  12   1    1.87    2.85
   0  12   1    5.51    2.95
  -1 -12  -1    5.66    3.41
   1  12   1    7.01    3.62
   1  12   1    6.68    3.06
  -1 -12  -1    8.53    2.98
   2  12   1    0.22    2.59
   2  12   1   15.71    4.02
  -2 -12  -1    9.61    3.01
  -2 -12  -1    7.27    3.35
  -1 -12   2    6.65    2.96
   1  12  -2    5.11    2.87
   1  12  -2    5.36    3.30
  -1 -12   2    9.80    3.82
   0  12  -2    4.08    3.22
   0 -12   2    5.55    2.92
   0  12  -2    5.78    2.80
  -3 -11   2    0.14    2.31
   3  11  -2    0.17    2.17
  -2 -11   2   18.58    3.95
   2  11  -2   15.90    3.90
   2  11  -2   20.23    3.94
  -2 -11   2   18.55    3.62
  -1 -11   2    6.58    2.88
  -1 -11   2    3.68    2.26
   1  11  -2    1.94    2.13
   1  11  -2    3.17    2.54
   0 -11   2    4.74    2.54
   0  11  -2    1.75    2.46
   0  11  -2    6.92    2.75
  -1  11  -2    5.71    3.20
   1 -11   2    6.55    2.91
  -1  11  -2    5.41    2.70
   1 -11   2    9.38    2.80
  -2  11  -2    0.05    2.22
   2 -11   2    4.24    2.64
   2 -11   2    5.32    2.66
   4  10  -2   -0.22    1.89
  -4 -10   2    0.57    1.77
  -3 -10   2    0.25    1.85
   3  10  -2   -0.22    1.82
   2  10  -2   42.52    5.17
  -2 -10   2   41.52    4.49
  -2 -10   2   53.53    5.54
  -1 -10   2    9.53    2.94
   1  10  -2   12.72    3.15
  -1 -10   2   13.43    3.02
   1  10  -2    9.48    2.87
   0 -10   2   31.04    4.48
   0  10  -2   26.36    4.43
   0 -10   2   29.16    4.58
   1 -10   2   25.04    4.31
  -1  10  -2   32.71    4.91
  -1  10  -2   32.83    4.85
   1 -10   2   28.87    3.89
   2 -10   2    6.60    2.56
   2 -10   2    3.90    2.37
  -2  10  -2    2.61    2.23
  -3  10  -2    2.43    2.28
   3 -10   2   -0.38    2.28
   3 -10   2    0.72    1.91
   3 -10   2    5.46    2.52
  -4  10  -2   -0.31    1.92
   4 -10   2    2.40    2.27
   4 -10   2    1.53    2.13
   4 -10   2    1.88    2.50
  -5  -9   2    4.58    1.99
   5   9  -2    8.42    2.68
   4   9  -2    0.20    1.78
  -4  -9   2   -0.71    1.54
   3   9  -2   13.73    3.22
  -3  -9   2   16.09    3.25
   2   9  -2   53.71    4.86
   2   9  -2   41.28    4.71
  -2  -9   2   46.99    4.72
  -2  -9   2   55.46    4.64
   1   9  -2   31.58    4.23
  -1  -9   2   31.54    3.93
  -1  -9   2   40.12    4.49
   1   9  -2   33.76    4.08
   0   9  -2   76.36    6.05
   0   9  -2   57.65    5.48
   0  -9   2   64.31    5.59
   0  -9   2   67.76    5.78
   0  -9   2   61.54    4.27
   1  -9   2   33.20    4.43
   1  -9   2   34.36    3.93
  -1   9  -2   35.46    4.63
  -1   9  -2   33.31    4.50
   2  -9   2   18.66    3.62
   2  -9   2   19.55    3.57
   2  -9   2   21.35    3.40
  -2   9  -2   23.53    4.09
  -2   9  -2   25.42    4.23
   3  -9   2    0.20    2.15
   3  -9   2    3.21    2.00
   3  -9   2    3.87    2.32
  -3   9  -2    2.97    2.19
   4  -9   2    3.50    2.44
   4  -9   2    5.36    2.81
  -4   9  -2    5.71    2.63
   4  -9   2    5.98    2.58
   5  -9   2   -0.25    2.13
   5  -9   2    1.22    2.35
  -5   9  -2    0.36    1.97
  -5   9  -2    0.14    2.13
   5  -9   2    3.53    2.53
   6   8  -2    0.89    1.98
  -6  -8   2    3.29    1.77
   5   8  -2    4.83    2.16
  -5  -8   2   11.36    2.42
  -4  -8   2   81.51    5.34
   4   8  -2   80.21    5.39
   3   8  -2   58.82    4.76
  -3  -8   2   49.99    4.37
   2   8  -2    3.79    1.71
  -2  -8   2    0.69    1.37
  -2  -8   2    2.64    1.46
   2   8  -2    1.94    1.56
  -1  -8   2   11.83    2.39
   1   8  -2    8.11    2.25
  -1  -8   2   10.28    2.51
   1   8  -2    9.68    2.44
   0   8  -2   27.58    3.71
   0   8  -2   30.34    3.88
   0  -8   2   28.96    3.81
   0  -8   2   34.92    3.95
   0  -8   2   30.28    3.08
   1  -8   2   33.44    4.12
   1  -8   2   34.18    3.65
   1  -8   2   27.51    3.75
  -1   8  -2   40.48    4.39
   1  -8   2   41.51    3.70
  -1   8  -2   36.00    4.14
  -2   8  -2    1.16    1.52
   2  -8   2    3.05    1.78
   2  -8   2    2.63    1.65
  -2   8  -2    3.49    1.89
   2  -8   2    0.68    1.54
   3  -8   2   44.09    4.44
  -3   8  -2   51.05    4.80
  -3   8  -2   48.24    5.11
   3  -8   2   41.61    4.88
   3  -8   2   39.97    4.66
  -4   8  -2   12.60    2.97
   4  -8   2   12.69    3.20
   4  -8   2    8.44    2.86
  -4   8  -2    8.73    2.88
   4  -8   2   15.96    3.23
  -5   8  -2   -0.75    1.74
  -5   8  -2    0.66    1.83
   5  -8   2   -1.05    2.13
   5  -8   2   -0.73    1.95
   5  -8   2    4.13    2.44
  -5   8  -2    0.89    1.92
  -6  -7   2    6.24    1.87
   6   7  -2    9.26    2.31
   5   7  -2   14.60    2.53
  -5  -7   2    8.91    2.14
  -4  -7   2   35.09    3.34
   4   7  -2   37.90    3.40
  -3  -7   2   77.31    4.21
  -3  -7   2   73.33    4.56
   3   7  -2   76.89    4.71
  -2  -7   2    6.84    1.91
  -2  -7   2    8.14    1.84
   2   7  -2   10.72    2.17
   2   7  -2   10.41    2.24
  -1  -7   2  116.76    6.14
   1   7  -2  116.47    6.13
  -1  -7   2  122.83    4.98
   1   7  -2  116.52    6.19
  -1  -7   2  115.82    5.99
   0   7  -2  125.06    6.64
   0  -7   2  129.80    5.71
   0  -7   2  130.44    5.72
   0  -7   2  130.00    6.63
   0  -7   2  127.63    6.58
   0   7  -2  137.03    6.80
   1  -7   2   39.25    3.94
  -1   7  -2   42.43    4.00
   1  -7   2   39.72    3.45
  -1   7  -2   44.17    4.16
   1  -7   2   47.49    3.87
   1  -7   2   37.71    3.88
  -2   7  -2   87.06    5.67
   2  -7   2   87.49    5.70
   2  -7   2   79.49    5.13
   2  -7   2   91.12    5.32
  -2   7  -2   99.05    5.47
  -2   7  -2   91.01    5.68
  -3   7  -2    2.85    1.83
   3  -7   2    0.78    1.37
   3  -7   2    5.62    1.99
   3  -7   2    2.61    1.78
  -3   7  -2    3.95    1.86
   4  -7   2    4.83    2.13
  -4   7  -2    4.77    2.01
   4  -7   2    5.25    2.06
   4  -7   2    4.63    2.16
  -4   7  -2    6.79    2.23
  -5   7  -2   22.45    3.93
  -5   7  -2   26.53    3.84
  -5   7  -2   14.38    3.12
   5  -7   2   13.56    3.24
   5  -7   2   22.53    3.65
   5  -7   2   18.69    3.88
  -6   7  -2   16.24    3.42
  -6   7  -2   12.59    3.02
   6  -7   2   16.78    3.98
   6  -7   2   10.35    3.06
  -7  -6   2    1.38    1.90
  -6  -6   2    2.55    1.39
  -6  -6   2    4.07    2.12
  -5  -6   2   65.77    3.82
   4   6  -2    3.25    1.33
  -4  -6   2    2.42    1.29
  -3  -6   2   22.90    2.20
   3   6  -2   22.61    2.45
  -3  -6   2   23.36    2.56
   2   6  -2  106.59    5.23
  -2  -6   2  104.23    5.02
   2   6  -2  115.69    5.39
  -2  -6   2  103.10    5.20
   1   6  -2  420.68   13.28
  -1  -6   2  402.61   13.28
  -1  -6   2  408.99   11.72
   1   6  -2  420.27   13.41
  -1  -6   2  394.34   12.98
   0   6  -2  143.89    6.51
   0  -6   2  124.02    6.21
   0  -6   2  144.61    5.67
   0  -6   2  138.84    6.36
   0  -6   2  137.24    5.66
  -1   6  -2  195.25    8.34
   1  -6   2  206.46    8.32
   1  -6   2  203.76    8.48
  -1   6  -2  202.70    7.77
   1  -6   2  192.09    7.57
  -1   6  -2  211.92    8.48
   1  -6   2  203.59    7.88
   2  -6   2  155.03    6.77
   2  -6   2  145.83    7.29
   2  -6   2  157.70    7.03
  -2   6  -2  148.56    7.06
  -2   6  -2  152.67    7.37
  -2   6  -2  158.99    6.83
   3  -6   2    3.18    1.71
  -3   6  -2    2.52    1.52
   3  -6   2    4.04    1.74
   3  -6   2    2.85    1.54
  -3   6  -2    4.74    1.84
   4  -6   2   33.16    3.64
  -4   6  -2   29.72    3.55
  -4   6  -2   32.71    3.87
   4  -6   2   29.64    3.98
   4  -6   2   27.73    3.70
  -5   6  -2    1.23    1.70
  -5   6  -2    2.56    1.86
   5  -6   2    0.97    2.01
   5  -6   2    0.67    1.58
  -5   6  -2    2.35    1.81
   5  -6   2    2.23    1.87
  -6   6  -2    0.59    1.57
   6  -6   2    2.24    2.19
  -6   6  -2    3.55    2.52
   6  -6   2    1.76    1.82
  -7  -5   2    4.58    2.29
  -6  -5   2   36.00    4.18
  -5  -5   2    0.23    1.13
   5   5  -2    0.37    0.90
  -5  -5   2   -0.91    0.80
  -4  -5   2   18.55    2.63
  -4  -5   2   22.86    2.03
   4   5  -2   21.95    1.94
   3   5  -2   80.79    3.92
  -3  -5   2   84.93    3.96
  -3  -5   2   87.26    3.65
   3   5  -2   84.17    3.90
   2   5  -2   47.88    3.06
  -2  -5   2   48.57    3.04
   2   5  -2   52.61    3.14
  -2  -5   2   53.81    2.40
  -2  -5   2   52.63    3.05
  -1  -5   2  672.73   18.38
  -1  -5   2  703.93   19.66
  -1  -5   2  689.65   18.01
  -1  -5   2  694.45   19.31
   1   5  -2  684.03   19.59
   1   5  -2  707.07   19.45
   0  -5   2  246.66    8.03
   0  -5   2  236.77    7.81
   0   5  -2  241.95    8.71
   0   5  -2  238.53    8.69
   0  -5   2  239.92    8.74
   0  -5   2  244.23    8.69
  -1   5  -2  774.83   21.78
   1  -5   2  762.04   21.34
   1  -5   2  793.13   21.25
  -1   5  -2  768.30   22.05
   1  -5   2  769.78   21.97
  -1   5  -2  755.32   21.42
   1  -5   2  753.99   21.81
   2  -5   2  190.99    7.24
  -2   5  -2  177.57    7.16
   2  -5   2  194.88    7.63
  -2   5  -2  195.85    7.66
  -2   5  -2  187.41    7.76
   2  -5   2  189.95    7.61
   2  -5   2  175.33    7.73
   3  -5   2  164.63    7.65
   3  -5   2  170.40    7.65
  -3   5  -2  171.14    7.65
   3  -5   2  174.20    7.26
  -3   5  -2  180.76    7.35
  -4   5  -2   92.50    5.13
   4  -5   2   76.93    5.11
   4  -5   2   78.97    5.36
   4  -5   2   88.63    5.04
  -4   5  -2   90.44    5.35
  -5   5  -2  145.73    7.97
   5  -5   2  147.96    7.25
   5  -5   2  149.70    7.60
  -5   5  -2  156.62    7.34
  -5   5  -2  151.51    7.53
   5  -5   2  130.85    7.72
   6  -5   2    0.66    2.00
  -6   5  -2    3.24    1.81
  -6   5  -2    4.21    2.31
   6  -5   2    2.13    1.85
  -7   5  -2   12.96    2.97
   7  -5   2    7.16    2.58
  -7   5  -2    8.85    3.37
   7  -5   2    9.34    3.26
   7  -5   2   13.37    3.79
  -7  -4   2   29.35    4.40
  -6  -4   2    7.23    2.30
  -5  -4   2   51.04    4.30
  -4  -4   2  174.99    7.60
   4   4  -2  188.44    5.67
  -4  -4   2  194.09    5.90
  -3  -4   2  129.98    4.61
  -3  -4   2  128.96    4.20
   3   4  -2  133.41    4.49
  -3  -4   2  124.84    5.50
  -2  -4   2  634.41   17.40
  -2  -4   2  630.31   16.30
   2   4  -2  669.58   17.32
  -2  -4   2  630.03   17.04
   2   4  -2  636.29   17.33
   1   4  -2  505.37   14.00
   1   4  -2  485.02   13.99
  -1  -4   2  486.85   12.91
  -1  -4   2  477.72   13.09
  -1  -4   2  490.81   13.89
  -1  -4   2  487.45   13.97
   0  -4   2   39.12    2.66
   0   4  -2   31.94    2.18
   0   4  -2   32.77    2.44
   0   4  -2   36.20    2.58
   0  -4   2   36.51    2.15
   0  -4   2   37.65    2.55
   0  -4   2   36.87    2.22
  -1   4  -2  828.92   22.98
   1  -4   2  808.87   22.73
   1  -4   2  850.70   22.54
   1  -4   2  839.32   23.01
   1  -4   2  880.60   23.34
  -1   4  -2  860.63   23.37
  -1   4  -2  847.09   22.91
   2  -4   2  309.10   10.63
  -2   4  -2  326.33   10.71
   2  -4   2  307.50   10.15
  -2   4  -2  342.25   10.62
   2  -4   2  319.04   10.53
  -2   4  -2  308.91   10.13
  -3   4  -2  143.25    6.42
  -3   4  -2  149.54    6.16
   3  -4   2  146.64    6.62
  -3   4  -2  147.31    6.13
   3  -4   2  152.00    6.21
   3  -4   2  147.03    6.58
  -4   4  -2  337.59   11.06
   4  -4   2  293.77   11.51
  -4   4  -2  312.76   11.11
   4  -4   2  309.17   10.89
   4  -4   2  309.21   11.31
  -4   4  -2  344.04   12.14
   5  -4   2   47.64    4.12
  -5   4  -2   52.08    4.13
  -5   4  -2   40.36    4.35
   5  -4   2   52.61    4.85
  -5   4  -2   54.59    3.95
   5  -4   2   48.08    3.94
  -6   4  -2   19.05    2.92
  -6   4  -2   16.18    3.35
   6  -4   2   13.82    2.68
   6  -4   2    9.76    2.77
  -7   4  -2   17.23    3.04
   7  -4   2   13.79    3.64
   7  -4   2   23.34    3.50
  -7   4  -2   14.99    3.81
   7  -4   2   16.00    3.52
  -7  -3   2    0.30    1.68
  -6  -3   2   17.78    3.16
  -5  -3   2   65.92    4.54
  -4  -3   2  334.05   11.70
  -3  -3   2   39.04    2.78
   3   3  -2   48.67    1.75
  -3  -3   2   45.52    1.91
  -2  -3   2  169.33    5.26
  -2  -3   2  175.05    5.40
   2   3  -2  170.63    5.24
  -2  -3   2  170.55    6.07
  -1  -3   2  388.10   10.22
  -1  -3   2  381.27   10.83
  -1  -3   2  385.05   10.82
   1   3  -2  371.66   10.78
   1   3  -2  391.24   10.85
   0   3  -2  701.03   18.26
   0   3  -2  681.70   18.20
   0  -3   2  679.09   18.06
   0  -3   2  695.55   17.63
   0   3  -2  680.43   18.50
   0  -3   2  674.68   18.41
   0  -3   2  679.83   18.21
   0   3  -2  664.74   18.11
   1  -3   2  863.29   22.23
   1  -3   2  859.62   21.64
  -1   3  -2  829.04   22.13
  -1   3  -2  798.52   21.70
  -1   3  -2  797.82   21.66
   1  -3   2  816.26   21.77
   1  -3   2  822.37   21.82
  -1   3  -2  774.36   21.75
   2  -3   2  604.26   16.86
  -2   3  -2  593.59   16.67
  -2   3  -2  603.17   16.84
   2  -3   2  612.72   16.76
   2  -3   2  580.62   16.75
  -2   3  -2  584.73   16.73
   3  -3   2  182.44    7.16
  -3   3  -2  174.75    6.76
  -3   3  -2  175.55    6.39
   3  -3   2  182.62    7.00
  -3   3  -2  180.75    6.60
   3  -3   2  172.68    6.54
  -4   3  -2  172.69    7.11
   4  -3   2  185.14    7.10
  -4   3  -2  189.56    7.16
  -4   3  -2  191.06    7.98
   4  -3   2  176.50    7.33
   4  -3   2  180.30    7.76
   5  -3   2   55.62    4.70
   5  -3   2   69.90    4.13
   5  -3   2   57.30    4.04
  -5   3  -2   60.14    3.97
  -5   3  -2   64.23    4.75
  -5   3  -2   62.30    3.91
   6  -3   2   16.36    3.08
  -6   3  -2   17.38    3.49
   6  -3   2   13.28    2.40
   6  -3   2   22.19    3.53
  -6   3  -2   18.04    2.58
   7  -3   2    1.55    2.24
  -7   3  -2    2.03    1.60
   7  -3   2    5.44    2.05
  -7   3  -2    3.78    2.55
  -7  -2   2    5.13    2.39
  -6  -2   2   64.62    4.98
  -5  -2   2  139.86    6.96
  -4  -2   2   41.51    3.16
  -3  -2   2  187.15    6.97
  -2  -2   2  235.67    6.43
  -2  -2   2  242.70    7.78
   2   2  -2  247.45    6.37
   2   2  -2  226.88    6.27
   1   2  -2   61.52    2.33
  -1  -2   2   59.03    2.30
  -1  -2   2   60.80    2.51
  -1  -2   2   62.54    2.36
  -1  -2   2   55.23    2.45
  -1  -2   2   56.21    1.94
   1   2  -2   62.65    2.52
   0  -2   2 2248.01   57.83
   0   2  -2 2362.63   56.59
   0  -2   2 2336.11   56.63
   0  -2   2 2367.70   56.23
   0  -2   2 2319.37   58.17
   0   2  -2 2383.72   58.10
   1  -2   2  313.70    9.21
   1  -2   2  315.50    9.05
  -1   2  -2  301.32    9.17
  -1   2  -2  296.64    8.98
   1  -2   2  326.06    9.21
   1  -2   2  312.00    9.03
  -1   2  -2  326.51    9.21
  -2   2  -2 1768.53   43.08
   2  -2   2 1768.92   43.15
   2  -2   2 1707.31   43.17
  -2   2  -2 1756.18   43.92
  -2   2  -2 1710.66   43.88
   2  -2   2 1637.57   43.78
  -2   2  -2 1794.02   43.07
   3  -2   2   67.88    3.50
  -3   2  -2   55.46    3.20
   3  -2   2   72.14    3.32
   3  -2   2   70.44    3.73
  -3   2  -2   61.80    3.13
  -3   2  -2   54.80    3.35
  -4   2  -2   57.39    3.37
  -4   2  -2   57.39    3.19
   4  -2   2   61.43    3.30
   4  -2   2   54.65    3.38
  -4   2  -2   59.92    3.93
   4  -2   2   55.80    3.72
   5  -2   2    7.07    1.61
  -5   2  -2    1.56    1.09
   5  -2   2    5.24    1.71
   5  -2   2    5.31    1.66
  -5   2  -2    2.95    1.62
  -6   2  -2   10.99    2.71
   6  -2   2    9.65    2.09
  -6   2  -2    8.11    1.78
   6  -2   2    8.41    2.25
   6  -2   2    9.43    2.41
   7  -2   2   -0.23    1.40
  -7   2  -2    0.56    1.32
  -7   2  -2   -1.18    1.50
   7  -2   2   -1.16    1.78
  -7  -1   2   -0.87    1.73
  -6  -1   2   36.50    4.19
  -5  -1   2  292.19   11.31
  -4  -1   2   36.24    3.20
  -3  -1   2   49.32    3.04
  -2  -1   2  102.91    3.06
  -2  -1   2  101.10    3.04
   2   1  -2  115.80    3.01
  -2  -1   2  108.07    4.24
   1   1  -2  690.92   16.56
   1   1  -2  669.98   17.72
  -1  -1   2  719.36   18.82
  -1  -1   2  697.18   17.79
   1   1  -2  726.26   17.79
   1   1  -2  689.37   17.53
  -1  -1   2  703.76   17.59
  -1  -1   2  724.50   16.63
   0  -1   2 3857.93   93.92
   0  -1   2 3718.91   93.66
   0  -1   2 3905.39   90.98
   0   1  -2 3924.31   93.78
   0  -1   2 3666.20   87.59
   0   1  -2 3854.00   91.09
   0  -1   2 3825.84   91.15
   1  -1   2  357.37    9.90
  -1   1  -2  369.75   10.14
   1  -1   2  370.44    9.72
  -1   1  -2  397.06   10.09
   1  -1   2  365.35   10.08
  -1   1  -2  353.32    9.95
   1  -1   2  356.14   10.05
   2  -1   2 1626.85   41.81
   2  -1   2 1631.35   41.18
  -2   1  -2 1659.79   43.69
  -2   1  -2 1773.01   41.91
  -2   1  -2 1673.78   40.89
   2  -1   2 1648.73   40.98
   2  -1   2 1651.05   39.74
  -3   1  -2 1025.53   26.65
  -3   1  -2 1068.59   27.13
   3  -1   2 1055.31   27.30
   3  -1   2 1071.57   26.38
   3  -1   2 1052.55   27.20
  -3   1  -2 1023.73   28.91
   3  -1   2 1052.54   26.82
   4  -1   2  212.40    7.04
  -4   1  -2  210.94    6.89
   4  -1   2  214.34    7.49
  -4   1  -2  205.66    8.22
   4  -1   2  203.58    7.71
  -4   1  -2  216.84    7.01
   4  -1   2  219.99    7.25
   5  -1   2  114.17    4.89
  -5   1  -2  119.40    4.81
  -5   1  -2  113.65    6.09
   5  -1   2  108.36    5.57
   5  -1   2  113.16    5.37
   6  -1   2   15.72    2.80
  -6   1  -2   19.65    2.26
   6  -1   2   18.19    2.25
  -6   1  -2   20.23    3.45
   6  -1   2   22.91    2.96
   7  -1   2   12.31    2.17
  -7   1  -2   14.65    3.30
  -7   1  -2    7.06    1.76
  -8   1  -2    6.73    3.08
  -7   0   2    3.79    1.33
   7   0  -2    2.92    1.40
  -7   0   2    6.61    2.57
   6   0  -2   65.38    4.62
  -6   0   2   58.34    5.24
   6   0  -2   67.63    3.30
  -6   0   2   68.54    3.34
  -5   0   2    8.11    2.05
  -5   0   2   12.54    1.39
   5   0  -2   10.81    1.27
  -4   0   2   99.01    3.56
   4   0  -2  106.39    3.47
   4   0  -2   98.45    3.53
  -4   0   2   95.63    5.10
  -4   0   2   96.15    3.52
  -3   0   2  939.81   24.23
  -3   0   2  951.62   26.85
  -3   0   2  948.32   24.13
  -3   0   2  964.92   23.53
   3   0  -2  978.37   24.03
  -2   0   2  492.73   12.97
   2   0  -2  544.42   13.04
  -2   0   2  489.04   13.11
  -2   0   2  500.71   14.61
  -2   0   2  487.28   13.03
   2   0  -2  535.97   13.04
  -1   0   2 1520.28   38.11
   1   0  -2 1541.70   38.05
  -1   0   2 1541.78   35.79
  -1   0   2 1536.15   39.87
   1   0  -2 1588.41   37.15
  -1   0   2 1486.25   37.18
   0   0   2   41.35    1.69
   0   0   2   41.92    1.79
   0   0   2   41.57    1.85
   0   0   2   48.06    1.75
   0   0  -2   45.94    1.78
   0   0  -2   43.86    1.82
   1   0   2 2532.12   59.53
  -1   0  -2 2531.31   63.54
  -1   0  -2 2521.59   63.41
   1   0   2 2586.22   61.81
   1   0   2 2615.53   61.66
  -1   0  -2 2666.02   61.75
   2   0   2   89.24    3.20
   2   0   2   93.85    3.33
  -2   0  -2   79.43    2.90
  -2   0  -2   79.28    3.02
  -2   0  -2   79.38    3.31
   2   0   2   92.48    3.32
  -3   0  -2  141.63    4.60
   3   0   2  128.55    5.01
  -3   0  -2  136.95    5.41
   3   0   2  144.29    5.03
  -3   0  -2  144.60    4.51
  -4   0  -2  380.63   10.75
  -4   0  -2  353.34   10.37
  -4   0  -2  370.66   10.12
   4   0   2  357.89   10.75
   4   0   2  367.90   11.29
   4   0   2  372.79   10.49
  -4   0  -2  367.52   12.26
   4   0   2  365.63   10.52
  -5   0  -2  125.62    4.62
  -5   0  -2  121.67    6.20
   5   0   2  120.11    5.24
   5   0   2  117.04    4.66
   5   0   2  113.51    5.49
   6   0   2   30.60    3.25
  -6   0  -2   26.18    3.57
   6   0   2   34.67    2.58
  -6   0  -2   30.29    2.44
  -7   0  -2   20.67    3.73
   7   0   2   14.98    2.19
  -8   0  -2    3.00    2.50
   8   0   2    4.16    1.92
  -8   0  -2    1.83    1.37
  -7   1   2    0.57    1.20
   7  -1  -2    0.44    1.30
  -7   1   2    0.03    1.84
   6  -1  -2   15.69    2.03
  -6   1   2   13.38    3.02
   6  -1  -2    7.30    2.40
  -6   1   2   17.04    2.01
  -5   1   2   30.34    2.25
  -5   1   2   31.11    3.59
   5  -1  -2   27.12    2.13
   4  -1  -2  572.80   14.82
  -4   1   2  536.94   14.32
  -4   1   2  492.90   16.85
  -4   1   2  526.17   14.81
   4  -1  -2  552.34   14.63
  -3   1   2  851.94   24.87
  -3   1   2  881.24   22.33
   3  -1  -2  934.89   22.42
   3  -1  -2  883.94   22.57
  -3   1   2  828.95   22.67
  -2   1   2  674.69   16.95
   2  -1  -2  673.58   16.89
  -2   1   2  634.58   18.37
   2  -1  -2  636.41   16.96
  -2   1   2  658.14   17.08
  -2   1   2  645.98   17.07
  -1   1   2 9440.74  234.81
  -1   1   2 9441.77  227.32
  -1   1   2 9294.29  219.33
  -1   1   2 9186.32  243.71
   1  -1  -2 9999.50  225.48
  -1   1   2 9835.28  234.25
   1  -1  -2 9509.36  234.40
   0  -1  -2 3534.74   87.51
   0  -1  -2 3735.56   90.12
   0  -1  -2 3545.63   90.32
   0   1   2 3871.62   90.30
   0   1   2 3684.60   84.42
   0   1   2 3689.46   90.34
   0   1   2 3666.44   87.72
   1   1   2   92.17    2.82
   1   1   2   89.49    3.01
  -1  -1  -2   75.17    2.72
   1   1   2   90.59    3.07
   1   1   2   88.61    2.93
  -1  -1  -2   82.47    2.92
  -1  -1  -2   80.86    2.86
   2   1   2 1348.04   33.66
  -2  -1  -2 1385.39   33.67
   2   1   2 1360.03   34.50
   2   1   2 1427.04   32.87
  -2  -1  -2 1393.23   34.63
  -2  -1  -2 1407.94   34.57
   2   1   2 1385.75   33.84
  -2  -1  -2 1385.57   36.34
   2   1   2 1372.38   34.64
  -3  -1  -2 1072.56   26.50
   3   1   2 1061.90   26.52
  -3  -1  -2 1054.56   25.69
   3   1   2 1021.83   26.19
  -3  -1  -2 1050.67   28.64
  -3  -1  -2 1038.04   26.51
   3   1   2 1025.82   25.49
   4   1   2   95.84    3.98
   4   1   2   94.25    4.00
  -4  -1  -2   92.83    3.37
  -4  -1  -2   92.14    3.50
  -4  -1  -2   93.78    4.71
   4   1   2   88.17    3.45
  -5  -1  -2   70.23    2.98
  -5  -1  -2   72.98    4.55
   5   1   2   64.58    3.62
   5   1   2   71.63    3.61
  -6  -1  -2    6.40    1.98
   6   1   2    5.30    1.26
  -6  -1  -2    6.36    1.21
  -7  -1  -2   13.40    1.80
   7   1   2    7.41    1.64
  -7  -1  -2   10.44    2.88
  -8  -1  -2    2.28    2.33
  -8  -1  -2    1.87    1.23
  -7   2   2    8.13    2.00
   7  -2  -2   10.30    3.08
   7  -2  -2    6.97    2.03
  -7   2   2    4.12    2.52
  -6   2   2    6.98    2.50
   6  -2  -2    5.70    1.60
  -6   2   2    7.13    1.65
  -6   2   2    7.30    1.75
   6  -2  -2    3.67    1.99
   5  -2  -2    7.48    1.63
  -5   2   2   10.46    1.77
  -5   2   2    8.69    2.24
  -4   2   2  360.91   11.18
   4  -2  -2  385.60   11.18
   4  -2  -2  377.40   11.27
  -4   2   2  375.16   11.13
  -4   2   2  351.14   12.84
  -3   2   2   58.72    3.10
  -3   2   2   59.22    3.57
   3  -2  -2   59.04    2.94
   3  -2  -2   53.83    3.01
  -3   2   2   57.68    2.90
   2  -2  -2  712.12   18.25
  -2   2   2  675.18   18.30
  -2   2   2  658.84   19.39
  -2   2   2  700.44   18.32
  -2   2   2  701.61   18.33
   2  -2  -2  673.37   18.24
  -1   2   2 3005.07   74.93
  -1   2   2 2898.34   74.95
   1  -2  -2 3152.95   73.05
   1  -2  -2 3066.27   74.76
  -1   2   2 3013.04   73.14
   0  -2  -2 2011.38   50.47
   0   2   2 2039.79   48.70
   0  -2  -2 2057.54   51.99
   0   2   2 2032.72   52.06
   0  -2  -2 2163.11   51.72
   0   2   2 2117.64   50.75
   0   2   2 2155.04   51.77
   1   2   2 3268.29   76.33
   1   2   2 3249.04   79.34
  -1  -2  -2 3226.60   79.14
   1   2   2 3413.43   81.81
  -1  -2  -2 3363.32   81.82
  -1  -2  -2 3345.42   81.30
  -2  -2  -2 1456.25   37.98
  -2  -2  -2 1455.86   36.43
   2   2   2 1470.23   36.46
  -2  -2  -2 1445.48   35.25
   2   2   2 1453.52   34.95
   2   2   2 1436.74   35.49
   2   2   2 1425.27   34.25
  -3  -2  -2   74.58    2.59
  -3  -2  -2   73.29    2.65
   3   2   2   72.11    3.02
  -3  -2  -2   78.79    2.87
   3   2   2   73.32    2.72
   3   2   2   72.17    2.66
  -3  -2  -2   81.49    3.64
   3   2   2   75.76    2.84
   4   2   2   46.36    2.16
   4   2   2   49.28    2.56
  -4  -2  -2   46.48    2.16
   4   2   2   50.85    2.25
  -4  -2  -2   52.31    3.32
   4   2   2   46.48    2.39
  -4  -2  -2   48.08    2.19
  -5  -2  -2   26.97    1.72
  -5  -2  -2   27.08    3.07
   5   2   2   27.96    2.20
   5   2   2   25.86    1.72
  -6  -2  -2    2.65    0.86
  -6  -2  -2    0.15    1.27
   7   2   2    2.85    1.35
  -7  -2  -2    1.96    1.01
  -7  -2  -2    2.59    1.99
  -8  -2  -2    1.36    2.06
   7  -3  -2    3.86    2.77
   7  -3  -2    4.68    1.94
  -7   3   2    3.51    1.72
  -7   3   2    0.69    1.92
  -6   3   2    1.40    1.77
  -6   3   2   -1.68    1.02
   6  -3  -2    2.15    1.89
   6  -3  -2    0.95    1.32
  -6   3   2   -0.45    1.13
  -5   3   2  187.70    7.57
  -5   3   2  208.19    9.37
   5  -3  -2  200.56    7.67
   5  -3  -2  184.97    8.85
  -4   3   2   48.26    4.05
   4  -3  -2   41.17    2.89
  -4   3   2   44.72    3.07
   4  -3  -2   48.73    3.32
  -4   3   2   45.25    3.16
  -3   3   2   74.20    3.81
  -3   3   2   81.07    4.19
  -3   3   2   84.29    4.46
   3  -3  -2   85.90    3.90
   3  -3  -2   86.78    4.22
  -2   3   2  160.80    5.97
  -2   3   2  158.81    6.26
  -2   3   2  167.17    6.01
  -2   3   2  163.52    5.95
   2  -3  -2  193.04    6.55
   2  -3  -2  184.54    6.08
  -1   3   2 1911.28   49.15
  -1   3   2 1957.99   48.80
   1  -3  -2 1955.44   47.97
  -1   3   2 1926.14   48.11
   1  -3  -2 1939.01   49.05
   1  -3  -2 1927.13   48.71
   0   3   2  608.32   15.83
   0  -3  -2  584.50   16.22
   0   3   2  604.48   16.16
   0   3   2  587.77   16.39
   0   3   2  575.22   15.34
   0  -3  -2  602.28   15.87
   0  -3  -2  576.07   15.89
  -1  -3  -2  821.81   20.71
   1   3   2  809.98   20.91
  -1  -3  -2  782.21   20.60
  -1  -3  -2  811.69   21.30
   1   3   2  796.12   21.34
   1   3   2  794.35   19.92
   2   3   2 1440.96   36.12
   2   3   2 1511.75   37.19
  -2  -3  -2 1452.45   37.12
   2   3   2 1468.25   34.68
  -2  -3  -2 1434.78   35.83
  -2  -3  -2 1449.74   38.28
   3   3   2  643.85   16.37
   3   3   2  621.72   16.86
  -3  -3  -2  666.06   17.32
  -3  -3  -2  654.49   16.45
   3   3   2  665.45   17.32
  -3  -3  -2  646.34   18.57
   4   3   2  213.77    6.57
  -4  -3  -2  223.15    6.68
  -4  -3  -2  210.56    6.35
  -4  -3  -2  218.68    8.17
  -5  -3  -2  150.80    7.05
  -5  -3  -2  160.48    5.22
  -6  -3  -2   27.61    3.52
  -6  -3  -2   30.74    1.99
   6   3   2   27.38    2.01
  -7  -3  -2   33.32    4.30
  -7   4   2   12.57    2.73
   7  -4  -2   17.27    3.07
   7  -4  -2    9.27    3.18
  -7   4   2   13.81    3.66
  -6   4   2   -0.52    1.23
   6  -4  -2   -0.06    1.42
   6  -4  -2   -0.72    1.79
  -6   4   2    1.06    1.83
  -6   4   2    1.25    1.50
  -5   4   2   40.34    4.43
  -5   4   2   31.47    3.24
  -5   4   2   28.76    3.09
   5  -4  -2   33.30    4.41
  -5   4   2   29.76    3.19
   5  -4  -2   35.01    3.36
   4  -4  -2   16.70    2.34
  -4   4   2   19.92    2.98
  -4   4   2   13.46    2.12
  -4   4   2   19.49    2.56
  -4   4   2   22.06    2.56
   4  -4  -2   18.88    2.57
   3  -4  -2  213.44    7.99
   3  -4  -2  208.73    7.55
  -3   4   2  197.74    7.39
  -3   4   2  192.55    7.38
  -3   4   2  186.59    7.70
  -2   4   2  819.42   21.94
   2  -4  -2  801.03   22.04
  -2   4   2  767.90   22.09
  -2   4   2  758.44   21.97
  -2   4   2  823.39   21.96
   2  -4  -2  800.04   21.81
  -1   4   2  659.45   17.79
   1  -4  -2  631.02   18.02
  -1   4   2  651.76   18.35
   1  -4  -2  628.94   18.08
  -1   4   2  633.43   18.31
   1  -4  -2  651.19   17.77
   0  -4  -2  577.88   16.22
   0  -4  -2  583.23   16.54
   0   4   2  555.60   15.86
   0   4   2  590.09   16.56
   0   4   2  574.17   16.63
   0  -4  -2  604.46   15.99
   1   4   2   76.27    3.71
  -1  -4  -2   66.91    3.47
  -1  -4  -2   68.57    3.39
   1   4   2   89.40    3.93
   1   4   2   74.48    3.32
  -1  -4  -2   74.48    3.08
   2   4   2  272.72    8.77
   2   4   2  277.85    8.08
   2   4   2  274.37    8.67
  -2  -4  -2  281.32    8.72
  -2  -4  -2  264.09    8.24
  -3  -4  -2  120.34    4.33
   3   4   2  126.86    4.87
   3   4   2  127.83    4.79
  -3  -4  -2  119.94    5.03
   3   4   2  126.41    4.42
  -3  -4  -2  120.24    4.78
  -4  -4  -2  212.47    8.24
   4   4   2  228.34    7.33
  -4  -4  -2  225.76    7.24
  -5  -4  -2    0.78    0.92
  -5  -4  -2    2.80    1.48
   5   4   2    0.53    0.90
  -6  -4  -2   10.48    2.51
   6   4   2   12.02    1.58
  -6  -4  -2    9.00    1.33
  -7  -4  -2    1.70    1.82
   7  -5  -2    8.79    2.73
  -7   5   2    4.46    2.06
  -6   5   2    1.50    1.59
  -6   5   2    3.66    1.88
  -6   5   2    2.41    2.29
   6  -5  -2    4.17    2.62
   6  -5  -2    2.78    1.80
  -5   5   2   26.88    3.25
   5  -5  -2   29.35    3.44
  -5   5   2   22.45    3.80
   5  -5  -2   25.70    3.39
  -5   5   2   27.81    3.32
  -5   5   2   25.62    3.29
   5  -5  -2   45.49    5.16
   4  -5  -2    4.80    1.62
  -4   5   2    1.56    1.35
   4  -5  -2    1.71    1.72
  -4   5   2    4.70    1.74
  -4   5   2    4.56    1.72
   4  -5  -2    2.76    1.48
  -4   5   2    3.68    1.57
  -3   5   2  142.57    6.26
   3  -5  -2  142.10    6.16
  -3   5   2  128.09    6.49
   3  -5  -2  132.17    6.50
  -3   5   2  138.73    6.24
  -2   5   2   97.92    4.69
   2  -5  -2   89.06    4.47
  -2   5   2   87.40    4.72
  -2   5   2   90.04    5.14
   2  -5  -2   99.11    5.11
   1  -5  -2  331.22   10.46
  -1   5   2  345.79   11.44
   1  -5  -2  326.78   10.93
  -1   5   2  347.36   10.55
   1  -5  -2  314.92   10.95
  -1   5   2  310.74   10.95
   0  -5  -2  382.41   12.49
   0   5   2  378.88   12.61
   0  -5  -2  397.40   12.44
   0  -5  -2  425.14   11.99
   0   5   2  403.90   11.89
  -1  -5  -2   69.67    3.78
  -1  -5  -2   74.13    3.34
   1   5   2   69.95    3.98
  -1  -5  -2   74.14    3.94
   1   5   2   82.27    4.22
   2   5   2   44.54    3.08
  -2  -5  -2   53.84    3.19
   2   5   2   48.40    3.17
  -2  -5  -2   49.75    2.91
   3   5   2   18.26    2.04
   3   5   2   21.26    2.25
   3   5   2   18.88    1.81
  -3  -5  -2   24.29    2.30
  -3  -5  -2   16.71    1.68
  -4  -5  -2  127.82    5.28
   4   5   2  125.53    5.34
  -5  -5  -2   46.41    2.95
   5   5   2   46.69    3.02
  -5  -5  -2   44.11    3.88
  -6  -5  -2    7.70    1.46
  -6  -5  -2   10.33    2.48
   6   5   2    9.48    1.78
  -7  -5  -2    2.60    1.93
  -7  -5  -2    2.51    1.13
  -6   6   2    3.33    1.87
   6  -6  -2    2.15    1.82
  -6   6   2    1.55    2.07
   6  -6  -2    2.70    2.81
  -5   6   2   14.47    2.85
   5  -6  -2   12.89    2.86
  -5   6   2   18.55    3.01
  -5   6   2   15.91    3.02
   5  -6  -2   20.88    4.01
  -5   6   2   20.55    3.65
   5  -6  -2   18.91    3.09
  -4   6   2   32.46    3.83
  -4   6   2   48.49    4.12
  -4   6   2   44.78    3.96
  -4   6   2   36.93    3.92
   4  -6  -2   44.24    5.01
   4  -6  -2   37.67    3.70
   4  -6  -2   42.97    4.22
  -3   6   2   33.63    3.29
  -3   6   2   30.42    3.60
   3  -6  -2   22.46    2.87
   3  -6  -2   25.56    3.61
   3  -6  -2   25.54    3.34
  -2   6   2    1.53    1.31
   2  -6  -2    0.46    1.13
  -2   6   2    0.19    1.04
  -2   6   2    1.17    1.29
   2  -6  -2   -0.30    1.01
  -1   6   2  382.35   11.96
   1  -6  -2  371.25   11.82
   1  -6  -2  362.81   12.41
  -1   6   2  365.81   12.82
   1  -6  -2  350.86   12.43
  -1   6   2  363.69   12.55
   0  -6  -2  667.38   19.99
   0   6   2  694.67   20.64
   0   6   2  688.10   20.51
   0   6   2  678.56   19.40
   0  -6  -2  701.86   20.48
   0  -6  -2  710.05   19.47
  -1  -6  -2   85.19    4.59
   1   6   2   92.48    4.97
   1   6   2   87.60    4.90
  -1  -6  -2   84.12    3.93
  -1  -6  -2   84.08    4.65
   2   6   2  156.36    6.82
  -2  -6  -2  175.97    7.01
   2   6   2  163.97    7.05
  -2  -6  -2  159.84    6.45
   3   6   2   66.17    4.11
  -3  -6  -2   68.75    3.60
  -3  -6  -2   68.84    4.05
   3   6   2   68.52    4.06
   4   6   2   11.27    2.07
  -4  -6  -2    9.98    1.86
   5   6   2   29.38    2.83
  -5  -6  -2   17.11    2.24
  -6  -6  -2   10.10    1.81
   6   6   2    7.75    1.94
  -7  -6  -2    1.19    1.88
  -7  -6  -2    1.14    1.21
   6  -7  -2   13.69    3.20
  -6   7   2    6.06    2.92
  -6   7   2   16.00    3.29
   6  -7  -2   17.85    4.33
  -5   7   2    4.05    2.10
  -5   7   2    6.93    2.38
  -5   7   2    4.75    2.31
   5  -7  -2    6.66    2.42
   5  -7  -2    2.63    2.44
   5  -7  -2    2.50    1.91
   4  -7  -2   10.66    3.00
  -4   7   2    8.63    2.39
   4  -7  -2    9.81    2.60
   4  -7  -2    4.93    1.97
  -4   7   2   12.24    2.61
  -3   7   2   17.23    2.82
   3  -7  -2   18.46    2.91
  -3   7   2   20.65    3.37
   3  -7  -2   17.22    3.32
   3  -7  -2   21.55    3.43
  -2   7   2    1.80    1.34
   2  -7  -2    0.78    1.51
   2  -7  -2    3.42    1.53
  -2   7   2    0.38    1.28
   2  -7  -2    2.59    1.48
  -2   7   2    2.12    1.66
   1  -7  -2  129.55    6.97
   1  -7  -2  150.17    6.60
  -1   7   2  174.55    7.75
  -1   7   2  138.42    7.37
   1  -7  -2  155.18    7.31
   1  -7  -2  135.74    6.76
  -1   7   2  162.33    6.79
   0   7   2  197.46    8.75
   0   7   2  201.02    8.96
   0  -7  -2  207.41    7.95
   0  -7  -2  196.74    8.52
   0  -7  -2  205.41    7.76
   0  -7  -2  218.44    8.86
  -1  -7  -2   19.92    2.18
  -1  -7  -2   19.67    2.68
   1   7   2   17.44    2.75
  -1  -7  -2   16.15    2.67
   1   7   2   19.50    2.96
   2   7   2  229.59    9.25
  -2  -7  -2  217.58    8.91
  -2  -7  -2  222.19    8.52
   3   7   2   21.37    2.73
  -3  -7  -2   20.27    2.74
   3   7   2   22.38    3.04
  -3  -7  -2   18.36    2.26
  -4  -7  -2   15.65    2.44
   4   7   2   16.55    2.71
   5   7   2   13.59    2.49
  -5  -7  -2   12.01    2.15
  -6  -7  -2    2.66    1.54
   6   7   2    3.69    1.85
   5  -8  -2    0.29    2.01
   5  -8  -2    0.44    2.51
  -5   8   2    5.03    2.54
  -5   8   2    1.60    2.03
   5  -8  -2    1.44    1.98
  -5   8   2    2.10    2.01
  -4   8   2   64.15    5.34
   4  -8  -2   66.77    6.55
  -4   8   2   53.09    5.49
   4  -8  -2   63.58    5.81
   4  -8  -2   59.98    5.24
   3  -8  -2   10.65    2.45
  -3   8   2   12.72    2.98
  -3   8   2   14.40    2.83
   3  -8  -2    9.03    2.85
   3  -8  -2    8.99    2.61
   2  -8  -2   55.23    4.49
  -2   8   2   59.16    5.48
   2  -8  -2   58.06    5.19
   2  -8  -2   61.02    5.33
  -2   8   2   55.13    4.54
  -1   8   2   34.38    4.27
   1  -8  -2   32.11    3.91
  -1   8   2   36.33    4.26
   1  -8  -2   36.90    3.95
   1  -8  -2   40.21    3.62
   1  -8  -2   40.76    4.27
   0   8   2  159.01    8.14
   0  -8  -2  175.82    8.27
   0  -8  -2  160.67    7.91
   0  -8  -2  165.34    7.22
  -1  -8  -2   29.90    3.52
   1   8   2   42.46    4.33
  -1  -8  -2   39.65    4.11
   1   8   2   40.28    4.13
  -2  -8  -2   21.21    3.18
   2   8   2   16.01    2.95
   2   8   2   16.36    2.79
  -2  -8  -2   11.23    2.29
   3   8   2   35.11    3.69
  -3  -8  -2   37.71    3.40
   3   8   2   39.60    4.15
  -3  -8  -2   41.84    4.10
   4   8   2   27.21    3.55
  -4  -8  -2   19.83    3.01
   5   8   2    4.10    1.97
  -5  -8  -2    4.64    1.95
  -6  -8  -2    3.69    1.82
   6   8   2    3.11    2.03
   4  -9  -2    1.88    2.17
   4  -9  -2    3.19    2.19
   4  -9  -2    1.00    2.60
  -4   9   2    2.99    2.16
  -4   9   2    5.72    2.38
   3  -9  -2   55.41    5.79
   3  -9  -2   59.12    5.20
   3  -9  -2   65.61    6.32
   2  -9  -2   35.71    4.52
   2  -9  -2   30.13    4.32
  -2   9   2   24.10    4.18
   2  -9  -2   37.77    4.16
   1  -9  -2    7.20    2.34
   1  -9  -2    8.70    2.43
  -1   9   2    6.51    2.35
  -1   9   2   10.57    2.70
   1  -9  -2    8.63    2.21
   0  -9  -2   70.22    4.92
   0  -9  -2   76.21    6.04
   0  -9  -2   61.32    5.41
   0   9   2   81.70    6.31
   0   9   2   72.35    6.00
   1   9   2   89.15    6.25
  -1  -9  -2  108.61    6.57
  -1  -9  -2   84.66    5.79
   1   9   2   97.00    6.56
  -2  -9  -2   26.22    3.42
   2   9   2   30.98    3.89
   2   9   2   27.84    4.08
  -2  -9  -2   30.78    4.09
  -3  -9  -2   17.36    3.23
   3   9   2   26.40    3.96
  -3  -9  -2   24.46    3.06
  -4  -9  -2    4.87    2.08
   4   9   2    7.69    2.47
  -5  -9  -2    3.13    1.81
   5   9   2    2.16    2.16
   4 -10  -2   16.36    4.09
  -4  10   2    6.95    2.90
   4 -10  -2   20.01    4.35
   4 -10  -2   10.42    3.08
   3 -10  -2    4.05    2.78
   3 -10  -2    5.62    2.45
  -3  10   2    2.54    2.36
   3 -10  -2   -1.84    1.55
  -2  10   2    4.80    2.55
   2 -10  -2    8.77    2.51
   2 -10  -2    4.19    2.16
   2 -10  -2    3.80    2.66
  -1  10   2   26.94    4.30
   1 -10  -2   35.17    4.49
  -1  10   2   22.72    4.21
   1 -10  -2   25.97    4.28
   0 -10  -2   25.03    4.19
   0  10   2   21.15    4.12
   0  10   2   26.42    4.46
   0 -10  -2   21.91    3.86
   1  10   2   72.72    6.21
   1  10   2   61.16    6.11
  -1 -10  -2   61.73    5.52
  -1 -10  -2   51.40    5.52
   2  10   2   23.06    4.18
  -2 -10  -2   26.02    3.69
   2  10   2   31.83    4.48
  -2 -10  -2   25.35    4.12
  -3 -10  -2   12.52    2.95
   3  10   2   16.00    3.52
  -4 -10  -2    0.55    1.92
   4  10   2    6.30    2.57
   5  10   2    2.11    2.15
  -5 -10  -2    2.32    1.87
   2 -11  -2    2.31    2.28
  -2  11   2    3.83    2.49
   2 -11  -2    1.08    2.36
  -1  11   2    1.43    2.15
  -1  11   2    3.39    2.70
   1 -11  -2    3.72    2.57
   1 -11  -2    2.26    2.28
   0 -11  -2   21.46    4.10
   0  11   2   22.23    4.37
   0  11   2   21.51    4.33
   1  11   2    3.01    2.57
  -1 -11  -2    1.05    2.35
   1  11   2    2.12    2.08
  -1 -11  -2    1.57    2.09
  -2 -11  -2    0.03    1.71
  -2 -11  -2    1.22    2.17
   2  11   2   -0.73    2.13
   2  11   2   -0.04    1.86
   3  11   2   16.71    3.73
  -3 -11  -2    8.16    3.02
   4  11   2    5.82    2.80
  -4 -11  -2    1.21    2.11
  -1  12   2    8.08    3.34
   1 -12  -2   12.33    3.80
   0 -12  -2    2.29    2.36
   0  12   2   -0.34    2.52
   0  12   2    1.35    2.15
  -1 -12  -2    4.15    3.34
   1  12   2    0.06    1.97
   1  12   2    2.04    2.62
  -1 -12  -2    2.92    2.13
  -2 -12  -2    1.45    2.73
   2  12   2   11.14    3.63
  -2 -12  -2    5.31    2.50
   2  12   2    1.99    2.53
   3  11  -3    7.45    2.90
  -3 -11   3    4.23    2.55
   2  11  -3    1.56    2.24
  -2 -11   3   -1.60    1.95
   2  11  -3    1.57    2.16
  -2 -11   3    1.01    1.98
   1  11  -3   14.00    3.62
  -1 -11   3   11.53    3.48
   1  11  -3    6.86    3.04
  -1 -11   3    4.61    2.42
   0  11  -3    9.68    3.39
   0 -11   3   13.26    3.36
   0  11  -3    7.61    2.89
  -1  11  -3   30.48    5.09
   1 -11   3   18.23    3.60
  -1  11  -3   21.20    4.41
   1 -11   3   20.62    4.37
  -2  11  -3    1.94    2.42
   2 -11   3    3.42    2.59
   2 -11   3    3.44    2.55
   4  10  -3    3.21    2.46
  -4 -10   3    2.42    2.11
   3  10  -3    1.32    2.10
  -3 -10   3    1.95    2.05
  -2 -10   3   18.26    3.31
  -2 -10   3   13.68    3.25
   2  10  -3    8.00    2.99
   2  10  -3   12.76    3.15
  -1 -10   3   24.15    4.17
   1  10  -3   22.99    4.12
  -1 -10   3   25.18    3.99
   1  10  -3   15.94    3.40
   0  10  -3   18.66    3.76
   0 -10   3   20.60    3.85
   0  10  -3   23.70    4.20
   0 -10   3   21.53    4.00
  -1  10  -3   12.59    3.46
   1 -10   3   15.19    3.12
   1 -10   3   12.17    3.27
  -1  10  -3   19.06    3.98
  -2  10  -3    4.92    2.62
   2 -10   3    2.04    2.13
   2 -10   3    2.87    2.32
   3 -10   3    7.65    2.85
  -3  10  -3   10.88    3.56
   3 -10   3    6.69    2.88
   4 -10   3    0.84    2.34
   5   9  -3   30.72    4.12
  -5  -9   3   32.33    4.00
  -4  -9   3    3.56    2.03
   4   9  -3    0.82    1.96
   3   9  -3   32.99    4.37
  -3  -9   3   22.64    3.66
   2   9  -3   18.61    3.44
  -2  -9   3    7.41    2.52
  -2  -9   3   10.29    2.57
   2   9  -3   14.27    2.99
  -1  -9   3   76.21    5.99
   1   9  -3   59.69    5.31
  -1  -9   3   72.72    5.65
   1   9  -3   77.22    6.17
   0  -9   3   14.44    3.21
   0  -9   3   14.24    3.09
   0  -9   3    8.02    2.11
   0   9  -3    7.96    2.40
   0   9  -3    8.57    2.75
   1  -9   3   11.74    2.95
   1  -9   3   11.71    2.68
  -1   9  -3    6.13    2.46
  -1   9  -3   12.00    3.07
   2  -9   3   81.64    5.73
  -2   9  -3   79.21    6.51
   2  -9   3   81.27    6.68
  -2   9  -3   75.18    6.43
   3  -9   3    0.91    1.90
   3  -9   3    2.11    1.90
  -3   9  -3   -0.65    1.46
   3  -9   3   -0.01    1.87
   4  -9   3    2.12    2.41
  -4   9  -3    3.27    2.51
   4  -9   3    0.75    2.05
   4  -9   3    1.35    2.03
  -6  -8   3    4.03    1.95
   6   8  -3    4.70    2.36
   5   8  -3    6.18    2.20
  -5  -8   3   10.03    2.41
  -4  -8   3   39.89    4.01
   4   8  -3   37.80    3.99
   3   8  -3   66.00    4.89
  -3  -8   3   60.26    4.89
  -2  -8   3   65.95    4.58
   2   8  -3   65.27    4.83
  -2  -8   3   56.66    4.83
   2   8  -3   59.77    4.77
   1   8  -3   10.00    2.36
  -1  -8   3    8.20    2.36
   1   8  -3   15.74    2.94
  -1  -8   3   13.58    2.68
  -1  -8   3   13.17    2.08
   0  -8   3   18.95    3.16
   0   8  -3   13.64    2.89
   0   8  -3   13.14    2.88
   0  -8   3   15.55    3.10
   0  -8   3   18.95    2.67
  -1   8  -3   24.42    3.73
  -1   8  -3   17.00    3.23
   1  -8   3   20.85    3.46
   1  -8   3   29.08    3.89
   1  -8   3   28.85    3.42
   1  -8   3   21.80    3.08
   2  -8   3   21.86    3.28
   2  -8   3   17.84    3.17
  -2   8  -3   17.07    3.37
  -2   8  -3   19.36    3.44
   2  -8   3   15.97    3.34
  -3   8  -3   27.55    4.07
   3  -8   3   24.48    3.93
   3  -8   3   19.59    3.77
   3  -8   3   23.98    3.72
  -3   8  -3   29.51    3.93
   4  -8   3   23.51    3.88
  -4   8  -3   31.96    4.21
   4  -8   3   21.46    4.06
   4  -8   3   32.02    4.62
  -4   8  -3   35.58    4.70
   5  -8   3    8.21    3.14
  -5   8  -3    7.84    2.78
   5  -8   3    7.90    2.96
  -5   8  -3   10.86    3.16
   5  -8   3    8.40    2.98
   6   7  -3    1.52    1.82
  -6  -7   3    1.78    1.59
   5   7  -3   10.91    2.30
  -5  -7   3   12.81    2.41
  -4  -7   3    2.54    1.56
   4   7  -3    4.64    1.65
  -3  -7   3  138.83    6.83
   3   7  -3  154.87    7.02
   2   7  -3   35.35    3.57
   2   7  -3   29.87    3.22
  -2  -7   3   26.57    3.19
  -2  -7   3   41.61    3.51
  -1  -7   3  268.13   10.33
  -1  -7   3  262.25    8.72
   1   7  -3  240.34   10.03
   1   7  -3  257.41   10.12
  -1  -7   3  276.63   10.23
   0  -7   3  348.12   12.64
   0   7  -3  337.02   12.51
   0   7  -3  347.41   12.77
   0  -7   3  354.50   11.38
   0  -7   3  340.91   12.61
  -1   7  -3    2.74    1.45
  -1   7  -3    2.93    1.72
   1  -7   3    3.15    1.56
   1  -7   3    0.76    1.28
   1  -7   3    1.90    1.50
   1  -7   3    1.79    1.60
   2  -7   3  110.76    6.56
   2  -7   3  104.31    6.01
   2  -7   3  111.47    5.82
  -2   7  -3  109.42    6.51
  -2   7  -3  118.25    6.16
  -2   7  -3  101.38    6.07
   3  -7   3    4.77    2.00
   3  -7   3    4.98    2.12
  -3   7  -3    2.49    1.66
   3  -7   3    5.31    2.09
  -3   7  -3    7.16    2.32
  -4   7  -3    5.78    2.22
   4  -7   3    4.33    1.97
  -4   7  -3    8.79    2.57
   4  -7   3   -0.13    1.56
   4  -7   3    2.78    1.94
   5  -7   3   27.54    4.10
  -5   7  -3   18.81    3.82
   5  -7   3   13.94    3.31
  -5   7  -3   22.88    3.76
   5  -7   3   22.38    4.06
  -5   7  -3   22.74    3.90
   6  -7   3    2.01    2.25
  -6   7  -3    1.78    2.06
  -6   7  -3    1.50    2.51
   6  -7   3    1.63    2.39
  -6   7  -3    1.06    2.01
  -6  -6   3   14.21    3.07
  -6  -6   3   16.23    2.15
   6   6  -3   14.25    2.24
   5   6  -3    2.71    1.42
  -5  -6   3    0.50    1.27
  -4  -6   3  156.34    6.49
  -3  -6   3   19.37    2.17
   3   6  -3   13.44    2.18
  -3  -6   3   19.74    2.40
   2   6  -3   46.29    3.39
   2   6  -3   48.81    3.47
  -2  -6   3   48.13    3.32
  -2  -6   3   43.37    3.45
  -2  -6   3   46.24    2.60
  -1  -6   3   23.35    2.14
  -1  -6   3   26.03    2.87
  -1  -6   3   27.04    2.84
   1   6  -3   23.18    2.77
   1   6  -3   20.33    2.67
   0  -6   3  175.69    7.60
   0  -6   3  177.70    6.77
   0  -6   3  180.04    6.72
   0   6  -3  173.63    7.63
   0  -6   3  162.34    7.36
   0   6  -3  176.24    7.57
   1  -6   3  259.48    9.29
  -1   6  -3  265.03   10.09
   1  -6   3  263.70    9.96
   1  -6   3  255.89    9.22
   1  -6   3  252.72   10.00
  -1   6  -3  256.40   10.02
  -1   6  -3  246.80    9.26
   2  -6   3   12.85    2.42
   2  -6   3    4.77    1.75
   2  -6   3   11.59    2.15
  -2   6  -3    6.33    1.84
  -2   6  -3    8.74    2.16
  -2   6  -3    8.35    2.00
  -3   6  -3   54.57    4.66
   3  -6   3   49.14    4.62
   3  -6   3   61.55    4.99
   3  -6   3   62.54    4.30
  -3   6  -3   59.90    4.28
   4  -6   3   11.58    2.66
  -4   6  -3   14.89    2.75
   4  -6   3   13.91    2.68
   4  -6   3   12.39    2.89
  -4   6  -3   10.60    2.47
  -5   6  -3   18.20    3.43
   5  -6   3   11.62    2.83
   5  -6   3   21.35    3.40
  -5   6  -3   16.74    3.10
  -5   6  -3   21.52    3.46
   5  -6   3   13.91    3.20
  -6   6  -3    5.77    2.56
  -6   6  -3    8.00    2.50
   6  -6   3    5.94    2.32
   6  -6   3    5.86    2.87
   6  -6   3    3.50    2.31
  -7  -5   3    1.94    2.03
  -6  -5   3   21.42    3.55
  -5  -5   3   21.59    3.16
   5   5  -3   24.37    2.13
  -5  -5   3   21.60    2.07
  -4  -5   3   56.78    3.18
  -4  -5   3   48.47    3.69
   4   5  -3   55.36    3.07
  -3  -5   3   64.94    3.25
   3   5  -3   59.67    3.34
  -3  -5   3   69.01    3.55
  -2  -5   3  535.67   14.59
  -2  -5   3  538.48   15.84
  -2  -5   3  542.99   13.66
   2   5  -3  540.95   15.73
  -2  -5   3  544.72   15.59
   2   5  -3  543.42   15.82
  -1  -5   3  652.80   18.17
  -1  -5   3  671.69   19.21
   1   5  -3  699.14   19.37
   1   5  -3  700.22   19.65
  -1  -5   3  662.15   19.38
  -1  -5   3  692.23   18.10
   0  -5   3   48.62    2.88
   0  -5   3   42.27    3.37
   0   5  -3   46.57    3.51
   0   5  -3   53.01    3.46
   0  -5   3   48.23    2.86
   0  -5   3   48.91    3.35
  -1   5  -3   54.48    3.66
   1  -5   3   58.51    3.49
  -1   5  -3   54.90    3.78
   1  -5   3   55.09    3.34
   1  -5   3   59.57    3.88
   1  -5   3   58.27    3.89
  -1   5  -3   54.67    3.48
   2  -5   3  174.69    7.74
  -2   5  -3  188.80    7.67
   2  -5   3  183.16    7.29
  -2   5  -3  181.83    7.83
   2  -5   3  188.08    7.61
  -2   5  -3  179.92    7.24
  -3   5  -3   78.70    4.82
  -3   5  -3   74.06    4.36
   3  -5   3   67.25    4.65
   3  -5   3   60.96    4.08
   3  -5   3   72.20    4.73
  -4   5  -3  124.78    6.21
   4  -5   3  102.84    6.37
   4  -5   3  121.36    6.19
   4  -5   3  115.54    6.52
  -4   5  -3  123.00    6.53
   5  -5   3   23.73    3.33
  -5   5  -3   17.64    2.96
   5  -5   3   17.99    3.11
  -5   5  -3   15.38    2.91
  -5   5  -3   12.92    2.82
   5  -5   3   15.76    3.19
   6  -5   3   11.55    3.22
  -6   5  -3   13.07    3.38
   6  -5   3    9.19    2.44
  -6   5  -3    7.81    2.31
   6  -5   3    8.24    2.81
  -7   5  -3    7.67    3.22
   7  -5   3    7.67    3.18
   7  -5   3    9.18    2.82
   7  -5   3    9.92    3.38
  -7   5  -3    8.33    2.67
  -7  -4   3   20.45    3.74
  -6  -4   3    9.51    2.58
   5   4  -3   23.20    1.68
  -5  -4   3   23.19    3.16
  -5  -4   3   24.74    1.81
   4   4  -3   46.27    2.47
  -4  -4   3   55.00    2.63
  -4  -4   3   54.37    3.74
  -3  -4   3  276.40    8.59
   3   4  -3  286.68    8.69
  -3  -4   3  277.81    8.24
   3   4  -3  283.45    8.59
   3   4  -3  293.60    8.75
  -3  -4   3  284.79    9.82
  -2  -4   3  390.38   11.28
  -2  -4   3  377.44    9.56
   2   4  -3  374.15   11.27
  -2  -4   3  391.97   10.76
  -2  -4   3  383.92   11.20
   2   4  -3  377.24   11.29
   2   4  -3  372.59   11.26
  -1  -4   3  423.84   11.87
  -1  -4   3  429.40   12.67
   1   4  -3  437.82   12.76
   1   4  -3  439.53   12.74
  -1  -4   3  437.87   12.75
  -1  -4   3  412.99   11.82
   0   4  -3   27.26    2.39
   0  -4   3   29.60    2.44
   0  -4   3   28.07    2.09
   0   4  -3   24.25    2.34
   0   4  -3   26.57    2.45
   0  -4   3   25.52    2.41
   0  -4   3   24.79    2.07
  -1   4  -3  126.67    5.50
   1  -4   3  120.77    5.36
   1  -4   3  132.07    5.15
   1  -4   3  123.55    5.52
   1  -4   3  127.83    5.17
  -1   4  -3  121.22    5.42
  -1   4  -3  123.48    5.47
  -1   4  -3  114.73    5.01
  -2   4  -3   58.89    3.64
  -2   4  -3   57.97    3.52
   2  -4   3   64.26    3.59
   2  -4   3   57.84    3.63
   2  -4   3   58.48    3.69
   2  -4   3   61.01    3.84
  -2   4  -3   64.87    3.91
  -3   4  -3   79.01    4.24
   3  -4   3   58.80    4.09
  -3   4  -3   66.37    3.96
   3  -4   3   68.00    4.05
  -3   4  -3   71.63    4.34
   3  -4   3   72.42    4.48
   4  -4   3  270.58   10.33
  -4   4  -3  273.37   10.18
  -4   4  -3  282.07   10.02
  -4   4  -3  287.09   10.72
   4  -4   3  244.04   10.35
   4  -4   3  258.83    9.87
   5  -4   3   26.92    3.23
   5  -4   3   14.91    2.76
   5  -4   3   32.08    4.07
  -5   4  -3   23.23    2.97
  -5   4  -3   27.13    3.13
  -5   4  -3   29.91    3.73
   6  -4   3   43.39    4.91
   6  -4   3   50.06    4.94
  -6   4  -3   46.31    4.22
  -6   4  -3   53.44    5.33
   6  -4   3   55.10    4.51
   7  -4   3    3.54    2.44
   7  -4   3    2.17    2.45
  -7   4  -3    2.81    1.83
  -7   4  -3    2.54    2.37
   7  -4   3    3.12    1.92
  -7  -3   3    2.58    2.02
  -6  -3   3   13.24    2.89
  -5  -3   3   22.98    3.19
  -4  -3   3   27.80    1.56
  -4  -3   3   31.29    1.66
  -4  -3   3   29.77    3.04
   4   3  -3   26.15    1.47
  -3  -3   3  559.15   17.11
   3   3  -3  558.37   15.03
  -3  -3   3  560.88   15.08
  -3  -3   3  599.68   14.68
   2   3  -3  441.13   11.95
  -2  -3   3  428.94   11.89
  -2  -3   3  430.72   11.90
  -2  -3   3  426.90   12.85
   2   3  -3  438.52   12.02
  -2  -3   3  418.09   10.41
   1   3  -3   21.30    1.84
  -1  -3   3   22.06    1.74
  -1  -3   3   19.51    1.55
  -1  -3   3   19.40    1.79
  -1  -3   3   19.01    1.30
   1   3  -3   19.20    1.63
   0   3  -3 1343.76   33.23
   0  -3   3 1279.86   33.37
   0  -3   3 1316.64   32.57
   0  -3   3 1288.45   33.80
   0  -3   3 1302.72   33.20
   0   3  -3 1295.17   33.80
   1  -3   3 1089.66   28.48
   1  -3   3 1053.80   28.54
   1  -3   3 1137.58   28.96
  -1   3  -3 1101.95   28.92
  -1   3  -3 1054.04   28.54
  -1   3  -3 1076.80   28.37
   1  -3   3 1121.28   28.05
   2  -3   3   24.68    2.40
  -2   3  -3   23.54    2.21
  -2   3  -3   27.52    2.48
   2  -3   3   20.30    2.21
  -2   3  -3   24.76    2.17
   2  -3   3   24.76    2.19
  -2   3  -3   27.60    2.46
   3  -3   3  120.97    5.67
   3  -3   3  112.41    5.11
   3  -3   3  121.14    5.57
  -3   3  -3  115.41    5.38
  -3   3  -3  128.71    5.25
  -3   3  -3  123.25    5.09
  -4   3  -3  118.93    5.32
   4  -3   3  102.90    5.71
   4  -3   3  105.13    5.16
  -4   3  -3  110.90    5.34
   4  -3   3  105.45    5.46
  -4   3  -3  112.93    5.75
   5  -3   3  166.63    7.04
  -5   3  -3  166.64    8.00
  -5   3  -3  148.67    6.76
   5  -3   3  156.95    7.73
   5  -3   3  169.19    7.59
   5  -3   3  160.03    7.24
  -5   3  -3  150.81    6.79
   6  -3   3   21.50    3.50
  -6   3  -3   32.37    4.29
  -6   3  -3   26.58    3.13
   6  -3   3   35.58    3.60
   6  -3   3   29.52    3.92
  -7   3  -3    3.84    1.80
  -7   3  -3    1.13    2.30
   7  -3   3    1.77    1.84
   7  -3   3   -0.23    1.98
   7  -3   3    0.31    2.15
  -7  -2   3   15.08    3.29
  -6  -2   3  100.60    6.28
  -5  -2   3   61.22    4.43
  -4  -2   3  125.96    5.95
  -4  -2   3  127.79    3.98
  -3  -2   3  317.32    8.44
  -3  -2   3  297.36    8.41
   3   2  -3  318.51    8.32
  -3  -2   3  299.84   10.22
  -2  -2   3  855.80   19.97
  -2  -2   3  828.44   21.67
  -2  -2   3  860.69   23.42
  -2  -2   3  861.24   21.46
   2   2  -3  836.64   21.66
  -1  -2   3 1329.19   34.47
  -1  -2   3 1375.49   33.71
  -1  -2   3 1354.01   31.98
  -1  -2   3 1370.81   33.93
  -1  -2   3 1384.20   35.73
   1   2  -3 1403.63   34.57
   1   2  -3 1335.10   33.83
   0  -2   3 1639.55   41.37
   0   2  -3 1655.80   40.69
   0   2  -3 1708.36   41.66
   0  -2   3 1654.33   41.58
   0  -2   3 1641.07   40.28
   0   2  -3 1570.18   41.40
   0  -2   3 1619.57   38.77
   0  -2   3 1666.76   40.79
   1  -2   3 3121.15   76.31
   1  -2   3 3191.39   78.76
   1  -2   3 3093.05   78.45
  -1   2  -3 3008.96   78.47
  -1   2  -3 3319.45   76.67
   1  -2   3 3067.89   73.66
   1  -2   3 3170.92   76.71
  -1   2  -3 3324.71   78.74
  -2   2  -3  665.34   17.99
   2  -2   3  658.89   17.56
   2  -2   3  655.29   18.11
   2  -2   3  656.38   18.00
   2  -2   3  658.54   18.15
  -2   2  -3  698.51   18.13
  -2   2  -3  639.17   18.07
  -3   2  -3  276.86    9.02
   3  -2   3  270.70    9.04
  -3   2  -3  276.65    8.98
  -3   2  -3  277.52    9.40
   3  -2   3  274.12    9.15
  -3   2  -3  284.38    8.86
   3  -2   3  274.13    9.36
   3  -2   3  270.85    8.93
   4  -2   3   27.26    2.71
   4  -2   3   39.94    3.34
   4  -2   3   34.74    3.25
  -4   2  -3   34.56    2.70
  -4   2  -3   42.46    3.21
  -4   2  -3   33.08    2.75
   4  -2   3   36.24    2.81
   5  -2   3   25.00    3.19
  -5   2  -3   35.94    2.95
   5  -2   3   40.83    3.67
   5  -2   3   33.50    2.97
  -5   2  -3   42.44    3.97
  -5   2  -3   32.87    2.93
   6  -2   3   22.01    3.39
  -6   2  -3   18.72    3.37
   6  -2   3   23.04    3.36
   6  -2   3   21.46    2.77
   7  -2   3    9.02    2.28
  -7   2  -3    3.36    2.35
  -7   2  -3    3.11    1.72
   7  -2   3    5.21    2.46
  -7  -1   3    0.69    1.65
  -7  -1   3    0.02    0.83
  -6  -1   3    0.96    1.59
  -6  -1   3    2.35    0.88
   6   1  -3    2.73    0.98
  -5  -1   3  453.98   12.49
   5   1  -3  480.51   12.42
  -5  -1   3  435.24   15.69
  -4  -1   3   14.47    2.25
   4   1  -3   15.52    1.14
  -4  -1   3   10.90    1.06
  -4  -1   3   15.25    1.18
  -3  -1   3  128.90    4.14
  -3  -1   3  138.47    4.19
   3   1  -3  132.21    4.07
  -3  -1   3  138.65    5.73
   3   1  -3  144.74    4.11
  -3  -1   3  132.02    4.16
  -2  -1   3 1032.96   25.48
  -2  -1   3 1010.71   27.72
   2   1  -3 1027.03   25.78
  -2  -1   3 1025.45   24.22
  -2  -1   3 1023.44   25.86
   1   1  -3  583.37   14.84
  -1  -1   3  563.77   14.92
  -1  -1   3  543.66   14.73
   1   1  -3  579.12   14.78
  -1  -1   3  568.80   15.40
  -1  -1   3  554.75   14.78
  -1  -1   3  554.88   13.77
   0  -1   3 4559.50  108.43
   0   1  -3 4214.30  108.26
   0  -1   3 4336.49  105.31
   0  -1   3 4392.99  108.15
   0  -1   3 4342.37  105.07
   0   1  -3 4528.96  108.24
   0  -1   3 4381.96  101.13
   0   1  -3 4488.82  105.25
  -1   1  -3  843.94   22.82
  -1   1  -3  887.69   22.95
  -1   1  -3  913.42   22.63
   1  -1   3  866.48   22.34
   1  -1   3  867.99   22.63
   1  -1   3  876.19   22.94
   1  -1   3  890.22   21.71
   1  -1   3  908.11   22.92
   2  -1   3 2690.45   66.96
   2  -1   3 2681.23   63.10
  -2   1  -3 2665.26   66.99
  -2   1  -3 2729.34   65.23
   2  -1   3 2659.65   65.28
  -2   1  -3 2663.07   66.80
   2  -1   3 2717.30   65.41
  -3   1  -3  301.57    9.00
  -3   1  -3  303.82    9.75
  -3   1  -3  300.88    9.12
   3  -1   3  294.78    9.42
   3  -1   3  287.73    9.19
   3  -1   3  292.30    9.11
   3  -1   3  290.68    9.17
   4  -1   3    9.64    1.85
  -4   1  -3   10.71    1.51
   4  -1   3    8.94    1.61
   4  -1   3   10.40    1.59
  -4   1  -3    9.02    1.50
  -4   1  -3    8.93    1.83
   4  -1   3   10.79    1.88
  -5   1  -3  158.95    7.37
   5  -1   3  157.49    6.93
   5  -1   3  156.50    6.70
  -5   1  -3  148.72    5.94
   5  -1   3  156.62    6.12
  -6   1  -3   72.78    5.28
   6  -1   3   72.69    4.86
   6  -1   3   78.78    4.85
  -6   1  -3   72.56    4.20
   6  -1   3   78.65    4.36
   7  -1   3   12.10    2.34
  -7   1  -3    8.95    2.72
  -7   0   3    3.49    2.26
   7   0  -3    2.77    1.44
  -7   0   3    3.74    1.32
  -6   0   3  103.99    6.59
   6   0  -3   99.34    4.32
  -6   0   3  105.22    4.39
  -5   0   3   26.92    1.98
  -5   0   3   23.08    3.20
   5   0  -3   25.21    1.93
  -4   0   3   33.69    3.17
  -4   0   3   31.62    1.89
  -4   0   3   31.58    2.03
   4   0  -3   36.17    1.94
  -3   0   3  341.25   11.21
  -3   0   3  336.56    9.44
  -3   0   3  340.70    9.48
   3   0  -3  345.54    9.41
   2   0  -3   71.08    2.73
   2   0  -3   81.59    3.04
  -2   0   3   75.88    3.44
  -2   0   3   70.92    2.73
  -2   0   3   80.38    3.10
  -1   0   3 5771.18  144.53
  -1   0   3 6060.89  135.03
  -1   0   3 5863.84  144.16
  -1   0   3 5891.46  140.31
   1   0  -3 5977.11  140.20
  -1   0   3 5843.86  150.10
   0   0   3  291.64    8.46
   0   0   3  296.82    8.58
   0   0   3  312.20    8.42
   0   0  -3  328.31    8.62
   0   0   3  300.07    8.08
   0   0  -3  293.21    8.42
   0   0  -3  295.28    8.50
   1   0   3  545.57   14.12
  -1   0  -3  559.09   14.78
  -1   0  -3  547.52   14.72
   1   0   3  549.50   14.76
  -1   0  -3  581.86   14.71
   1   0   3  555.99   14.50
   2   0   3 1393.36   33.59
  -2   0  -3 1376.18   35.33
   2   0   3 1399.63   34.71
  -2   0  -3 1380.62   36.59
  -2   0  -3 1441.88   34.61
   2   0   3 1388.50   34.59
  -3   0  -3  251.89    7.70
   3   0   3  248.98    7.88
   3   0   3  254.01    8.03
   3   0   3  250.08    7.89
  -3   0  -3  257.15    7.68
  -3   0  -3  263.17    8.47
  -4   0  -3  311.45    9.38
   4   0   3  312.57    9.60
  -4   0  -3  311.33    9.23
   4   0   3  325.35    9.83
   4   0   3  315.71    9.55
   4   0   3  311.09    9.97
  -4   0  -3  301.43   10.66
   5   0   3   19.26    2.05
  -5   0  -3   15.97    1.79
   5   0   3   14.86    2.23
   5   0   3   17.77    2.34
  -5   0  -3   16.46    2.60
   6   0   3    7.53    1.97
  -6   0  -3   10.05    2.57
  -6   0  -3    9.35    1.66
   6   0   3    6.11    1.88
   6   0   3    6.75    1.68
   7   0   3   30.28    2.99
  -7   0  -3   25.35    4.03
  -7   0  -3   32.63    3.00
  -8   0  -3    2.04    1.40
   8   0   3    2.77    1.75
  -8   0  -3    2.16    2.42
   7  -1  -3   16.94    2.38
  -7   1   3   19.40    2.33
  -7   1   3   16.90    3.64
  -6   1   3   67.93    3.69
   6  -1  -3   67.54    3.68
  -6   1   3   66.42    5.68
  -5   1   3   64.19    4.75
   5  -1  -3   73.50    3.54
  -5   1   3   70.65    3.57
  -4   1   3  114.89    4.37
   4  -1  -3  112.05    4.49
  -4   1   3  107.83    5.67
   4  -1  -3  117.61    4.43
  -4   1   3  108.70    4.41
   3  -1  -3  389.46   10.90
  -3   1   3  370.63   12.35
  -3   1   3  373.93   10.87
  -3   1   3  391.25   11.04
   3  -1  -3  402.45   11.06
   2  -1  -3  776.36   19.00
  -2   1   3  693.85   19.05
  -2   1   3  725.54   20.44
  -2   1   3  733.89   19.09
   2  -1  -3  722.55   19.05
  -1   1   3  147.78    4.83
  -1   1   3  141.36    4.86
  -1   1   3  145.96    4.74
  -1   1   3  148.30    5.11
   1  -1  -3  147.86    4.79
   1  -1  -3  159.97    5.04
   0  -1  -3  888.07   22.18
   0  -1  -3  853.63   21.74
   0   1   3  883.18   22.05
   0   1   3  854.70   22.37
   0   1   3  848.52   21.95
   0  -1  -3  823.52   22.09
   0   1   3  872.10   20.97
  -1  -1  -3  793.45   19.63
   1   1   3  762.63   19.41
   1   1   3  784.07   19.79
   1   1   3  761.61   20.13
  -1  -1  -3  743.57   19.89
  -1  -1  -3  759.55   19.87
   1   1   3  777.74   18.98
  -2  -1  -3 1939.90   48.83
   2   1   3 1971.04   48.98
  -2  -1  -3 2011.00   47.60
  -2  -1  -3 1957.51   50.56
   2   1   3 1939.17   47.76
   2   1   3 1919.57   46.10
   2   1   3 1943.19   47.44
  -3  -1  -3  238.73    7.15
   3   1   3  231.78    7.40
   3   1   3  234.78    7.32
  -3  -1  -3  250.95    7.23
  -3  -1  -3  247.83    8.04
   3   1   3  232.25    7.35
   3   1   3  244.95    7.44
   4   1   3  178.99    6.44
  -4  -1  -3  187.16    6.12
  -4  -1  -3  194.33    5.87
  -4  -1  -3  187.82    6.21
   4   1   3  187.28    6.24
  -4  -1  -3  195.80    7.42
   4   1   3  184.70    6.56
  -5  -1  -3   30.47    3.19
   5   1   3   38.33    2.93
   5   1   3   36.79    2.77
  -5  -1  -3   31.49    2.15
  -6  -1  -3   12.79    2.62
  -6  -1  -3   11.85    1.64
   6   1   3   11.09    1.81
  -7  -1  -3   13.44    3.16
   7   1   3   12.91    2.10
  -7  -1  -3   12.61    1.84
  -8  -1  -3    0.14    1.35
   8   1   3   -0.98    1.52
  -8  -1  -3    0.58    1.96
  -7   2   3   15.25    3.59
  -7   2   3   11.90    2.17
   7  -2  -3    7.49    2.10
   7  -2  -3   11.54    3.17
  -6   2   3   15.56    2.19
  -6   2   3   16.84    3.39
   6  -2  -3   10.65    2.81
   6  -2  -3   11.99    2.10
   5  -2  -3  125.55    5.37
  -5   2   3  121.72    6.81
  -5   2   3  125.22    5.43
   4  -2  -3  553.76   15.98
  -4   2   3  556.39   16.10
   4  -2  -3  549.50   15.97
  -4   2   3  593.67   16.05
  -4   2   3  574.95   18.25
   3  -2  -3  148.82    5.42
  -3   2   3  149.50    6.34
   3  -2  -3  156.14    5.74
  -3   2   3  148.10    5.69
  -3   2   3  145.63    5.39
  -2   2   3  509.07   15.67
  -2   2   3  539.36   14.73
   2  -2  -3  540.51   14.82
  -2   2   3  531.32   14.84
  -2   2   3  552.38   15.07
   2  -2  -3  569.11   15.03
  -1   2   3  229.68    7.41
  -1   2   3  241.92    7.62
  -1   2   3  236.18    7.20
  -1   2   3  237.05    7.27
   1  -2  -3  246.72    7.48
   1  -2  -3  238.38    7.26
   0   2   3 1887.40   46.63
   0  -2  -3 1889.80   47.60
   0  -2  -3 1888.87   46.38
   0   2   3 1959.30   47.41
   0   2   3 1818.96   44.65
   0   2   3 1831.56   47.68
   0  -2  -3 1973.09   47.41
  -1  -2  -3 1596.71   40.78
  -1  -2  -3 1612.89   40.49
   1   2   3 1627.22   40.98
   1   2   3 1606.91   38.32
  -1  -2  -3 1600.49   39.68
   1   2   3 1643.98   39.98
   2   2   3 1330.90   34.19
   2   2   3 1391.96   35.13
   2   2   3 1407.15   33.68
  -2  -2  -3 1384.37   35.96
  -2  -2  -3 1382.57   34.92
   2   2   3 1354.63   32.99
  -2  -2  -3 1372.38   33.96
  -3  -2  -3  176.25    6.17
   3   2   3  170.00    5.73
  -3  -2  -3  171.59    5.61
   3   2   3  175.65    5.78
   3   2   3  178.32    5.83
  -3  -2  -3  166.09    5.44
   3   2   3  175.48    5.45
   4   2   3  139.18    5.02
  -4  -2  -3  129.12    5.79
  -4  -2  -3  143.60    4.89
   4   2   3  135.15    4.89
  -4  -2  -3  143.74    4.83
   4   2   3  143.17    5.29
   5   2   3   37.06    2.73
  -5  -2  -3   37.40    3.41
  -5  -2  -3   33.59    2.15
  -6  -2  -3   19.58    1.85
  -6  -2  -3   21.15    3.15
   7   2   3    3.55    1.58
  -7  -2  -3    1.61    1.88
  -7  -2  -3    3.92    1.27
  -8  -2  -3    4.69    2.57
  -7   3   3    0.41    1.45
  -7   3   3    0.44    2.04
   7  -3  -3   -0.39    2.29
   7  -3  -3    3.00    1.81
   6  -3  -3    0.42    1.86
  -6   3   3    1.09    1.60
   6  -3  -3    0.72    1.32
  -6   3   3   -0.39    1.03
   5  -3  -3   95.30    4.91
  -5   3   3   99.98    6.27
  -5   3   3   98.46    5.03
   4  -3  -3  349.15   11.12
  -4   3   3  349.78   11.21
  -4   3   3  336.53   11.20
  -4   3   3  341.77   12.64
   4  -3  -3  351.84   11.31
   3  -3  -3  194.84    6.91
  -3   3   3  187.09    7.27
  -3   3   3  194.48    6.94
   3  -3  -3  197.68    7.25
  -3   3   3  185.14    7.60
  -2   3   3  751.69   20.69
  -2   3   3  759.10   20.72
   2  -3  -3  763.35   20.66
   2  -3  -3  803.45   20.85
  -2   3   3  734.53   20.85
   1  -3  -3 2295.41   59.76
  -1   3   3 2438.41   59.75
  -1   3   3 2392.71   60.06
   1  -3  -3 2415.14   59.60
  -1   3   3 2375.27   58.78
   1  -3  -3 2345.72   58.45
   0  -3  -3  166.08    5.47
   0   3   3  161.59    5.99
   0  -3  -3  153.85    5.62
   0   3   3  160.26    5.92
   0  -3  -3  157.34    5.70
   0   3   3  154.18    5.52
   0   3   3  168.66    5.44
   1   3   3  662.58   18.03
  -1  -3  -3  676.01   17.80
  -1  -3  -3  665.41   18.18
   1   3   3  658.57   17.15
  -1  -3  -3  672.83   17.76
   1   3   3  678.71   18.46
   2   3   3   21.62    1.92
  -2  -3  -3   25.50    1.84
  -2  -3  -3   24.62    1.76
   2   3   3   21.90    1.77
   2   3   3   22.85    1.92
  -3  -3  -3 2218.34   57.47
   3   3   3 2246.27   55.36
  -3  -3  -3 2158.60   53.27
   3   3   3 2169.34   51.88
   3   3   3 2133.12   53.68
  -3  -3  -3 2237.50   55.22
  -4  -3  -3   88.52    3.69
   4   3   3   87.53    3.85
  -4  -3  -3   86.44    4.40
   4   3   3   89.11    3.87
   5   3   3   55.38    3.11
   5   3   3   50.77    2.88
  -5  -3  -3   51.07    3.69
  -5  -3  -3   52.49    2.77
  -6  -3  -3   21.07    3.11
  -6  -3  -3   19.74    1.86
  -7  -3  -3    0.31    1.80
  -7  -3  -3    4.33    1.25
  -7   4   3    6.44    3.04
   7  -4  -3    5.64    2.29
  -7   4   3    9.54    2.40
   7  -4  -3   12.38    3.80
   6  -4  -3   11.58    2.51
  -6   4   3    7.99    2.73
  -6   4   3    5.60    1.91
   6  -4  -3    8.29    2.96
  -5   4   3   79.33    4.84
  -5   4   3   82.37    5.77
   5  -4  -3   88.35    4.94
  -5   4   3   78.76    4.75
  -4   4   3   26.20    3.35
  -4   4   3   19.45    2.52
   4  -4  -3   22.31    2.61
   4  -4  -3   18.68    2.61
  -4   4   3   23.13    2.76
  -3   4   3  162.91    6.41
  -3   4   3  161.07    6.87
  -3   4   3  144.16    6.75
   3  -4  -3  152.54    6.65
   3  -4  -3  163.90    6.42
  -2   4   3  161.50    6.89
   2  -4  -3  170.30    6.40
   2  -4  -3  166.26    6.77
  -2   4   3  177.13    6.48
  -2   4   3  166.96    6.51
   1  -4  -3 1156.07   29.86
  -1   4   3 1084.61   30.02
   1  -4  -3 1131.76   30.16
   1  -4  -3 1143.51   29.86
  -1   4   3 1148.49   29.90
   0   4   3  154.28    5.48
   0   4   3  156.53    6.16
   0  -4  -3  161.26    5.61
   0  -4  -3  145.24    5.83
   0  -4  -3  145.22    5.87
   0   4   3  157.76    6.21
  -1  -4  -3    7.71    1.21
  -1  -4  -3    5.84    1.29
  -1  -4  -3    9.38    1.46
   1   4   3    8.73    1.57
   1   4   3    8.71    1.55
   1   4   3    8.31    1.37
  -2  -4  -3  137.20    5.42
  -2  -4  -3  140.01    5.29
   2   4   3  143.58    5.68
   2   4   3  142.95    5.58
   2   4   3  146.23    5.22
   3   4   3  280.71    8.90
  -3  -4  -3  259.35    8.55
   3   4   3  266.15    8.61
  -3  -4  -3  247.41    8.02
   3   4   3  275.00    8.17
   4   4   3   85.16    4.13
  -4  -4  -3   92.22    4.06
   4   4   3   93.50    3.92
  -4  -4  -3   87.06    4.47
  -5  -4  -3  104.07    5.56
   5   4   3  111.45    4.81
  -5  -4  -3  115.77    4.66
  -6  -4  -3   16.19    1.80
  -6  -4  -3   17.34    2.88
   6   4   3   15.87    1.96
  -7  -4  -3    3.66    2.03
  -7  -4  -3    3.80    1.30
  -6   5   3   11.86    3.26
   6  -5  -3    7.90    2.24
  -6   5   3   11.22    2.50
   6  -5  -3    7.56    3.00
   5  -5  -3   42.71    5.22
   5  -5  -3   42.05    4.09
  -5   5   3   38.66    3.89
   5  -5  -3   40.53    3.90
  -5   5   3   41.06    3.85
  -5   5   3   47.99    4.98
  -4   5   3   55.88    3.91
   4  -5  -3   45.31    3.79
   4  -5  -3   50.71    4.24
  -4   5   3   46.56    4.29
  -4   5   3   44.22    4.00
   3  -5  -3  269.80    9.61
  -3   5   3  261.03    9.47
   3  -5  -3  266.10   10.10
  -3   5   3  254.44   10.15
  -2   5   3  232.18    8.84
   2  -5  -3  240.70    8.59
  -2   5   3  247.89    8.71
  -2   5   3  236.02    9.34
   2  -5  -3  242.22    9.18
  -1   5   3   26.47    2.44
   1  -5  -3   21.39    2.58
   1  -5  -3   19.94    2.17
   1  -5  -3   23.26    2.53
  -1   5   3   16.90    2.39
  -1   5   3   19.67    2.60
   0  -5  -3  939.62   24.89
   0   5   3  953.69   24.84
   0   5   3  947.76   25.64
   0  -5  -3  859.50   24.87
   0  -5  -3  908.49   25.48
  -1  -5  -3  441.90   13.49
  -1  -5  -3  418.52   13.07
   1   5   3  442.67   13.56
  -1  -5  -3  434.81   12.61
   2   5   3   26.22    2.29
   2   5   3   24.87    2.54
   2   5   3   29.99    2.74
  -2  -5  -3   26.07    2.54
  -2  -5  -3   26.39    2.29
   3   5   3  167.59    6.77
   3   5   3  182.95    6.28
  -3  -5  -3  169.25    6.15
  -3  -5  -3  175.95    6.67
   3   5   3  162.90    6.56
   4   5   3  153.51    5.82
  -4  -5  -3  165.04    6.34
  -5  -5  -3   13.45    2.44
   5   5   3   21.17    2.39
  -5  -5  -3   18.73    2.14
  -6  -5  -3    5.63    1.42
  -6  -5  -3    7.86    2.29
   6   5   3    9.73    1.84
  -7  -5  -3   10.19    2.85
   7   5   3   10.43    1.96
  -7  -5  -3   10.74    1.70
  -6   6   3    3.44    2.05
  -6   6   3    2.31    2.25
   6  -6  -3    2.67    2.07
   6  -6  -3    3.74    2.71
  -5   6   3    5.77    1.94
   5  -6  -3    5.76    2.32
  -5   6   3    4.97    2.01
   5  -6  -3    1.29    1.60
   5  -6  -3    6.34    2.81
  -5   6   3    3.51    2.09
   4  -6  -3    2.96    1.58
  -4   6   3    2.80    1.60
  -4   6   3    1.26    1.54
  -4   6   3    4.51    1.74
   4  -6  -3    1.28    1.38
  -3   6   3  332.65   11.71
   3  -6  -3  338.13   11.84
  -3   6   3  328.33   12.61
   3  -6  -3  335.91   12.48
   2  -6  -3   51.38    4.25
  -2   6   3   47.07    4.23
  -2   6   3   49.58    3.60
  -2   6   3   46.34    3.89
   2  -6  -3   45.93    3.63
   1  -6  -3  388.92   12.46
  -1   6   3  416.69   12.64
   1  -6  -3  391.90   13.02
  -1   6   3  370.90   13.26
   1  -6  -3  369.35   13.04
   0   6   3  175.98    7.77
   0   6   3  177.31    7.72
   0   6   3  190.47    6.93
   0  -6  -3  173.41    7.44
   0  -6  -3  178.98    7.50
   0  -6  -3  176.71    6.85
  -1  -6  -3  318.51   11.13
   1   6   3  348.28   11.79
  -1  -6  -3  339.82   11.53
   1   6   3  331.68   11.68
  -1  -6  -3  329.43   10.40
   2   6   3  400.81   12.98
   2   6   3  387.21   13.01
  -2  -6  -3  373.01   12.23
  -2  -6  -3  404.24   12.98
   3   6   3   44.59    3.60
  -3  -6  -3   45.78    3.07
   3   6   3   44.33    2.91
  -3  -6  -3   38.71    3.29
   3   6   3   47.71    3.36
  -4  -6  -3   37.65    3.19
   5   6   3   12.42    2.27
  -5  -6  -3   17.76    2.33
  -6  -6  -3    2.99    1.28
   6   6   3    5.20    1.62
  -7  -6  -3    0.26    1.26
   7   6   3    1.80    1.64
   6  -7  -3    7.09    2.61
   6  -7  -3    3.10    2.99
  -6   7   3    5.24    2.87
  -6   7   3    7.80    2.76
  -5   7   3    3.33    2.08
  -5   7   3    4.97    2.17
   5  -7  -3    1.79    2.52
  -5   7   3    0.36    1.59
   5  -7  -3    4.09    2.18
   5  -7  -3    0.89    1.91
  -4   7   3   24.81    3.43
   4  -7  -3   21.64    3.48
  -4   7   3   21.53    3.54
   4  -7  -3   29.41    3.74
  -4   7   3   27.45    3.86
   4  -7  -3   26.55    4.44
  -3   7   3    3.57    1.76
   3  -7  -3    7.45    2.31
   3  -7  -3    9.02    2.24
  -3   7   3    6.75    2.23
  -2   7   3    6.33    2.21
  -2   7   3   10.07    2.25
   2  -7  -3   11.43    2.61
  -2   7   3    8.57    2.38
   2  -7  -3    9.65    2.16
   1  -7  -3  161.27    7.47
  -1   7   3  158.49    7.88
   1  -7  -3  157.86    6.91
  -1   7   3  161.82    6.93
  -1   7   3  152.22    7.57
   1  -7  -3  155.89    7.63
   0  -7  -3  427.37   14.74
   0  -7  -3  462.51   15.12
   0  -7  -3  441.58   14.01
   0   7   3  454.92   15.36
   1   7   3   54.15    4.51
  -1  -7  -3   63.12    4.37
  -1  -7  -3   62.00    4.19
   1   7   3   66.03    4.64
  -2  -7  -3   40.18    3.76
   2   7   3   38.30    3.79
  -2  -7  -3   34.12    3.21
   2   7   3   43.31    3.86
   3   7   3  111.26    5.91
  -3  -7  -3  104.31    5.12
  -3  -7  -3   96.40    5.52
   3   7   3  102.96    5.64
   4   7   3   96.40    5.56
  -4  -7  -3   89.95    5.17
  -5  -7  -3   16.88    2.58
   5   7   3   17.07    2.77
   6   7   3   11.33    2.54
  -6  -7  -3    9.01    2.05
   5  -8  -3   11.22    3.79
  -5   8   3    2.13    2.10
   5  -8  -3    5.88    2.47
  -5   8   3    8.71    3.06
  -5   8   3    6.17    2.59
   5  -8  -3    3.18    2.41
  -4   8   3   28.10    3.96
   4  -8  -3   33.38    4.14
  -4   8   3   23.38    3.90
   4  -8  -3   31.30    5.02
   4  -8  -3   22.99    3.93
   3  -8  -3   20.24    3.72
  -3   8   3   23.94    3.45
   3  -8  -3   31.56    3.80
  -3   8   3   26.31    4.13
   3  -8  -3   31.28    4.63
  -2   8   3  184.19    9.55
   2  -8  -3  198.61    9.60
   2  -8  -3  202.34    9.46
  -2   8   3  201.83    8.76
   2  -8  -3  202.62    8.72
   1  -8  -3   43.77    4.49
  -1   8   3   43.99    4.57
   1  -8  -3   37.25    3.60
  -1   8   3   31.46    3.90
   0   8   3    1.14    1.62
   0  -8  -3    1.81    1.45
   0  -8  -3    2.93    1.54
   0   8   3    2.56    1.78
   0  -8  -3    3.96    1.71
   0  -8  -3    3.93    1.90
   1   8   3    7.42    2.23
   1   8   3    9.79    2.47
  -1  -8  -3    8.76    2.14
  -1  -8  -3   10.52    2.55
   2   8   3   67.75    4.95
   2   8   3   60.50    4.84
  -2  -8  -3   68.30    4.86
  -2  -8  -3   66.54    4.49
  -3  -8  -3   12.85    2.31
   3   8   3   15.29    2.81
   3   8   3   13.17    2.80
  -3  -8  -3   13.23    2.63
   4   8   3   26.32    3.59
  -4  -8  -3   16.68    2.91
  -5  -8  -3   16.24    2.72
   5   8   3   17.98    3.06
  -6  -8  -3    2.04    1.58
   6   8   3    0.24    1.97
   4  -9  -3   -0.40    1.86
   4  -9  -3    1.41    2.32
   4  -9  -3    0.33    1.92
  -4   9   3    0.16    1.81
  -4   9   3   -0.45    1.69
   3  -9  -3   23.58    3.73
  -3   9   3   26.45    4.38
   3  -9  -3   30.27    4.74
   3  -9  -3   37.79    4.98
   2  -9  -3   47.91    5.15
   2  -9  -3   45.20    5.21
   2  -9  -3   47.15    4.44
  -2   9   3   44.62    5.27
   1  -9  -3   25.78    3.47
   1  -9  -3   27.93    3.89
  -1   9   3   19.63    3.66
   1  -9  -3   29.60    4.19
  -1   9   3   24.10    3.85
   0   9   3   71.35    6.04
   0  -9  -3   56.75    5.24
   0  -9  -3   67.97    5.75
   0  -9  -3   64.43    4.63
   1   9   3  104.28    6.82
  -1  -9  -3  104.94    6.56
  -1  -9  -3   94.40    6.09
   1   9   3  103.28    6.74
  -2  -9  -3   28.12    3.54
   2   9   3   25.36    3.70
  -2  -9  -3   24.30    3.67
   2   9   3   18.73    3.49
   3   9   3   21.55    3.49
   3   9   3   17.34    3.28
  -3  -9  -3   18.56    2.89
  -3  -9  -3   20.36    3.47
   4   9   3    5.36    2.30
  -4  -9  -3    7.09    2.25
   5   9   3   -1.52    1.72
  -5  -9  -3   -1.34    1.32
   3 -10  -3    6.58    2.62
   3 -10  -3    7.18    2.78
  -3  10   3    3.49    2.27
   3 -10  -3    3.81    2.85
   2 -10  -3   13.17    3.30
   2 -10  -3   23.46    4.12
  -2  10   3   22.75    4.44
   1 -10  -3    0.23    1.62
  -1  10   3    3.11    1.96
  -1  10   3    0.82    2.30
   1 -10  -3   -0.28    1.92
   0 -10  -3   46.55    5.20
   0  10   3   61.48    6.10
   1  10   3   92.06    7.10
  -1 -10  -3   75.74    6.50
  -1 -10  -3   87.20    6.50
  -2 -10  -3  106.78    7.07
   2  10   3   97.71    6.97
  -2 -10  -3   81.58    5.84
   2  10   3   85.99    6.67
   3  10   3    6.37    2.77
  -3 -10  -3    4.02    1.99
  -3 -10  -3    3.38    2.23
   4  10   3   11.65    3.11
  -4 -10  -3    8.78    2.70
   5  10   3    4.05    2.78
  -5 -10  -3    3.87    2.47
   2 -11  -3    9.96    3.16
  -2  11   3    7.82    2.85
   2 -11  -3   10.55    3.72
  -1  11   3    1.14    1.96
   1 -11  -3    1.75    2.09
   0 -11  -3    2.45    2.21
   0  11   3    5.30    2.83
   0  11   3    4.42    2.59
   1  11   3   25.73    4.56
  -1 -11  -3   30.09    4.75
  -1 -11  -3   19.72    3.72
  -2 -11  -3    9.01    2.71
   2  11   3    7.72    3.05
  -2 -11  -3    8.52    3.19
   2  11   3    9.30    3.16
   0  12   3    8.24    3.54
   0  12   3    2.38    2.45
   0 -12  -3    8.52    3.22
   1  12   3    1.69    2.26
  -1 -12  -3    2.08    2.30
   1  12   3    2.21    2.89
   2  12   3    2.92    2.72
   3  11  -4    5.30    2.77
   2  11  -4    1.11    2.30
  -2 -11   4    3.83    2.32
  -2 -11   4    2.87    2.62
   1  11  -4    0.99    2.08
  -1 -11   4    2.74    2.59
  -1 -11   4   -0.16    2.06
   1  11  -4    1.86    2.42
   0  11  -4    5.19    2.63
   0 -11   4    3.37    2.46
   0  11  -4    0.75    2.57
   1 -11   4   27.81    4.88
  -1  11  -4   33.84    5.38
  -1  11  -4   29.26    5.26
   1 -11   4   34.50    4.64
   2 -11   4   -0.54    2.16
   2 -11   4   -0.27    2.33
  -2  11  -4    1.36    2.26
   4  10  -4    4.71    2.77
  -4 -10   4    3.31    2.27
  -3 -10   4    1.27    2.06
   3  10  -4   -0.09    1.91
  -2 -10   4    2.67    2.45
  -2 -10   4   -0.90    1.59
   2  10  -4    2.22    2.27
   2  10  -4    4.45    2.15
  -1 -10   4    0.84    2.09
  -1 -10   4    2.56    2.07
   1  10  -4    1.56    2.34
   1  10  -4    6.22    2.38
   0  10  -4    7.67    2.85
   0 -10   4    3.99    2.55
   0 -10   4    9.46    3.01
   0  10  -4   11.53    3.27
   1 -10   4    2.66    2.24
  -1  10  -4    8.96    3.20
  -1  10  -4    1.94    2.08
   1 -10   4    6.70    2.54
  -2  10  -4    6.99    2.90
   2 -10   4    7.82    2.64
   2 -10   4    5.79    2.70
   3 -10   4    4.11    2.70
   3 -10   4   16.26    4.02
  -3  10  -4    8.91    3.17
   5   9  -4   12.66    3.03
  -5  -9   4   11.19    2.78
  -4  -9   4    1.27    1.83
   4   9  -4   -0.95    1.84
  -3  -9   4    8.66    2.72
   3   9  -4    6.11    2.42
   2   9  -4    1.68    1.74
  -2  -9   4    2.05    1.98
  -2  -9   4    3.80    1.96
   2   9  -4    5.14    2.30
  -1  -9   4    1.00    1.59
   1   9  -4    2.10    1.77
   1   9  -4    1.59    1.90
  -1  -9   4    0.71    1.79
   0  -9   4   84.68    5.14
   0  -9   4   60.40    5.70
   0  -9   4   76.63    6.19
   0   9  -4   78.89    6.42
  -1   9  -4   10.95    3.10
   1  -9   4   10.80    2.69
  -1   9  -4   14.00    3.20
   1  -9   4   17.48    3.54
   2  -9   4    4.06    2.22
   2  -9   4    5.54    2.19
  -2   9  -4    2.17    1.93
   3  -9   4    1.73    1.99
   3  -9   4    2.78    2.31
   3  -9   4    1.92    2.19
  -3   9  -4    2.49    1.99
  -4   9  -4    8.49    3.00
   4  -9   4    5.88    2.85
   4  -9   4    4.75    2.58
   4  -9   4    8.49    3.11
  -5  -8   4    9.09    2.33
   5   8  -4    5.46    2.15
   4   8  -4    5.75    2.19
  -4  -8   4    5.57    2.15
   3   8  -4   30.66    3.81
  -3  -8   4   43.83    4.35
  -2  -8   4   19.50    3.26
  -2  -8   4   13.42    2.52
   2   8  -4    9.49    2.50
   2   8  -4   13.49    2.86
   1   8  -4   21.88    3.41
  -1  -8   4   22.72    3.29
   1   8  -4   19.91    3.19
  -1  -8   4   19.24    3.27
   0   8  -4   -0.79    1.47
   0   8  -4   -0.84    1.02
   0  -8   4    0.00    1.56
   0  -8   4   -0.56    1.16
   0  -8   4    0.95    1.31
   1  -8   4   29.68    3.97
  -1   8  -4   32.40    4.13
   1  -8   4   26.66    3.91
   1  -8   4   35.80    3.75
  -1   8  -4   20.23    3.56
   2  -8   4   15.12    3.02
  -2   8  -4   14.51    3.20
  -2   8  -4   14.84    3.23
   2  -8   4   17.56    3.42
   2  -8   4   14.66    2.91
   3  -8   4   32.97    4.61
   3  -8   4   40.02    4.72
  -3   8  -4   46.69    5.20
   3  -8   4   43.73    4.59
  -4   8  -4   12.41    3.23
   4  -8   4   15.61    3.40
   4  -8   4    9.48    2.77
  -4   8  -4   20.20    3.86
   4  -8   4   17.13    3.70
   5  -8   4    1.35    2.18
   5  -8   4    3.76    2.27
  -5   8  -4    1.67    2.11
   5  -8   4    0.35    2.28
  -5   8  -4    1.57    2.14
  -6  -7   4    3.68    1.91
   6   7  -4    5.64    2.19
  -5  -7   4    4.32    1.82
   5   7  -4    0.48    1.61
   4   7  -4    8.25    2.13
  -4  -7   4   10.96    2.36
  -3  -7   4   93.40    5.33
   3   7  -4   74.92    4.99
  -2  -7   4   36.99    3.59
   2   7  -4   32.25    3.54
   2   7  -4   37.15    3.61
  -2  -7   4   37.63    3.49
   1   7  -4    3.38    1.59
  -1  -7   4    3.67    1.76
  -1  -7   4    2.10    1.34
  -1  -7   4    2.75    1.39
   1   7  -4    4.84    1.87
   0  -7   4   35.33    3.20
   0  -7   4   33.47    3.74
   0  -7   4   28.29    3.53
   0   7  -4   30.51    3.71
   0   7  -4   35.07    3.89
   1  -7   4   84.80    4.87
  -1   7  -4   65.19    5.19
  -1   7  -4   66.16    5.27
   1  -7   4   77.65    5.30
   1  -7   4   68.34    5.05
   1  -7   4   78.91    4.69
   2  -7   4   46.03    4.32
  -2   7  -4   50.17    4.59
   2  -7   4   54.53    4.44
  -2   7  -4   53.10    4.52
  -2   7  -4   52.96    4.75
   2  -7   4   39.51    4.44
   3  -7   4   28.18    3.64
  -3   7  -4   23.46    3.75
   3  -7   4   29.57    3.96
  -3   7  -4   26.91    3.57
   3  -7   4   25.68    3.83
  -4   7  -4    0.82    1.72
   4  -7   4    2.45    1.80
   4  -7   4    0.93    1.70
   4  -7   4    3.73    2.17
  -4   7  -4    2.73    1.92
  -5   7  -4   12.39    3.17
   5  -7   4    8.81    2.72
  -5   7  -4   15.50    3.61
   5  -7   4   10.16    3.09
  -5   7  -4   10.20    2.94
   5  -7   4    8.23    2.75
  -6   7  -4   -1.54    2.03
   6  -7   4    0.34    2.58
   6  -7   4    2.39    2.50
   6  -7   4    2.51    2.38
  -6   7  -4   -0.78    1.79
  -6   7  -4    1.06    1.92
  -6  -6   4    2.64    1.47
   6   6  -4    1.93    1.76
   5   6  -4   35.60    3.15
  -5  -6   4   44.73    3.27
  -4  -6   4   96.60    5.03
  -3  -6   4    0.21    0.94
   3   6  -4   -1.15    1.01
  -3  -6   4   -0.38    1.04
   2   6  -4   34.17    3.20
  -2  -6   4   28.11    2.94
  -2  -6   4   30.81    2.48
  -2  -6   4   23.13    2.72
   2   6  -4   29.56    3.04
  -1  -6   4   11.59    2.21
  -1  -6   4    9.43    2.01
  -1  -6   4    9.09    1.68
   1   6  -4    5.63    1.72
   1   6  -4    6.37    1.75
  -1  -6   4    7.60    1.57
   0  -6   4   48.54    3.99
   0  -6   4   42.45    3.77
   0  -6   4   48.84    3.29
   0   6  -4   45.58    3.95
   0  -6   4   53.25    3.37
   0   6  -4   50.38    4.11
  -1   6  -4  165.67    7.79
   1  -6   4  174.27    7.11
   1  -6   4  164.18    7.76
   1  -6   4  163.77    7.03
  -1   6  -4  172.25    7.75
   1  -6   4  175.23    7.79
   2  -6   4   25.42    3.36
   2  -6   4   23.82    3.13
   2  -6   4   26.68    3.09
  -2   6  -4   28.43    3.20
  -2   6  -4   29.32    3.52
  -2   6  -4   31.54    3.67
  -3   6  -4   18.69    3.12
   3  -6   4   16.66    2.81
  -3   6  -4   16.51    2.79
   3  -6   4   13.74    2.93
   3  -6   4   23.32    3.15
   4  -6   4   64.05    5.48
  -4   6  -4   68.92    4.96
   4  -6   4   63.83    5.06
  -4   6  -4   67.55    5.41
   4  -6   4   66.13    5.59
   5  -6   4   56.95    5.47
   5  -6   4   69.54    6.11
  -5   6  -4   67.91    5.60
   5  -6   4   73.29    5.35
  -5   6  -4   63.78    5.30
  -5   6  -4   75.13    5.75
   5  -6   4   68.94    6.20
  -6   6  -4    5.22    2.40
   6  -6   4    7.65    2.77
  -6   6  -4    4.39    2.39
   6  -6   4    6.95    2.94
   6  -6   4    3.00    2.47
  -6   6  -4    7.55    2.60
  -7  -5   4    1.72    2.07
   6   5  -4    1.70    1.33
  -6  -5   4    1.01    1.60
  -6  -5   4    1.25    1.21
   5   5  -4    7.60    1.61
  -5  -5   4    9.54    2.35
  -5  -5   4    9.90    1.67
   4   5  -4   77.80    3.92
  -4  -5   4   75.66    4.63
  -4  -5   4   74.91    3.89
  -3  -5   4   14.03    1.84
  -3  -5   4   20.90    2.23
   3   5  -4   16.33    2.08
   2   5  -4  296.21   10.31
   2   5  -4  314.31   10.40
  -2  -5   4  308.33    9.56
  -2  -5   4  308.26    8.51
   2   5  -4  304.22   10.33
  -2  -5   4  334.32   10.43
  -2  -5   4  312.39   10.37
   1   5  -4  154.10    6.71
   1   5  -4  173.02    6.93
  -1  -5   4  158.11    6.60
  -1  -5   4  160.35    5.64
   1   5  -4  161.40    6.71
  -1  -5   4  160.57    5.96
  -1  -5   4  162.34    6.73
   0   5  -4  238.79    9.15
   0  -5   4  257.85    8.49
   0  -5   4  243.91    9.04
   0  -5   4  249.53    8.42
   0   5  -4  244.38    9.18
   0  -5   4  254.34    9.28
   0   5  -4  246.82    9.18
  -1   5  -4   26.90    2.63
   1  -5   4   29.74    3.11
   1  -5   4   29.58    2.79
   1  -5   4   31.86    2.81
  -1   5  -4   34.39    3.28
  -1   5  -4   27.33    2.96
   1  -5   4   23.31    2.80
  -1   5  -4   27.45    3.02
   2  -5   4  117.03    5.76
   2  -5   4  122.16    5.65
  -2   5  -4  124.70    6.01
   2  -5   4  112.22    6.01
  -2   5  -4  109.98    5.50
  -2   5  -4  101.46    5.74
  -3   5  -4    3.14    1.45
   3  -5   4    6.08    1.74
   3  -5   4    3.85    1.61
  -3   5  -4    8.29    1.95
   3  -5   4    0.35    1.34
   4  -5   4   10.56    2.47
  -4   5  -4    8.32    2.08
   4  -5   4    7.81    2.20
  -4   5  -4    6.08    1.87
   4  -5   4    7.27    2.02
  -5   5  -4    2.72    1.67
   5  -5   4    3.64    1.94
   5  -5   4    4.40    2.08
  -5   5  -4    4.24    2.09
  -5   5  -4    3.49    1.81
   5  -5   4    2.00    1.65
   5  -5   4    2.09    1.90
  -6   5  -4    7.93    2.76
   6  -5   4    5.41    2.55
  -6   5  -4    9.48    2.49
   6  -5   4    8.42    2.68
   6  -5   4    9.84    3.05
  -7  -4   4    1.01    1.96
  -6  -4   4    0.75    1.61
   5   4  -4   27.93    2.15
  -5  -4   4   31.12    2.19
  -5  -4   4   25.55    3.37
  -4  -4   4    2.98    0.96
   4   4  -4    2.43    0.97
  -4  -4   4    1.30    1.19
  -3  -4   4   49.00    2.77
  -3  -4   4   47.09    2.72
  -3  -4   4   48.15    3.20
   3   4  -4   45.93    2.72
   2   4  -4  365.64   10.86
  -2  -4   4  353.93   10.79
  -2  -4   4  343.88   10.71
   2   4  -4  351.47   10.91
  -2  -4   4  348.72    9.14
  -2  -4   4  338.03   10.39
  -1  -4   4  185.20    6.18
   1   4  -4  191.82    7.16
  -1  -4   4  192.59    6.55
  -1  -4   4  196.46    7.17
  -1  -4   4  192.87    6.09
  -1  -4   4  195.88    7.02
   1   4  -4  189.51    7.01
   0  -4   4  138.67    5.94
   0   4  -4  131.29    5.80
   0  -4   4  146.79    5.48
   0   4  -4  134.84    5.78
   0  -4   4  136.78    5.37
   0  -4   4  144.78    5.33
   0  -4   4  146.07    5.83
  -1   4  -4   45.71    3.05
   1  -4   4   45.09    3.43
   1  -4   4   49.61    3.28
   1  -4   4   51.07    3.11
  -1   4  -4   45.84    3.16
  -1   4  -4   47.70    3.33
   1  -4   4   51.30    3.11
  -2   4  -4   47.41    3.21
   2  -4   4   43.66    3.51
  -2   4  -4   56.87    3.70
   2  -4   4   46.26    3.71
   2  -4   4   46.91    3.19
  -2   4  -4   50.59    3.46
  -2   4  -4   50.67    3.58
   2  -4   4   44.98    3.24
   3  -4   4  247.56    9.19
  -3   4  -4  241.92    9.43
   3  -4   4  247.50    9.44
  -3   4  -4  255.03    9.17
   3  -4   4  242.84    9.54
  -4   4  -4  100.10    5.68
   4  -4   4   95.56    5.71
  -4   4  -4  114.88    5.94
  -4   4  -4  101.04    5.46
   4  -4   4  105.08    5.96
   4  -4   4  113.41    5.72
   4  -4   4  102.49    5.85
  -5   4  -4   67.42    4.96
  -5   4  -4   59.37    4.65
   5  -4   4   58.43    5.05
   5  -4   4   69.32    4.65
   5  -4   4   67.11    5.36
  -5   4  -4   46.38    4.19
   5  -4   4   62.47    4.89
   6  -4   4   17.38    3.11
  -6   4  -4   15.81    2.85
   6  -4   4   15.75    3.36
   6  -4   4   13.72    3.21
  -6   4  -4   16.13    3.36
   7  -4   4    0.67    1.77
  -7   4  -4   -0.21    2.22
  -7   4  -4   -0.07    1.68
   7  -4   4    2.08    2.41
   7  -4   4   -1.19    2.25
  -7  -3   4    2.39    2.04
  -6  -3   4    1.05    1.58
   6   3  -4    2.67    1.06
  -5  -3   4   20.71    1.62
  -5  -3   4   14.35    2.70
   5   3  -4   16.97    1.50
  -4  -3   4   47.71    2.43
   4   3  -4   47.10    2.39
  -4  -3   4   45.91    3.47
  -3  -3   4  162.52    5.39
  -3  -3   4  169.52    5.46
   3   3  -4  147.60    5.36
   3   3  -4  156.74    5.62
  -3  -3   4  162.05    6.54
  -2  -3   4  916.48   23.58
  -2  -3   4  904.79   21.58
   2   3  -4  886.80   23.87
  -2  -3   4  915.20   23.86
   2   3  -4  906.23   23.66
  -2  -3   4  896.11   24.97
  -1  -3   4   80.53    3.58
  -1  -3   4   90.31    3.98
  -1  -3   4   77.79    3.18
   1   3  -4   84.35    3.71
   1   3  -4   81.22    3.82
  -1  -3   4   78.62    3.52
  -1  -3   4   75.03    3.05
   0  -3   4 1400.48   35.34
   0   3  -4 1402.45   35.23
   0   3  -4 1400.24   35.92
   0  -3   4 1345.64   35.82
   0  -3   4 1362.57   35.45
   0  -3   4 1369.85   33.35
   0  -3   4 1360.01   34.63
  -1   3  -4  296.95   10.01
   1  -3   4  297.76    9.90
   1  -3   4  312.69    9.50
  -1   3  -4  314.27    9.81
   1  -3   4  302.79   10.11
  -1   3  -4  337.05   10.23
   1  -3   4  309.16    9.70
   1  -3   4  305.47    9.76
   2  -3   4   16.54    2.00
   2  -3   4   14.40    2.05
  -2   3  -4   11.69    1.87
   2  -3   4   18.44    2.21
   2  -3   4   11.96    1.89
  -2   3  -4   13.77    1.86
  -2   3  -4   11.92    1.91
  -3   3  -4  125.19    5.54
   3  -3   4  132.35    5.74
  -3   3  -4  128.91    5.87
  -3   3  -4  131.25    5.93
   3  -3   4  131.15    5.96
  -3   3  -4  143.09    5.82
   3  -3   4  120.88    5.88
   3  -3   4  132.16    6.02
   4  -3   4  123.98    6.12
   4  -3   4  122.25    5.78
  -4   3  -4  129.10    6.08
  -4   3  -4  136.23    6.32
  -4   3  -4  126.89    5.86
   4  -3   4  121.17    6.10
   4  -3   4  112.91    6.04
   5  -3   4   34.91    3.89
  -5   3  -4   32.60    3.31
   5  -3   4   36.88    3.52
  -5   3  -4   34.21    3.79
   5  -3   4   36.50    3.65
   5  -3   4   40.44    4.08
  -5   3  -4   35.50    3.40
   6  -3   4   26.68    3.85
  -6   3  -4   27.35    3.98
   6  -3   4   30.98    4.16
  -6   3  -4   27.89    3.31
   6  -3   4   34.42    3.70
   7  -3   4    2.59    2.32
   7  -3   4    6.86    2.81
  -7   3  -4    3.61    1.86
   7  -3   4   11.20    2.78
  -7   3  -4    9.75    3.28
  -7  -2   4    0.55    1.91
  -6  -2   4   24.17    3.74
  -6  -2   4   24.37    1.85
   6   2  -4   26.54    1.89
   5   2  -4   64.70    2.80
  -5  -2   4   65.29    2.85
  -5  -2   4   57.31    4.34
   4   2  -4   35.59    1.91
  -4  -2   4   33.62    1.93
  -4  -2   4   36.57    3.28
  -3  -2   4  275.03    7.94
  -3  -2   4  261.65    9.33
  -3  -2   4  273.57    7.92
   3   2  -4  277.19    8.22
   3   2  -4  268.21    7.92
  -3  -2   4  264.61    7.88
  -2  -2   4  446.76   12.24
  -2  -2   4  439.97   10.97
  -2  -2   4  440.43   12.05
   2   2  -4  421.20   12.17
   2   2  -4  425.47   12.09
  -2  -2   4  436.54   13.00
  -1  -2   4  112.00    4.48
   1   2  -4  107.36    4.36
  -1  -2   4  115.56    4.21
  -1  -2   4  112.20    3.75
   1   2  -4  108.06    4.21
  -1  -2   4  108.60    3.86
  -1  -2   4  113.89    4.34
   0   2  -4    4.59    1.03
   0   2  -4    5.46    1.06
   0  -2   4    2.35    0.84
   0  -2   4    4.84    1.00
   0  -2   4    5.06    1.15
   0   2  -4    4.21    1.05
   0  -2   4    2.58    0.85
   0  -2   4    3.77    0.85
   1  -2   4  141.20    5.46
  -1   2  -4  157.58    5.75
   1  -2   4  154.37    5.67
   1  -2   4  155.07    5.67
   1  -2   4  159.46    5.56
   1  -2   4  162.37    6.02
  -1   2  -4  152.28    5.52
  -1   2  -4  158.38    5.89
   2  -2   4  421.67   12.74
  -2   2  -4  433.68   12.67
   2  -2   4  430.82   12.77
   2  -2   4  415.66   12.92
  -2   2  -4  449.57   12.95
   2  -2   4  416.16   12.37
  -2   2  -4  449.60   12.86
  -3   2  -4   55.60    3.38
   3  -2   4   59.84    3.58
  -3   2  -4   49.38    2.98
  -3   2  -4   61.08    3.35
   3  -2   4   57.97    3.50
   3  -2   4   55.09    3.43
  -3   2  -4   55.55    3.20
   3  -2   4   58.20    3.30
   4  -2   4   37.75    3.02
  -4   2  -4   32.62    2.92
   4  -2   4   33.05    3.24
  -4   2  -4   31.57    3.06
  -4   2  -4   37.71    2.96
   4  -2   4   35.45    3.34
   4  -2   4   32.02    3.02
  -5   2  -4    6.33    1.68
  -5   2  -4    5.51    1.65
   5  -2   4    5.96    1.73
   5  -2   4    5.57    1.76
   5  -2   4    9.72    2.33
  -5   2  -4    6.58    2.04
   5  -2   4    5.81    1.80
  -6   2  -4  136.99    6.38
  -6   2  -4  124.03    7.18
   6  -2   4  138.51    6.54
   6  -2   4  126.53    6.80
   6  -2   4  129.80    7.04
   7  -2   4    4.15    1.76
  -7   2  -4    2.41    1.66
   7  -2   4    1.54    1.98
   7  -2   4    4.72    2.31
  -7   2  -4    6.00    2.67
  -7  -1   4    0.79    1.83
  -7  -1   4    0.33    0.98
   6   1  -4   -0.38    0.93
  -6  -1   4    0.56    0.82
  -6  -1   4   -0.55    1.47
  -5  -1   4  101.31    3.91
   5   1  -4   97.39    3.83
  -5  -1   4   93.04    5.67
   4   1  -4  104.33    3.80
  -4  -1   4  102.34    3.78
  -4  -1   4   98.61    5.29
  -3  -1   4  101.10    3.76
  -3  -1   4   95.53    3.54
   3   1  -4  100.78    3.58
  -3  -1   4   94.61    3.59
  -3  -1   4   90.40    4.53
   3   1  -4   98.50    3.88
  -2  -1   4  384.11   10.66
  -2  -1   4  381.55   10.91
   2   1  -4  386.81   10.92
  -2  -1   4  382.76   10.05
  -2  -1   4  381.24   11.64
   2   1  -4  391.17   10.75
  -1  -1   4 1400.40   35.87
  -1  -1   4 1398.75   33.55
   1   1  -4 1453.34   36.02
   1   1  -4 1472.56   35.45
  -1  -1   4 1432.92   37.04
  -1  -1   4 1374.51   35.39
  -1  -1   4 1389.60   35.64
   0   1  -4 2655.28   65.02
   0  -1   4 2574.48   63.15
   0  -1   4 2586.34   63.49
   0  -1   4 2556.97   60.72
   0  -1   4 2693.05   65.03
   0   1  -4 2554.16   64.89
   0   1  -4 2638.01   63.43
   0  -1   4 2579.54   64.86
   1  -1   4  243.29    7.61
   1  -1   4  242.27    7.29
   1  -1   4  242.08    7.47
  -1   1  -4  237.07    7.65
  -1   1  -4  229.56    7.53
   1  -1   4  240.72    7.49
  -1   1  -4  230.42    7.40
  -2   1  -4  185.97    6.55
   2  -1   4  194.56    6.55
  -2   1  -4  182.95    6.33
  -2   1  -4  182.52    6.37
   2  -1   4  191.03    6.56
   2  -1   4  194.28    6.75
   2  -1   4  183.36    6.37
  -3   1  -4   46.18    2.86
   3  -1   4   44.21    2.73
   3  -1   4   42.80    2.82
   3  -1   4   38.52    2.71
  -3   1  -4   46.12    2.72
  -3   1  -4   46.77    2.76
   3  -1   4   41.63    2.84
  -4   1  -4  116.89    5.04
  -4   1  -4  113.89    4.84
   4  -1   4  112.85    5.29
   4  -1   4  111.78    5.15
   4  -1   4  103.46    5.16
   4  -1   4  111.50    4.97
  -4   1  -4  110.40    4.95
  -4   1  -4  118.04    5.44
  -5   1  -4   60.75    3.63
  -5   1  -4   58.91    3.59
   5  -1   4   62.80    3.80
   5  -1   4   63.66    4.17
   5  -1   4   69.70    4.25
  -5   1  -4   58.64    4.18
   6  -1   4   14.63    2.44
  -6   1  -4   16.41    3.05
   6  -1   4   13.31    2.74
  -6   1  -4   14.50    2.32
   6  -1   4   15.29    2.83
  -7   1  -4    6.20    1.88
  -7   1  -4    7.28    2.67
   7  -1   4   10.73    2.35
  -7   0   4    6.03    1.46
   7   0  -4   10.95    1.94
  -7   0   4    5.94    2.63
   6   0  -4   73.55    3.72
  -6   0   4   66.31    5.65
  -6   0   4   70.96    3.63
   5   0  -4   21.18    1.95
  -5   0   4   27.71    3.45
  -5   0   4   25.04    2.00
  -4   0   4   25.69    1.87
   4   0  -4   24.79    1.85
  -4   0   4   20.58    2.70
   3   0  -4  204.24    6.76
  -3   0   4  210.30    6.57
   3   0  -4  203.44    6.53
  -3   0   4  215.04    7.89
  -3   0   4  218.58    6.77
  -2   0   4 1051.43   28.36
  -2   0   4 1054.74   26.58
   2   0  -4 1057.07   26.79
  -2   0   4  985.80   26.67
   2   0  -4 1037.58   26.43
  -2   0   4 1067.16   25.42
  -1   0   4  594.72   15.15
   1   0  -4  610.33   15.98
  -1   0   4  599.35   15.91
  -1   0   4  615.02   16.39
  -1   0   4  602.20   16.12
  -1   0   4  589.65   15.93
   1   0  -4  585.90   16.05
   0   0   4  540.91   15.00
   0   0   4  556.74   15.26
   0   0   4  553.70   15.01
   0   0  -4  577.13   15.26
   0   0   4  549.77   14.33
   0   0  -4  584.52   15.17
   0   0  -4  565.36   15.09
   0   0   4  547.47   15.25
   1   0   4  576.48   15.39
   1   0   4  572.73   14.97
  -1   0  -4  586.49   15.60
   1   0   4  565.89   15.72
   1   0   4  563.15   15.52
  -1   0  -4  587.65   15.62
  -1   0  -4  576.86   15.66
  -2   0  -4  376.98   10.85
   2   0   4  374.21   10.81
   2   0   4  381.86   11.15
   2   0   4  381.07   10.76
  -2   0  -4  367.27   10.73
  -2   0  -4  375.56   10.93
  -3   0  -4  285.36    8.75
   3   0   4  290.96    9.00
   3   0   4  285.94    9.06
  -3   0  -4  284.22    9.10
   3   0   4  279.23    8.96
  -3   0  -4  282.61    8.85
   4   0   4   69.66    3.75
   4   0   4   75.41    3.99
   4   0   4   75.54    3.93
  -4   0  -4   67.77    3.41
   4   0   4   76.76    3.79
  -4   0  -4   68.07    3.91
  -4   0  -4   66.90    3.48
  -5   0  -4   33.35    2.65
  -5   0  -4   29.30    3.10
   5   0   4   24.13    2.74
   5   0   4   25.42    2.91
   5   0   4   29.14    2.63
  -6   0  -4   15.11    2.85
   6   0   4   15.20    2.54
   6   0   4   19.39    2.47
  -6   0  -4   14.21    2.08
   6   0   4   21.41    2.98
  -7   0  -4   36.06    4.34
   7   0   4   33.35    3.39
  -7   0  -4   32.32    3.09
  -7   1   4   29.06    4.73
  -7   1   4   16.87    2.27
   7  -1  -4   23.82    2.71
   6  -1  -4    9.32    1.78
  -6   1   4    9.06    1.72
  -6   1   4    5.87    2.33
   5  -1  -4   23.13    2.18
  -5   1   4   20.66    2.12
  -5   1   4   26.38    3.50
  -4   1   4  109.93    5.85
  -4   1   4  118.76    4.71
  -4   1   4  112.16    4.58
   4  -1  -4  116.91    4.64
  -3   1   4   23.80    2.05
   3  -1  -4   27.56    2.17
  -3   1   4   21.18    2.37
  -3   1   4   21.55    1.79
   3  -1  -4   24.64    1.80
   2  -1  -4  606.17   16.91
   2  -1  -4  639.59   16.99
  -2   1   4  642.01   18.00
  -2   1   4  634.08   16.48
  -2   1   4  623.25   16.91
  -2   1   4  629.62   17.09
  -1   1   4  236.33    7.45
   1  -1  -4  270.08    7.96
  -1   1   4  257.05    7.70
  -1   1   4  253.41    8.02
  -1   1   4  254.88    7.63
   1  -1  -4  253.57    7.69
   0  -1  -4  308.50    8.93
   0   1   4  297.81    8.57
   0   1   4  302.02    9.16
   0   1   4  305.82    8.76
   0  -1  -4  311.37    9.05
   0  -1  -4  285.20    8.76
  -1  -1  -4  218.23    6.68
  -1  -1  -4  219.52    6.81
  -1  -1  -4  223.77    6.69
   1   1   4  197.12    6.46
   1   1   4  207.46    6.58
   1   1   4  199.00    6.41
   1   1   4  202.65    6.88
   1   1   4  207.59    6.93
   2   1   4  547.98   14.57
   2   1   4  549.29   14.69
   2   1   4  564.15   15.18
  -2  -1  -4  545.23   14.91
  -2  -1  -4  544.83   14.94
  -2  -1  -4  528.20   14.72
   3   1   4   20.61    1.93
  -3  -1  -4   18.93    1.68
   3   1   4   22.35    2.10
  -3  -1  -4   25.43    1.94
  -3  -1  -4   24.11    1.90
   3   1   4   18.52    1.76
   4   1   4   78.95    3.81
   4   1   4   73.64    3.70
  -4  -1  -4   75.80    4.04
  -4  -1  -4   82.70    3.60
   4   1   4   75.17    3.92
  -4  -1  -4   74.32    3.46
  -5  -1  -4   80.99    3.75
  -5  -1  -4   61.51    4.21
   5   1   4   81.05    4.14
   5   1   4   77.49    4.26
   6   1   4   25.18    2.59
  -6  -1  -4   16.32    2.78
  -6  -1  -4   22.63    2.33
   6   1   4   20.55    2.75
   7   1   4   16.41    2.57
  -7  -1  -4   23.74    3.76
  -7  -1  -4   16.50    2.24
  -7   2   4   19.97    2.61
   7  -2  -4   19.76    2.83
   7  -2  -4   16.53    3.73
  -7   2   4   18.17    3.95
  -6   2   4   14.02    3.16
  -6   2   4   13.26    2.14
   6  -2  -4   11.61    2.15
  -5   2   4  143.92    7.64
   5  -2  -4  144.62    6.05
  -5   2   4  148.48    6.06
   4  -2  -4   30.70    2.50
  -4   2   4   34.68    2.63
  -4   2   4   32.45    3.38
  -4   2   4   34.70    2.75
   4  -2  -4   24.15    2.46
  -3   2   4  225.57    8.54
  -3   2   4  244.27    8.07
   3  -2  -4  227.45    7.84
   3  -2  -4  219.11    7.55
  -3   2   4  223.17    7.56
  -2   2   4  319.07    9.80
   2  -2  -4  329.17    9.88
   2  -2  -4  339.23   10.12
  -2   2   4  335.24   10.36
  -2   2   4  318.64   10.44
  -1   2   4  518.51   14.12
  -1   2   4  472.07   14.04
  -1   2   4  497.07   13.51
   1  -2  -4  503.89   13.83
   1  -2  -4  504.06   13.90
   1  -2  -4  482.45   13.65
  -1   2   4  471.51   13.91
  -1   2   4  496.11   13.72
   0  -2  -4  205.92    6.57
   0  -2  -4  223.09    6.72
   0   2   4  188.97    6.84
   0  -2  -4  204.91    6.77
   0   2   4  197.55    6.81
   0   2   4  198.74    6.39
   0   2   4  187.12    6.35
  -1  -2  -4  987.02   25.81
   1   2   4  989.79   26.15
   1   2   4  979.42   25.55
   1   2   4  991.91   24.54
  -1  -2  -4 1020.95   25.48
  -1  -2  -4  958.13   25.62
   1   2   4  985.54   25.67
  -2  -2  -4  141.30    5.13
  -2  -2  -4  139.64    4.84
   2   2   4  152.90    5.32
   2   2   4  154.76    5.07
  -2  -2  -4  149.83    4.71
  -2  -2  -4  146.10    5.27
   2   2   4  143.52    5.44
   2   2   4  146.82    5.45
  -3  -2  -4   77.11    3.38
  -3  -2  -4   75.39    3.41
   3   2   4   70.48    3.59
   3   2   4   75.38    3.57
   3   2   4   70.00    3.48
   3   2   4   75.83    3.29
  -3  -2  -4   76.34    3.44
   4   2   4  126.38    5.11
   4   2   4  125.25    4.82
  -4  -2  -4  128.38    4.67
   4   2   4  125.30    5.19
   4   2   4  121.48    4.99
  -4  -2  -4  123.05    4.83
  -4  -2  -4  128.69    5.39
   5   2   4    2.27    1.23
  -5  -2  -4    0.97    1.17
  -5  -2  -4    0.54    0.77
  -6  -2  -4    9.35    2.37
  -6  -2  -4   12.13    1.75
  -7  -2  -4   14.67    2.94
   7   2   4   11.43    2.27
  -7  -2  -4   14.78    2.12
   7  -3  -4    2.92    1.86
  -7   3   4    6.41    2.04
   7  -3  -4    3.43    2.70
  -7   3   4    2.65    2.52
  -6   3   4   26.90    3.04
  -6   3   4   31.79    4.61
   6  -3  -4   28.29    3.18
  -5   3   4  102.60    5.13
  -5   3   4   94.36    6.15
   5  -3  -4  102.90    5.19
   4  -3  -4  214.95    7.95
   4  -3  -4  222.39    8.24
  -4   3   4  221.96    9.25
  -4   3   4  203.79    8.10
  -4   3   4  212.10    7.91
   3  -3  -4   23.56    2.46
  -3   3   4   27.11    2.65
  -3   3   4   20.34    2.53
   3  -3  -4   27.56    2.47
  -3   3   4   29.37    2.50
  -2   3   4   31.18    2.71
   2  -3  -4   33.91    2.72
  -2   3   4   32.45    2.39
  -2   3   4   31.86    2.30
   2  -3  -4   33.59    2.31
  -2   3   4   27.91    2.46
  -1   3   4    6.20    1.36
  -1   3   4   11.89    1.65
   1  -3  -4    4.03    1.03
   1  -3  -4    2.56    0.95
  -1   3   4    4.70    1.07
   1  -3  -4    3.09    1.04
   0  -3  -4  253.69    8.55
   0  -3  -4  275.57    8.52
   0  -3  -4  261.78    8.69
   0   3   4  269.47    8.53
   0   3   4  291.15    8.46
   0   3   4  277.41    8.95
   0   3   4  266.73    8.98
  -1  -3  -4 1344.38   34.69
   1   3   4 1389.07   33.51
   1   3   4 1365.01   35.06
  -1  -3  -4 1375.31   35.17
  -1  -3  -4 1370.21   35.51
   1   3   4 1376.96   35.83
  -2  -3  -4   16.87    1.77
  -2  -3  -4   19.54    1.84
   2   3   4   21.10    1.93
   2   3   4   20.16    1.98
   2   3   4   18.18    1.92
   3   3   4  330.42   10.39
   3   3   4  343.36    9.49
   3   3   4  337.31   10.29
  -3  -3  -4  321.05    9.87
  -3  -3  -4  338.41   10.22
   3   3   4  316.63    9.88
  -3  -3  -4  338.93   10.18
  -4  -3  -4    2.77    1.01
  -4  -3  -4    1.40    0.86
   4   3   4    3.06    1.14
  -4  -3  -4    2.99    1.23
   4   3   4    2.01    1.05
  -5  -3  -4   26.77    2.84
   5   3   4   26.44    2.54
  -5  -3  -4   25.12    2.16
   5   3   4   26.74    2.40
  -6  -3  -4    5.33    1.95
  -6  -3  -4    6.73    1.49
  -7  -3  -4    1.50    1.10
  -7  -3  -4    1.58    1.98
   7  -4  -4   15.49    3.06
  -7   4   4   14.68    2.80
  -6   4   4   28.74    4.52
   6  -4  -4   27.52    3.34
  -6   4   4   24.17    3.10
  -5   4   4   58.25    4.08
   5  -4  -4   61.46    4.15
  -5   4   4   65.45    5.60
  -4   4   4   63.58    4.61
  -4   4   4   59.77    4.12
   4  -4  -4   51.86    3.67
  -4   4   4   59.03    3.81
   4  -4  -4   52.56    4.11
   3  -4  -4   35.60    3.19
  -3   4   4   32.44    3.17
  -3   4   4   29.70    3.04
  -3   4   4   30.34    2.79
   3  -4  -4   28.58    2.75
   2  -4  -4  163.74    6.33
  -2   4   4  161.76    6.30
  -2   4   4  143.60    6.71
   2  -4  -4  166.58    6.79
  -2   4   4  164.14    6.52
   1  -4  -4  170.10    6.36
  -1   4   4  162.05    6.16
   1  -4  -4  173.00    6.48
  -1   4   4  156.41    6.84
  -1   4   4  165.81    6.65
   1  -4  -4  175.55    6.82
   0  -4  -4  176.30    6.84
   0   4   4  177.10    6.99
   0  -4  -4  186.31    6.54
   0   4   4  175.13    7.07
   0   4   4  186.29    6.38
   0  -4  -4  173.11    6.64
   0   4   4  192.49    6.78
   1   4   4    1.57    0.90
  -1  -4  -4    0.29    0.73
  -1  -4  -4    0.86    0.73
   1   4   4    0.84    0.78
  -1  -4  -4    1.04    0.79
   1   4   4    5.69    1.37
   2   4   4  133.31    5.63
  -2  -4  -4  128.38    5.29
  -2  -4  -4  131.87    4.80
   2   4   4  138.31    5.72
  -2  -4  -4  129.54    5.34
   2   4   4  132.77    5.20
  -3  -4  -4  221.57    7.79
   3   4   4  227.97    7.54
   3   4   4  220.91    7.94
   3   4   4  232.35    8.16
   4   4   4  152.63    6.28
  -4  -4  -4  154.98    6.24
  -4  -4  -4  158.36    6.02
   4   4   4  157.33    5.93
  -5  -4  -4   70.19    4.36
  -5  -4  -4   82.72    3.98
   5   4   4   72.30    4.03
  -6  -4  -4   12.89    1.86
  -6  -4  -4   10.65    2.41
   6   4   4   11.08    1.97
  -7  -4  -4    9.84    1.71
  -7  -4  -4    8.49    2.61
   6  -5  -4   16.48    3.15
   6  -5  -4   16.29    3.91
  -6   5   4   16.39    3.72
  -6   5   4   13.48    2.83
   5  -5  -4   42.20    4.03
  -5   5   4   43.96    4.17
  -5   5   4   44.50    4.03
  -5   5   4   40.67    4.79
  -4   5   4   25.41    3.01
  -4   5   4   28.80    3.64
  -4   5   4   23.67    3.17
   4  -5  -4   24.98    3.25
   4  -5  -4   22.59    2.91
  -3   5   4   49.45    4.15
   3  -5  -4   45.76    3.64
   3  -5  -4   48.74    3.94
  -3   5   4   27.66    3.15
  -3   5   4   36.26    3.29
   2  -5  -4  228.49    8.59
  -2   5   4  237.67    9.49
   2  -5  -4  232.21    9.11
  -2   5   4  242.96    8.71
  -2   5   4  246.54    9.03
   1  -5  -4    9.66    1.76
  -1   5   4    9.95    1.95
  -1   5   4    5.36    1.46
   1  -5  -4    8.57    1.75
   1  -5  -4    8.63    1.93
  -1   5   4   20.36    2.67
   0  -5  -4  407.08   13.02
   0  -5  -4  411.64   12.54
   0   5   4  411.90   13.48
   0  -5  -4  405.24   13.03
   0   5   4  416.68   12.46
   1   5   4  281.43   10.07
   1   5   4  299.09   10.25
   1   5   4  272.76    9.25
  -1  -5  -4  294.30    9.85
  -1  -5  -4  267.51    9.55
  -1  -5  -4  278.93    9.12
  -2  -5  -4  233.82    8.54
   2   5   4  256.75    9.27
   2   5   4  255.41    8.52
  -2  -5  -4  237.21    8.78
   2   5   4  262.69    9.17
   3   5   4  149.45    6.30
   3   5   4  150.00    6.47
  -3  -5  -4  151.80    6.21
   3   5   4  142.19    5.82
  -3  -5  -4  147.06    5.89
  -4  -5  -4   23.02    2.45
   4   5   4   22.60    2.37
   4   5   4   22.99    2.64
   5   5   4    1.70    1.39
  -5  -5  -4    5.08    1.49
  -5  -5  -4    1.49    1.35
  -6  -5  -4    2.21    1.20
  -6  -5  -4    1.49    1.57
   6   5   4    2.58    1.44
  -7  -5  -4   -0.04    1.82
  -7  -5  -4   -0.83    1.17
   7   5   4   -0.74    1.41
   6  -6  -4   31.20    4.16
  -6   6   4   32.60    4.07
  -6   6   4   29.71    4.76
   6  -6  -4   29.66    5.21
   5  -6  -4   14.34    3.09
  -5   6   4   16.55    3.04
   5  -6  -4   13.49    2.72
  -5   6   4   17.95    3.70
  -5   6   4   13.09    2.80
  -4   6   4   51.90    4.77
   4  -6  -4   43.18    4.36
  -4   6   4   45.06    4.48
  -4   6   4   43.20    4.03
   4  -6  -4   53.22    4.41
  -3   6   4  131.28    7.15
   3  -6  -4  129.65    6.93
   3  -6  -4  130.02    6.41
  -3   6   4  133.89    6.48
   2  -6  -4    8.30    1.93
  -2   6   4    5.02    1.77
  -2   6   4    4.35    1.57
   2  -6  -4    4.10    1.63
  -2   6   4    5.41    1.78
  -1   6   4   58.24    3.71
  -1   6   4   51.06    4.11
   1  -6  -4   52.88    4.13
   1  -6  -4   53.21    3.67
  -1   6   4   50.65    4.30
   1  -6  -4   52.53    3.87
   0   6   4   68.84    4.52
   0  -6  -4   66.56    4.34
   0  -6  -4   76.00    4.08
   0   6   4   66.50    4.57
   0  -6  -4   74.50    4.50
  -1  -6  -4  196.14    8.11
  -1  -6  -4  201.41    8.05
   1   6   4  205.39    8.53
  -1  -6  -4  205.17    7.52
   1   6   4  209.90    8.59
   2   6   4  160.56    6.95
  -2  -6  -4  134.98    6.21
   2   6   4  143.89    6.18
  -2  -6  -4  152.69    6.73
   3   6   4   19.65    2.75
   3   6   4   23.41    2.68
   3   6   4   24.22    2.60
  -3  -6  -4   28.41    2.69
  -3  -6  -4   23.40    2.72
   4   6   4   85.06    5.02
   4   6   4   74.73    4.23
  -4  -6  -4   79.38    4.59
   5   6   4   31.64    3.22
  -5  -6  -4   26.13    2.80
   6   6   4    1.47    1.39
  -6  -6  -4    1.26    1.25
  -7  -6  -4    1.23    1.32
   7   6   4    2.19    1.71
   5  -7  -4   21.25    4.49
  -5   7   4   26.94    4.06
   5  -7  -4   27.16    4.07
  -5   7   4   22.73    3.53
   5  -7  -4   17.86    3.29
  -5   7   4   19.37    3.78
  -4   7   4   23.96    3.42
   4  -7  -4   41.19    4.58
   4  -7  -4   26.52    3.68
  -4   7   4   43.60    4.72
  -4   7   4   28.62    4.06
   3  -7  -4   27.68    3.85
  -3   7   4   27.39    3.88
   3  -7  -4   33.81    3.69
  -3   7   4   31.90    3.52
  -2   7   4   13.59    2.76
   2  -7  -4   20.07    3.22
   2  -7  -4   13.00    2.44
  -2   7   4   20.17    2.80
  -1   7   4  150.71    7.72
   1  -7  -4  142.92    6.72
  -1   7   4  152.33    6.73
   1  -7  -4  132.63    7.10
  -1   7   4  161.96    7.73
   0  -7  -4   22.35    2.64
   0   7   4   25.01    3.33
   0  -7  -4   16.60    2.84
   0   7   4   26.17    3.45
   0  -7  -4   23.52    3.13
  -1  -7  -4   69.16    4.71
   1   7   4   71.59    5.01
  -1  -7  -4   69.94    4.59
   1   7   4   72.20    5.00
  -2  -7  -4    3.47    1.61
  -2  -7  -4    1.70    1.21
   2   7   4    2.33    1.53
   2   7   4    3.98    1.57
  -3  -7  -4    2.96    1.42
   3   7   4    2.50    1.45
   3   7   4    0.68    1.35
  -3  -7  -4    2.58    1.44
  -4  -7  -4   56.10    4.14
   4   7   4   50.30    4.39
   5   7   4   11.10    2.60
  -5  -7  -4    7.45    1.91
   6   7   4   10.67    2.52
  -6  -7  -4    9.05    2.10
  -5   8   4    2.10    2.33
  -5   8   4    6.61    2.61
   5  -8  -4   11.17    2.97
  -5   8   4    2.48    2.22
   5  -8  -4    7.02    2.84
   5  -8  -4    5.68    3.22
  -4   8   4   13.44    3.11
   4  -8  -4   13.30    3.18
  -4   8   4    6.45    2.43
   4  -8  -4   16.65    3.90
   4  -8  -4   12.39    2.97
  -4   8   4   14.81    3.16
  -3   8   4    2.56    1.83
   3  -8  -4    3.73    1.85
  -3   8   4    0.99    1.59
   3  -8  -4    2.33    1.87
  -2   8   4   22.55    3.18
   2  -8  -4   22.86    3.27
   2  -8  -4   24.57    3.78
  -2   8   4   20.42    3.57
  -1   8   4   53.07    4.95
  -1   8   4   66.85    5.60
   1  -8  -4   71.20    4.69
   1  -8  -4   55.26    4.99
   0  -8  -4   35.58    3.99
   0   8   4   27.73    3.80
   0   8   4   30.44    3.98
   0  -8  -4   26.01    3.58
  -1  -8  -4    6.87    2.09
   1   8   4    6.58    2.28
  -1  -8  -4   14.87    2.92
   1   8   4    8.32    2.35
  -2  -8  -4    4.11    1.68
   2   8   4   -0.07    1.30
  -2  -8  -4    2.17    1.63
   2   8   4    1.50    1.55
  -3  -8  -4   24.89    3.41
  -3  -8  -4   30.01    3.29
   3   8   4   29.45    3.58
   3   8   4   24.04    3.56
   4   8   4   12.60    2.87
  -4  -8  -4    8.46    2.30
   5   8   4    0.41    1.76
  -5  -8  -4    1.74    1.55
  -6  -8  -4    4.46    1.92
   6   8   4    2.87    2.05
  -4   9   4    4.39    2.37
   4  -9  -4    1.13    2.03
  -4   9   4   -0.40    1.90
   4  -9  -4   -0.77    1.89
   4  -9  -4    4.28    2.63
  -4   9   4   -1.88    1.68
   3  -9  -4   -0.82    1.50
  -3   9   4   -0.41    1.59
   3  -9  -4    1.28    2.36
   3  -9  -4    1.09    1.72
   2  -9  -4   29.60    4.45
   2  -9  -4   27.10    4.41
   2  -9  -4   24.67    3.75
  -2   9   4   28.11    4.43
   1  -9  -4   56.70    5.28
  -1   9   4   52.07    5.55
  -1   9   4   51.39    5.24
   1  -9  -4   47.67    5.03
   1  -9  -4   60.99    4.90
   0  -9  -4   20.92    3.30
   0   9   4   24.27    4.00
   0  -9  -4   21.83    3.58
   0  -9  -4   21.83    3.76
   0   9   4   17.31    3.49
   1   9   4   63.99    5.76
  -1  -9  -4   78.55    6.04
  -1  -9  -4   69.30    5.54
  -2  -9  -4   28.75    3.66
  -2  -9  -4   22.45    3.59
   2   9   4   17.05    3.39
   2   9   4   23.84    3.72
   3   9   4   26.29    3.97
   3   9   4   23.96    3.59
  -3  -9  -4   29.10    3.47
  -3  -9  -4   28.59    3.98
   4   9   4    6.41    2.38
  -4  -9  -4    2.36    1.90
  -5  -9  -4    5.72    2.08
   5   9   4    5.54    2.57
   3 -10  -4    5.85    2.75
   3 -10  -4    4.22    3.00
   3 -10  -4    9.31    2.93
  -3  10   4    7.64    2.99
   2 -10  -4   22.95    4.19
   2 -10  -4   18.26    4.06
  -2  10   4   24.50    4.41
   1 -10  -4    2.55    2.07
  -1  10   4    0.51    1.83
   1 -10  -4    3.56    2.49
  -1  10   4   -1.47    1.76
   0 -10  -4   13.77    3.07
   0  10   4   11.64    3.12
   0  10   4    7.31    2.75
   1  10   4   17.08    3.71
   1  10   4   25.56    4.34
  -1 -10  -4   18.96    3.88
  -1 -10  -4   14.31    3.15
  -2 -10  -4   41.96    4.57
   2  10   4   37.72    5.07
   2  10   4   37.81    4.83
  -2 -10  -4   40.08    4.90
  -3 -10  -4    7.26    2.40
  -3 -10  -4   10.32    3.00
   3  10   4    6.07    2.83
  -4 -10  -4    8.24    2.68
   4  10   4    4.29    2.77
  -2  11   4    2.80    2.52
   2 -11  -4    2.30    2.61
   2 -11  -4    5.62    2.86
   1 -11  -4   12.07    3.57
  -1  11   4    8.49    3.27
   0  11   4    6.37    2.99
   0 -11  -4    7.69    2.68
   0  11   4    7.68    2.94
  -1 -11  -4    8.11    3.06
   1  11   4   13.67    3.55
  -1 -11  -4    9.36    2.77
   1  11   4    5.69    2.80
   2  11   4    2.48    2.16
  -2 -11  -4    2.25    2.39
   2  11   4    2.77    2.63
  -2 -11  -4    1.92    2.05
  -3 -11  -4    7.12    2.78
   3  11   4    7.29    3.02
  -2 -11   5    5.85    2.82
  -2 -11   5    7.33    3.13
   2  11  -5   12.77    3.85
  -1 -11   5   -0.70    2.18
   1  11  -5   -0.07    1.98
  -1 -11   5    1.05    2.09
   1  11  -5   -0.07    2.42
   0  11  -5    2.65    2.90
   0  11  -5    0.25    1.88
   0 -11   5    3.80    2.43
  -1  11  -5   10.13    3.41
   1 -11   5   13.37    3.64
  -1  11  -5    9.27    3.64
   3  10  -5    5.00    2.59
  -3 -10   5    8.13    2.97
  -2 -10   5    1.58    2.20
  -2 -10   5   -0.18    1.75
   2  10  -5   -0.48    1.81
   2  10  -5   -1.00    1.92
   1  10  -5    5.01    2.63
  -1 -10   5    4.78    2.61
  -1 -10   5    7.76    2.70
   1  10  -5   -0.44    1.80
   0 -10   5    1.63    2.60
   0  10  -5    2.68    2.59
   0 -10   5    5.70    2.48
   0  10  -5    2.30    2.04
  -1  10  -5    4.35    2.90
   1 -10   5   12.17    3.03
  -1  10  -5   14.22    3.60
   1 -10   5   17.40    3.75
   2 -10   5    0.00    2.07
   2 -10   5    1.99    2.09
  -2  10  -5    3.62    2.36
   3 -10   5   -1.55    2.18
  -3  10  -5    3.37    2.64
   3 -10   5    4.17    2.51
  -4  -9   5    2.81    2.08
   4   9  -5    4.08    2.27
   3   9  -5    1.58    2.01
  -3  -9   5    1.66    1.95
   2   9  -5   16.52    3.23
   2   9  -5   12.00    3.08
  -2  -9   5   15.39    3.08
  -2  -9   5   13.54    3.22
  -1  -9   5    5.28    2.25
   1   9  -5    5.22    2.22
  -1  -9   5    6.70    2.49
   1   9  -5    9.73    2.94
   0  -9   5    5.31    2.12
   0  -9   5    0.57    2.00
   0  -9   5    2.24    2.01
   0  -9   5    0.34    1.58
   0   9  -5    1.08    1.94
   0   9  -5    3.31    2.12
   1  -9   5   13.30    3.29
   1  -9   5   15.05    3.15
  -1   9  -5   17.98    3.73
  -1   9  -5   10.72    2.98
  -2   9  -5    8.97    2.88
   2  -9   5   10.36    2.93
   2  -9   5    9.17    2.73
   3  -9   5    1.91    2.03
   3  -9   5    6.31    2.71
  -3   9  -5    4.36    2.54
   3  -9   5    4.51    2.61
  -4   9  -5   -0.13    1.78
   4  -9   5   -0.23    2.10
   4  -9   5    2.04    2.33
   4  -9   5    1.39    2.55
   4  -9   5   -0.13    2.12
  -5  -8   5   10.42    2.67
   5   8  -5   12.19    2.89
  -4  -8   5   33.02    3.97
   4   8  -5   25.99    3.69
   3   8  -5    1.15    1.82
  -3  -8   5    3.93    1.94
  -2  -8   5   18.01    3.30
  -2  -8   5   23.79    3.30
   2   8  -5   19.14    3.20
   2   8  -5   18.82    3.34
   1   8  -5   16.99    3.25
  -1  -8   5   19.92    3.29
   1   8  -5   22.00    3.54
  -1  -8   5   22.72    2.90
  -1  -8   5   24.67    3.74
   0   8  -5    0.86    1.67
   0  -8   5    0.96    1.37
   0   8  -5   -0.38    1.29
   0  -8   5    1.36    1.75
   0  -8   5    0.65    1.37
   0  -8   5    0.30    1.36
   1  -8   5   34.64    4.42
  -1   8  -5   38.38    4.54
   1  -8   5   34.74    4.47
   1  -8   5   34.09    3.87
  -1   8  -5   34.04    4.42
   2  -8   5   14.26    3.18
  -2   8  -5   13.93    3.28
   2  -8   5   15.31    3.04
   2  -8   5   20.10    3.34
  -2   8  -5   14.75    3.08
  -3   8  -5    6.44    2.35
   3  -8   5   11.81    2.93
   3  -8   5    6.87    2.60
   3  -8   5    8.82    2.70
  -4   8  -5    0.82    1.89
   4  -8   5    0.79    2.13
   4  -8   5    0.03    1.97
   4  -8   5    0.36    1.93
   4  -8   5    0.23    1.89
  -5   8  -5    2.79    2.38
   5  -8   5    3.41    2.59
   5  -8   5    2.16    2.52
  -5   8  -5    3.44    2.30
  -5   8  -5    2.45    2.53
   5  -8   5    4.44    2.50
   5  -8   5    3.33    2.36
   6   7  -5    1.98    2.13
  -6  -7   5    2.85    1.77
   5   7  -5    5.25    2.08
  -5  -7   5    5.98    1.94
   4   7  -5   19.15    2.95
  -4  -7   5   25.58    3.17
   3   7  -5    8.09    2.26
  -3  -7   5    9.57    2.37
  -2  -7   5   71.66    4.87
   2   7  -5   71.43    4.99
   2   7  -5   77.22    5.12
  -2  -7   5   63.82    4.59
  -1  -7   5   89.13    5.60
  -1  -7   5  105.07    5.93
  -1  -7   5   90.70    4.63
  -1  -7   5  103.23    4.99
   1   7  -5   83.16    5.51
   1   7  -5   82.21    5.51
   0   7  -5   39.91    4.27
   0  -7   5   47.84    3.78
   0  -7   5   43.66    4.37
   0  -7   5   48.17    4.47
   0  -7   5   38.59    3.55
   0   7  -5   44.47    4.43
  -1   7  -5   90.36    5.92
  -1   7  -5   98.74    6.31
   1  -7   5  101.21    5.70
   1  -7   5   98.72    5.59
   1  -7   5  112.65    6.63
   1  -7   5   99.47    6.25
  -2   7  -5    9.64    2.57
   2  -7   5    9.86    2.54
   2  -7   5   12.62    2.61
   2  -7   5   10.42    2.47
  -2   7  -5    8.21    2.42
  -3   7  -5    4.29    2.12
   3  -7   5    1.08    1.61
   3  -7   5   -0.16    1.55
   3  -7   5    1.93    1.65
  -3   7  -5    2.94    1.83
   4  -7   5    0.44    1.77
  -4   7  -5    0.09    1.69
   4  -7   5    0.18    1.59
   4  -7   5   -0.78    1.72
  -4   7  -5    0.42    1.54
   4  -7   5    0.56    1.62
  -5   7  -5   -0.06    1.87
   5  -7   5    4.09    2.32
   5  -7   5    4.32    2.35
  -5   7  -5    3.75    2.32
   5  -7   5    1.50    2.25
   5  -7   5    4.27    2.67
  -5   7  -5    1.06    1.92
   6   6  -5    8.13    2.30
  -6  -6   5    8.27    2.05
   5   6  -5    9.13    2.20
  -5  -6   5   10.88    2.16
   4   6  -5   44.80    3.63
  -4  -6   5   31.55    3.22
   3   6  -5   74.25    4.55
  -3  -6   5   75.98    4.57
  -2  -6   5  118.57    5.95
   2   6  -5  126.34    6.12
   2   6  -5  118.57    6.00
   2   6  -5  116.46    6.04
  -2  -6   5  117.20    5.95
  -2  -6   5  119.50    5.27
   1   6  -5  104.80    5.74
   1   6  -5  101.45    5.66
  -1  -6   5  102.58    4.91
   1   6  -5   91.05    5.40
  -1  -6   5   94.27    4.50
  -1  -6   5  106.76    5.65
  -1  -6   5  106.28    5.74
   0   6  -5  135.99    6.89
   0  -6   5  148.91    6.27
   0   6  -5  140.92    6.92
   0  -6   5  136.97    6.90
   0  -6   5  130.53    6.64
   0  -6   5  142.63    6.13
   0   6  -5  141.31    6.90
   0  -6   5  126.33    5.87
   1  -6   5  228.37    8.80
   1  -6   5  219.81    9.31
   1  -6   5  217.09    8.63
  -1   6  -5  216.59    9.42
  -1   6  -5  216.19    9.26
   1  -6   5  222.75    8.69
   1  -6   5  215.75    9.41
  -2   6  -5   96.55    5.73
   2  -6   5   86.20    5.28
  -2   6  -5   95.84    5.40
   2  -6   5   84.48    5.14
   2  -6   5   80.69    5.57
  -2   6  -5   87.04    5.71
   3  -6   5   39.16    4.24
   3  -6   5   45.00    4.15
   3  -6   5   35.48    4.09
  -3   6  -5   37.38    4.23
  -3   6  -5   25.57    3.35
   3  -6   5   33.41    4.05
   4  -6   5   25.64    3.90
   4  -6   5   24.90    3.86
   4  -6   5   24.80    3.61
  -4   6  -5   19.27    3.33
  -4   6  -5   20.90    3.32
   4  -6   5   21.38    3.64
  -5   6  -5   36.36    4.44
   5  -6   5   30.25    4.64
   5  -6   5   29.22    4.34
  -5   6  -5   25.78    3.96
   5  -6   5   36.30    4.50
   5  -6   5   35.15    4.56
  -5   6  -5   30.35    4.13
   6  -6   5    1.78    2.32
   6  -6   5   -0.04    1.89
  -6   6  -5    0.40    1.77
  -6   6  -5    2.55    2.19
   6  -6   5    0.93    2.31
  -6   6  -5    1.92    2.12
  -6  -5   5    2.85    1.41
   6   5  -5    4.56    1.73
  -6  -5   5    1.86    1.68
   5   5  -5   10.77    1.96
  -5  -5   5   17.63    2.23
  -5  -5   5   12.64    2.65
   4   5  -5   34.15    2.95
  -4  -5   5   36.68    2.98
  -3  -5   5   11.45    1.87
   3   5  -5    9.14    1.82
  -3  -5   5    7.04    1.62
   2   5  -5   37.38    3.23
  -2  -5   5   49.76    3.41
  -2  -5   5   44.72    2.99
  -2  -5   5   43.18    2.33
   2   5  -5   39.73    3.31
  -2  -5   5   40.01    3.24
  -1  -5   5  618.84   18.32
   1   5  -5  591.40   18.11
  -1  -5   5  630.38   16.34
  -1  -5   5  618.29   18.20
   1   5  -5  590.70   18.24
  -1  -5   5  601.77   17.22
   0  -5   5  124.02    6.15
   0   5  -5  121.40    6.07
   0  -5   5  129.01    5.54
   0  -5   5  123.05    5.34
   0  -5   5  116.96    5.84
   0  -5   5  127.11    5.49
   0   5  -5  125.32    6.06
   1  -5   5  126.08    5.65
  -1   5  -5  115.19    5.91
  -1   5  -5  124.40    6.25
  -1   5  -5  124.44    5.76
   1  -5   5  122.67    5.68
   1  -5   5  111.30    5.84
   1  -5   5  122.26    5.65
  -1   5  -5  120.42    6.18
   1  -5   5  106.51    5.95
   2  -5   5   46.33    3.93
  -2   5  -5   48.39    3.86
   2  -5   5   51.35    3.68
  -2   5  -5   47.38    4.06
   2  -5   5   48.88    4.22
  -2   5  -5   47.60    4.03
  -2   5  -5   43.74    4.00
   2  -5   5   51.25    4.10
  -3   5  -5   19.62    3.08
   3  -5   5   15.14    2.78
   3  -5   5   27.27    3.31
   3  -5   5   21.27    3.12
  -3   5  -5   21.87    2.93
   3  -5   5   18.71    2.93
   4  -5   5    2.89    1.67
  -4   5  -5    2.70    1.65
  -4   5  -5    5.40    2.00
   4  -5   5    6.74    2.20
   4  -5   5   10.13    2.47
   4  -5   5    9.76    2.33
  -5   5  -5    5.99    2.13
   5  -5   5    9.54    2.66
   5  -5   5    4.78    2.19
   5  -5   5    5.70    2.30
  -5   5  -5    3.91    1.98
  -5   5  -5    2.76    1.80
   5  -5   5    3.70    2.06
   6  -5   5    6.60    2.70
   6  -5   5   11.47    2.89
  -6   5  -5    6.66    2.69
   6  -5   5    8.98    3.13
  -6   5  -5    9.39    2.61
  -7  -4   5    0.57    2.09
  -6  -4   5   13.81    3.11
   6   4  -5   12.28    1.93
  -6  -4   5    8.30    1.61
  -5  -4   5   71.01    3.67
   5   4  -5   73.33    3.72
  -5  -4   5   52.75    4.70
  -4  -4   5  109.98    4.64
   4   4  -5   93.25    4.49
  -4  -4   5  112.03    5.68
  -3  -4   5  198.54    7.00
  -3  -4   5  193.60    7.61
   3   4  -5  189.43    7.06
  -3  -4   5  203.54    7.10
  -2  -4   5   35.79    1.99
   2   4  -5   40.34    3.02
  -2  -4   5   41.66    2.95
   2   4  -5   38.14    2.73
  -2  -4   5   37.30    2.74
  -2  -4   5   39.23    2.76
   1   4  -5    5.01    1.38
   1   4  -5    3.97    1.31
  -1  -4   5    2.32    1.05
  -1  -4   5    6.17    1.22
  -1  -4   5    2.82    1.22
  -1  -4   5    3.41    1.26
  -1  -4   5    7.35    1.24
   0  -4   5  199.77    7.34
   0  -4   5  208.39    7.19
   0   4  -5  218.10    8.04
   0  -4   5  218.36    7.98
   0  -4   5  216.13    7.57
   0  -4   5  204.93    8.05
   0   4  -5  206.99    8.07
   1  -4   5  120.75    5.32
  -1   4  -5  110.99    5.49
   1  -4   5  110.83    5.58
   1  -4   5  111.62    5.40
  -1   4  -5  112.88    5.19
  -1   4  -5  121.83    5.77
   1  -4   5  117.10    5.26
   1  -4   5  106.66    5.04
   2  -4   5  196.58    8.25
  -2   4  -5  199.12    8.18
   2  -4   5  202.00    7.84
  -2   4  -5  201.34    8.09
   2  -4   5  206.04    7.85
   2  -4   5  192.75    7.83
  -2   4  -5  197.60    7.70
   3  -4   5  129.73    6.16
  -3   4  -5  138.20    6.61
   3  -4   5  146.24    6.66
   3  -4   5  130.41    6.42
  -3   4  -5  131.81    6.51
   3  -4   5  118.37    6.42
  -3   4  -5  131.85    6.16
   4  -4   5   45.70    4.02
  -4   4  -5   45.38    4.13
   4  -4   5   54.03    4.60
   4  -4   5   44.65    4.29
  -4   4  -5   50.86    3.90
   4  -4   5   47.16    4.24
  -4   4  -5   47.49    3.96
   5  -4   5   27.02    3.78
  -5   4  -5   17.45    2.87
  -5   4  -5   24.78    3.33
  -5   4  -5   21.59    3.24
   5  -4   5   28.12    3.57
   5  -4   5   26.51    3.45
   5  -4   5   27.01    3.86
  -6   4  -5   21.79    3.73
   6  -4   5   19.23    3.77
   6  -4   5   22.26    3.57
   6  -4   5   14.49    3.29
   7  -4   5    4.02    2.94
  -7   4  -5    5.15    2.33
  -7   4  -5    3.04    2.37
   7  -4   5    5.24    2.61
   7  -4   5    5.49    2.47
  -7  -3   5    0.57    1.92
  -6  -3   5    3.76    2.09
   6   3  -5    7.14    1.50
  -6  -3   5    9.98    1.56
  -5  -3   5   22.71    1.99
  -5  -3   5   23.39    3.24
   5   3  -5   19.44    1.94
  -4  -3   5   28.10    2.10
  -4  -3   5   31.79    3.21
   4   3  -5   31.86    2.23
  -3  -3   5   86.35    4.42
  -3  -3   5   84.94    3.85
  -3  -3   5   79.29    3.68
   3   3  -5   81.10    3.81
  -2  -3   5  357.45    9.41
  -2  -3   5  353.23   10.88
   2   3  -5  331.79   10.73
  -2  -3   5  351.57   10.99
   2   3  -5  349.72   10.92
  -2  -3   5  360.11   10.73
  -1  -3   5   59.37    2.88
  -1  -3   5   62.42    3.55
   1   3  -5   56.64    3.25
  -1  -3   5   56.93    3.17
  -1  -3   5   60.85    3.23
   1   3  -5   59.13    3.46
  -1  -3   5   60.46    2.79
   0  -3   5   38.19    2.63
   0   3  -5   44.76    2.89
   0  -3   5   36.95    2.36
   0  -3   5   33.34    2.40
   0  -3   5   40.53    2.91
   0  -3   5   37.53    2.49
   0   3  -5   36.05    2.87
   1  -3   5  794.32   22.24
  -1   3  -5  801.89   21.95
  -1   3  -5  806.63   22.33
   1  -3   5  776.69   20.93
   1  -3   5  795.47   22.26
  -1   3  -5  781.44   22.03
   1  -3   5  795.21   21.65
   1  -3   5  810.60   22.06
  -2   3  -5  169.66    6.58
   2  -3   5  162.35    6.63
   2  -3   5  175.59    6.77
   2  -3   5  162.98    6.97
  -2   3  -5  165.23    6.93
   2  -3   5  162.61    6.69
   2  -3   5  167.71    6.66
  -2   3  -5  162.97    6.69
   3  -3   5   40.86    3.60
  -3   3  -5   34.46    3.24
  -3   3  -5   42.17    3.27
   3  -3   5   40.13    3.55
   3  -3   5   40.93    3.57
   3  -3   5   38.90    3.29
  -4   3  -5   18.68    2.60
   4  -3   5   12.21    2.39
   4  -3   5   12.51    2.42
   4  -3   5   13.51    2.34
  -4   3  -5   11.70    2.25
  -4   3  -5   15.69    2.44
   4  -3   5   11.96    2.44
   5  -3   5   20.01    3.04
   5  -3   5   25.78    3.55
  -5   3  -5   24.10    3.20
  -5   3  -5   26.48    3.12
   5  -3   5   23.28    3.09
   5  -3   5   22.24    3.39
  -5   3  -5   21.36    2.96
  -6   3  -5   -0.56    1.39
   6  -3   5    0.55    1.64
   6  -3   5   -0.50    1.53
  -6   3  -5    0.39    1.78
   6  -3   5   -0.98    1.34
  -7   3  -5    1.31    2.15
   7  -3   5    1.18    2.21
  -7   3  -5    0.01    1.66
   7  -3   5    2.93    2.03
   7  -3   5    4.09    2.70
  -7  -2   5    9.16    1.60
  -7  -2   5    7.97    2.76
  -6  -2   5   55.46    5.21
  -6  -2   5   58.84    3.15
   6   2  -5   56.99    3.24
   5   2  -5    9.98    1.52
  -5  -2   5    9.56    2.36
  -5  -2   5   11.02    1.47
   4   2  -5  112.25    4.48
  -4  -2   5  119.46    5.90
  -4  -2   5  117.87    4.49
  -3  -2   5  249.38    7.69
   3   2  -5  244.35    7.76
   3   2  -5  245.73    7.99
  -3  -2   5  232.23    8.71
  -3  -2   5  237.13    7.74
  -2  -2   5   88.39    3.70
  -2  -2   5   85.12    3.26
  -2  -2   5   87.71    4.03
   2   2  -5   80.46    3.73
  -2  -2   5   89.86    3.97
   2   2  -5   92.58    4.10
   1   2  -5  181.43    6.50
  -1  -2   5  171.95    5.78
   1   2  -5  185.78    6.37
  -1  -2   5  177.11    6.52
  -1  -2   5  168.93    6.10
  -1  -2   5  174.17    5.60
  -1  -2   5  176.96    6.35
   0  -2   5   33.39    2.34
   0  -2   5   31.94    2.28
   0   2  -5   36.46    2.49
   0   2  -5   36.23    2.35
   0  -2   5   38.04    2.68
   0  -2   5   33.95    2.30
   0   2  -5   36.64    2.60
   0  -2   5   36.23    2.23
   1  -2   5   99.78    4.38
   1  -2   5   96.82    4.68
  -1   2  -5   96.99    4.58
   1  -2   5   92.08    4.30
   1  -2   5   97.16    4.24
   1  -2   5   96.13    4.35
  -1   2  -5  104.62    4.56
  -1   2  -5  101.69    4.34
  -2   2  -5  324.23   10.18
   2  -2   5  312.11   10.59
   2  -2   5  331.75   10.20
  -2   2  -5  318.57   10.45
  -2   2  -5  336.90   10.50
   2  -2   5  307.70   10.23
   2  -2   5  296.48   10.12
  -3   2  -5  379.69   12.25
  -3   2  -5  425.54   12.63
   3  -2   5  414.30   12.73
   3  -2   5  397.74   12.88
  -3   2  -5  394.03   12.68
   3  -2   5  399.44   12.77
   3  -2   5  377.80   12.36
  -3   2  -5  408.57   12.54
   4  -2   5  374.06   12.71
   4  -2   5  372.94   12.83
   4  -2   5  372.92   12.59
  -4   2  -5  387.41   12.40
   4  -2   5  393.58   12.69
  -4   2  -5  380.08   12.54
  -4   2  -5  398.73   13.00
  -4   2  -5  387.55   12.60
  -5   2  -5   28.80    2.99
   5  -2   5   16.09    2.79
  -5   2  -5   16.40    2.77
   5  -2   5   17.09    2.72
  -5   2  -5   17.22    2.53
   5  -2   5   21.83    3.16
   5  -2   5   17.91    2.70
   6  -2   5   51.57    4.75
   6  -2   5   48.69    4.24
  -6   2  -5   54.73    4.89
  -6   2  -5   45.97    4.05
   6  -2   5   44.31    4.42
   7  -2   5    8.73    2.91
   7  -2   5   11.57    2.70
  -7   2  -5    6.48    2.77
   7  -2   5   14.24    3.37
  -7   2  -5    4.86    2.02
  -7  -1   5    6.27    1.54
   7   1  -5    5.22    1.72
  -7  -1   5    4.95    2.40
   6   1  -5   20.10    2.13
  -6  -1   5   24.72    3.90
  -6  -1   5   18.27    2.00
   5   1  -5    2.87    1.09
  -5  -1   5    2.73    0.99
  -5  -1   5    3.15    1.79
  -4  -1   5  402.31   11.57
   4   1  -5  398.04   11.59
  -4  -1   5  398.49   13.62
   3   1  -5  360.54   10.80
  -3  -1   5  362.73   10.66
  -3  -1   5  355.96   11.80
  -3  -1   5  362.54   10.45
   3   1  -5  357.39   10.63
   2   1  -5  275.57    8.70
  -2  -1   5  280.11    8.84
  -2  -1   5  265.94    7.78
   2   1  -5  265.11    8.38
  -2  -1   5  271.78    8.30
  -2  -1   5  269.66    8.67
   1   1  -5 1300.22   33.50
  -1  -1   5 1329.27   33.65
  -1  -1   5 1304.55   31.70
  -1  -1   5 1328.26   33.66
   1   1  -5 1291.95   34.02
  -1  -1   5 1345.34   34.60
  -1  -1   5 1315.37   33.84
   0  -1   5  514.42   14.57
   0  -1   5  501.06   14.27
   0  -1   5  495.76   14.22
   0   1  -5  513.77   14.23
   0   1  -5  530.22   14.52
   0   1  -5  498.26   14.37
   0  -1   5  488.63   14.12
   0  -1   5  492.08   13.42
   1  -1   5  482.23   13.81
   1  -1   5  476.53   13.69
  -1   1  -5  487.62   14.03
   1  -1   5  494.32   13.40
  -1   1  -5  493.14   13.98
  -1   1  -5  473.29   13.80
   1  -1   5  485.48   14.01
   1  -1   5  475.20   14.12
  -2   1  -5    3.42    1.06
  -2   1  -5    3.91    1.07
   2  -1   5    3.76    1.11
   2  -1   5    3.25    1.12
   2  -1   5    2.85    0.99
  -2   1  -5    5.20    1.20
  -2   1  -5    4.76    0.88
   2  -1   5    1.55    0.84
   3  -1   5   71.90    4.05
  -3   1  -5   79.79    3.71
  -3   1  -5   75.16    3.98
   3  -1   5   81.84    4.13
   3  -1   5   72.80    3.90
   3  -1   5   69.92    3.96
  -3   1  -5   72.82    3.78
  -4   1  -5  208.40    7.59
  -4   1  -5  207.15    7.89
  -4   1  -5  209.33    7.73
   4  -1   5  191.64    7.81
   4  -1   5  208.84    7.97
   4  -1   5  209.31    7.81
   4  -1   5  195.12    7.92
   5  -1   5   31.75    3.48
  -5   1  -5   23.63    2.99
  -5   1  -5   32.89    2.95
   5  -1   5   30.32    3.05
   5  -1   5   29.67    3.25
  -5   1  -5   27.32    2.78
   6  -1   5   31.59    3.92
  -6   1  -5   27.64    3.55
   6  -1   5   21.00    3.25
  -6   1  -5   22.82    2.81
   6  -1   5   26.13    3.14
   7  -1   5   15.82    2.97
  -7   1  -5   16.01    2.78
  -7   1  -5   17.62    3.52
  -7   0   5   13.00    3.39
  -7   0   5    7.74    1.73
   7   0  -5   11.03    2.13
  -6   0   5   25.72    3.85
   6   0  -5   20.65    2.34
  -6   0   5   24.97    2.30
   5   0  -5   14.29    1.86
  -5   0   5   16.26    2.91
  -5   0   5   15.21    1.78
  -4   0   5   90.27    3.90
   4   0  -5   82.58    3.84
  -4   0   5   93.89    5.20
   3   0  -5   61.37    3.30
  -3   0   5   63.13    3.02
   3   0  -5   58.28    2.99
  -3   0   5   67.73    3.43
  -3   0   5   59.93    3.62
  -2   0   5  506.41   13.38
  -2   0   5  476.31   13.73
  -2   0   5  488.34   14.57
   2   0  -5  500.59   13.98
   2   0  -5  502.24   13.98
  -2   0   5  492.84   14.07
  -1   0   5  852.96   22.65
  -1   0   5  848.03   21.19
  -1   0   5  836.11   22.46
  -1   0   5  843.87   22.39
  -1   0   5  855.39   22.34
   1   0  -5  835.51   22.25
   1   0  -5  849.91   22.54
   0   0   5  132.22    5.32
   0   0  -5  129.97    4.84
   0   0   5  130.09    5.01
   0   0   5  129.67    4.83
   0   0   5  134.25    5.13
   0   0  -5  139.22    5.25
   0   0   5  132.48    4.81
   0   0  -5  141.38    5.13
  -1   0  -5  455.89   12.96
  -1   0  -5  433.33   12.81
   1   0   5  440.57   12.62
   1   0   5  441.21   12.31
   1   0   5  460.60   13.18
   1   0   5  442.73   12.68
  -1   0  -5  431.29   12.66
   2   0   5   55.14    3.27
  -2   0  -5   56.24    2.94
  -2   0  -5   54.98    2.92
   2   0   5   53.42    3.00
   2   0   5   50.22    2.98
  -2   0  -5   58.25    3.19
  -3   0  -5  118.86    4.62
   3   0   5  110.41    5.08
   3   0   5  106.53    4.82
  -3   0  -5  122.40    4.81
   3   0   5  110.06    5.00
  -3   0  -5  117.58    5.00
   4   0   5   84.67    4.36
  -4   0  -5   86.93    4.32
  -4   0  -5   74.35    4.03
  -4   0  -5   85.41    4.13
   4   0   5   90.40    4.54
   4   0   5   83.35    4.42
   4   0   5   77.85    4.40
   5   0   5   84.70    4.77
   5   0   5   94.22    4.76
  -5   0  -5   88.97    5.01
  -5   0  -5   90.62    4.56
   5   0   5   85.24    4.93
   6   0   5   28.88    3.09
   6   0   5   28.83    3.45
   6   0   5   19.97    2.84
  -6   0  -5   24.92    3.30
  -6   0  -5   23.61    2.68
  -7   0  -5   18.72    2.64
  -7   0  -5   23.80    3.70
   7   0   5   22.13    3.04
  -7   1   5    3.63    2.56
   7  -1  -5    7.46    2.04
  -7   1   5    9.25    1.98
  -6   1   5   10.12    1.81
  -6   1   5   12.85    3.05
   6  -1  -5    9.72    1.85
  -5   1   5   15.97    2.97
   5  -1  -5   16.25    2.06
  -5   1   5   19.64    2.14
   4  -1  -5  167.21    6.29
  -4   1   5  165.83    6.18
  -4   1   5  176.74    6.46
  -4   1   5  162.03    7.46
   3  -1  -5  227.70    7.92
  -3   1   5  238.34    7.72
  -3   1   5  237.25    8.76
  -3   1   5  239.64    8.10
   3  -1  -5  231.34    7.76
   2  -1  -5 1171.13   31.01
  -2   1   5 1192.12   30.94
  -2   1   5 1177.76   30.81
  -2   1   5 1173.87   32.30
   2  -1  -5 1218.19   30.66
  -2   1   5 1214.87   29.56
  -1   1   5  925.50   24.65
   1  -1  -5  898.85   24.68
  -1   1   5  939.40   24.96
   1  -1  -5  954.23   24.55
  -1   1   5  948.25   24.58
  -1   1   5  929.43   23.41
   0   1   5  602.49   16.85
   0   1   5  616.59   15.96
   0  -1  -5  611.94   16.66
   0  -1  -5  600.30   16.69
   0  -1  -5  581.24   16.48
   0   1   5  606.58   16.53
  -1  -1  -5  829.63   22.00
   1   1   5  811.65   22.17
   1   1   5  834.89   21.78
   1   1   5  823.00   21.17
  -1  -1  -5  832.00   22.20
  -1  -1  -5  823.76   22.09
   1   1   5  837.66   21.99
   2   1   5  145.79    5.83
  -2  -1  -5  148.37    5.44
  -2  -1  -5  151.96    5.73
   2   1   5  150.28    5.46
  -2  -1  -5  147.47    5.30
   2   1   5  142.37    5.50
  -3  -1  -5  283.14    8.89
   3   1   5  273.75    8.86
  -3  -1  -5  283.31    9.00
   3   1   5  269.85    8.98
  -3  -1  -5  279.61    8.66
   3   1   5  272.42    9.18
   4   1   5   61.30    3.66
  -4  -1  -5   64.75    3.57
  -4  -1  -5   61.22    3.43
   4   1   5   62.84    3.78
   4   1   5   64.71    3.60
  -4  -1  -5   63.50    3.45
   5   1   5   14.13    2.35
  -5  -1  -5   13.80    2.24
   5   1   5   14.83    2.16
  -5  -1  -5   14.08    1.92
  -6  -1  -5    4.24    1.49
   6   1   5    1.67    1.55
  -6  -1  -5    3.68    1.77
   6   1   5    2.49    1.51
  -7  -1  -5    2.27    2.01
  -7  -1  -5    2.84    1.47
   7   1   5    3.85    1.96
  -7   2   5    7.43    1.95
   7  -2  -5    8.66    2.20
  -7   2   5   13.29    3.71
   6  -2  -5   19.14    2.64
  -6   2   5   20.62    2.59
  -6   2   5   22.07    3.89
   5  -2  -5   34.19    3.03
  -5   2   5   36.69    2.98
  -5   2   5   34.01    4.08
  -4   2   5   92.73    4.67
   4  -2  -5   83.52    4.55
  -4   2   5   94.57    5.42
  -4   2   5   89.79    4.40
   4  -2  -5   94.41    4.55
  -3   2   5  250.95    8.28
  -3   2   5  238.60    8.67
   3  -2  -5  237.05    8.55
   3  -2  -5  252.85    8.44
  -3   2   5  245.80    9.12
  -2   2   5  600.44   17.51
   2  -2  -5  640.21   17.17
  -2   2   5  604.22   17.22
  -2   2   5  586.41   16.51
   2  -2  -5  586.19   16.86
  -2   2   5  584.66   16.75
   1  -2  -5  123.08    4.82
  -1   2   5  118.10    5.18
  -1   2   5  112.70    4.59
   1  -2  -5  115.66    4.99
  -1   2   5  124.24    4.97
  -1   2   5  118.26    4.42
   0   2   5  755.07   20.73
   0  -2  -5  784.96   20.96
   0  -2  -5  752.70   20.76
   0   2   5  773.65   21.39
   0   2   5  771.46   20.05
   0  -2  -5  799.24   21.07
   0   2   5  788.01   21.23
   1   2   5  250.62    8.05
  -1  -2  -5  257.08    8.18
  -1  -2  -5  261.30    8.19
   1   2   5  244.11    7.87
  -1  -2  -5  257.57    8.38
   1   2   5  254.34    8.58
   1   2   5  250.00    8.49
   2   2   5  227.56    7.87
   2   2   5  213.03    7.80
   2   2   5  223.08    7.51
  -2  -2  -5  229.31    7.70
   2   2   5  237.70    7.45
  -2  -2  -5  221.77    7.48
  -2  -2  -5  228.95    7.32
  -3  -2  -5  179.60    5.95
   3   2   5  166.27    6.56
   3   2   5  167.45    6.58
  -3  -2  -5  168.32    6.32
  -3  -2  -5  187.76    6.41
   3   2   5  170.85    6.46
   3   2   5  174.36    6.15
  -4  -2  -5   35.59    2.53
  -4  -2  -5   35.94    2.50
   4   2   5   36.18    2.94
   4   2   5   33.59    2.78
  -4  -2  -5   33.52    2.48
   4   2   5   32.97    2.55
  -5  -2  -5  105.26    4.79
   5   2   5  106.77    5.29
  -5  -2  -5  103.14    5.27
  -6  -2  -5   13.62    2.00
  -6  -2  -5    8.07    2.11
  -7  -2  -5    3.10    2.01
  -7  -2  -5    2.67    1.50
   7   2   5    4.59    1.82
   7  -3  -5   10.22    2.50
  -7   3   5    9.39    2.30
  -6   3   5   16.00    3.64
  -6   3   5   12.72    2.35
   6  -3  -5   14.56    2.64
  -5   3   5   18.82    2.43
   5  -3  -5   14.60    2.37
  -5   3   5   16.96    3.26
  -4   3   5   10.61    1.90
   4  -3  -5   11.50    1.98
  -4   3   5   12.12    2.21
   4  -3  -5   12.90    2.23
  -4   3   5   19.55    2.96
  -3   3   5  162.74    7.05
   3  -3  -5  164.15    6.79
   3  -3  -5  158.01    6.44
  -3   3   5  164.20    6.97
  -3   3   5  166.91    6.49
  -2   3   5  114.45    5.03
  -2   3   5  117.03    5.04
  -2   3   5  108.43    5.33
  -2   3   5  111.22    4.82
   2  -3  -5  104.45    4.83
   2  -3  -5  114.06    5.27
  -1   3   5  824.67   22.84
  -1   3   5  850.48   22.89
  -1   3   5  801.97   22.26
   1  -3  -5  826.80   22.53
   1  -3  -5  832.80   22.48
  -1   3   5  798.70   21.65
   0  -3  -5  283.36    9.22
   0   3   5  285.89    9.60
   0  -3  -5  288.42    9.46
   0   3   5  297.30    9.05
   0   3   5  274.77    9.59
   0  -3  -5  275.97    9.17
   0   3   5  290.25    9.14
   1   3   5   61.32    3.52
  -1  -3  -5   66.49    3.52
   1   3   5   62.29    3.63
  -1  -3  -5   63.40    3.35
   1   3   5   57.61    3.24
  -1  -3  -5   62.48    3.21
  -2  -3  -5   79.23    3.63
  -2  -3  -5   82.09    3.93
   2   3   5   79.39    3.93
  -2  -3  -5   86.38    4.13
   2   3   5   85.38    4.28
   2   3   5   84.61    4.23
   3   3   5   48.10    3.11
  -3  -3  -5   45.57    2.84
  -3  -3  -5   40.71    2.34
   3   3   5   45.29    2.94
   3   3   5   41.25    2.98
   3   3   5   42.53    2.57
  -3  -3  -5   39.26    2.71
   4   3   5   24.08    2.44
  -4  -3  -5   27.01    2.40
  -4  -3  -5   24.47    2.26
   4   3   5   27.47    2.65
  -4  -3  -5   23.93    2.15
  -5  -3  -5    6.54    1.53
   5   3   5    5.77    1.68
   5   3   5    5.16    1.49
  -5  -3  -5    3.84    1.60
  -6  -3  -5   12.15    2.47
  -6  -3  -5   12.24    2.00
  -7  -3  -5    7.63    1.71
  -7  -3  -5    9.56    2.63
  -6   4   5   17.71    3.91
  -6   4   5   15.46    2.69
   6  -4  -5   14.71    2.75
   5  -4  -5   40.57    3.78
  -5   4   5   34.00    3.41
  -5   4   5   42.23    4.66
  -4   4   5   50.35    4.46
  -4   4   5   52.48    4.14
   4  -4  -5   45.77    3.98
   4  -4  -5   39.90    3.56
  -4   4   5   51.01    3.61
   3  -4  -5   94.94    4.93
  -3   4   5   95.98    5.22
  -3   4   5   94.52    5.41
  -3   4   5   91.64    4.78
   3  -4  -5   99.61    5.36
  -2   4   5   41.42    3.56
   2  -4  -5   47.46    3.65
  -2   4   5   38.57    2.89
  -2   4   5   35.90    3.00
   2  -4  -5   37.34    3.08
  -2   4   5   39.61    2.90
  -1   4   5  688.39   20.27
   1  -4  -5  716.77   20.07
  -1   4   5  690.66   20.21
  -1   4   5  696.14   19.59
   1  -4  -5  700.20   19.80
   1  -4  -5  688.90   19.71
   0  -4  -5  301.12    9.83
   0   4   5  258.05    9.24
   0  -4  -5  299.66    9.60
   0   4   5  268.62    9.04
   0  -4  -5  297.01    9.42
   0   4   5  277.11    9.99
   0   4   5  268.55    9.77
   1   4   5   25.09    2.47
   1   4   5   32.74    2.79
  -1  -4  -5   25.45    2.44
  -1  -4  -5   26.81    2.57
   1   4   5   26.54    2.69
  -1  -4  -5   29.02    2.38
   2   4   5  519.26   15.99
   2   4   5  516.98   15.82
   2   4   5  538.76   15.05
  -2  -4  -5  524.73   15.02
  -2  -4  -5  533.97   15.63
  -2  -4  -5  538.87   15.48
  -3  -4  -5   14.96    1.94
   3   4   5   15.53    2.11
  -3  -4  -5   16.36    2.04
   3   4   5   16.65    2.19
   3   4   5   18.89    2.20
  -4  -4  -5   14.10    1.82
   4   4   5   19.07    2.35
  -4  -4  -5   14.74    1.95
   4   4   5   17.65    2.28
  -5  -4  -5    2.14    1.19
   5   4   5    6.23    1.62
   5   4   5    3.01    1.50
  -5  -4  -5    3.97    1.64
  -6  -4  -5    3.27    1.35
   6   4   5    4.39    1.63
  -6  -4  -5    3.49    1.79
  -7  -4  -5    5.34    1.75
  -7  -4  -5    4.33    2.20
   6  -5  -5   45.99    4.55
  -6   5   5   41.75    4.15
  -6   5   5   40.72    5.33
   5  -5  -5   46.47    4.31
  -5   5   5   39.13    3.88
  -5   5   5   35.83    4.55
  -5   5   5   39.23    4.16
   4  -5  -5    3.71    1.74
  -4   5   5    3.06    1.69
  -4   5   5    4.86    2.06
  -4   5   5    3.00    1.44
   4  -5  -5    1.79    1.47
   3  -5  -5   51.08    3.70
  -3   5   5   49.23    3.65
  -3   5   5   46.19    4.21
   3  -5  -5   49.33    4.18
  -3   5   5   51.84    3.92
  -2   5   5   64.74    3.99
  -2   5   5   75.22    4.46
   2  -5  -5   73.22    4.29
   2  -5  -5   67.29    4.45
  -2   5   5   63.41    4.48
  -1   5   5   85.78    4.98
   1  -5  -5   66.75    4.40
   1  -5  -5   74.30    4.19
  -1   5   5   87.98    4.82
  -1   5   5   76.93    4.21
   0   5   5  149.02    6.87
   0  -5  -5  150.16    6.16
   0  -5  -5  145.27    6.57
   0   5   5  157.21    6.91
   0  -5  -5  141.23    6.34
   0   5   5  154.82    6.10
   0   5   5  156.07    6.56
  -1  -5  -5  350.08   11.69
  -1  -5  -5  351.04   11.20
  -1  -5  -5  353.62   11.68
   1   5   5  347.73   12.11
   1   5   5  355.81   11.43
   1   5   5  361.82   12.23
  -2  -5  -5  156.40    6.57
   2   5   5  166.45    7.05
   2   5   5  142.90    6.71
  -2  -5  -5  156.30    6.58
   2   5   5  149.85    6.35
   3   5   5   19.88    2.50
   3   5   5   19.13    2.40
   3   5   5   17.62    2.54
  -3  -5  -5   21.29    2.44
  -3  -5  -5   22.68    2.40
   4   5   5   22.75    2.74
  -4  -5  -5   26.94    2.73
  -4  -5  -5   26.71    2.50
   4   5   5   31.11    2.88
   5   5   5    5.97    1.76
  -5  -5  -5    4.60    1.55
  -6  -5  -5   10.72    1.99
   6   5   5    6.78    1.91
  -6  -5  -5    6.27    2.09
  -7  -5  -5    1.58    2.02
  -7  -5  -5    1.76    1.33
  -6   6   5   36.92    4.24
   6  -6  -5   50.41    6.71
  -6   6   5   30.09    5.03
   6  -6  -5   36.63    4.50
   5  -6  -5    2.30    1.89
  -5   6   5    0.84    1.70
  -5   6   5    3.60    2.35
  -5   6   5    0.25    1.49
   4  -6  -5   28.42    3.53
   4  -6  -5   27.26    3.69
  -4   6   5   26.13    3.32
  -4   6   5   22.91    3.56
  -4   6   5   32.75    4.01
  -3   6   5   41.61    3.72
  -3   6   5   28.80    3.37
   3  -6  -5   35.47    3.68
   3  -6  -5   35.09    3.92
  -3   6   5   32.54    3.88
   2  -6  -5  135.31    6.52
  -2   6   5  137.54    6.40
  -2   6   5  129.14    7.17
   2  -6  -5  135.39    7.00
  -1   6   5   20.86    2.90
  -1   6   5   16.99    2.41
   1  -6  -5   15.61    2.58
   1  -6  -5   14.15    2.31
  -1   6   5   18.73    3.02
   0  -6  -5   96.17    4.92
   0  -6  -5   96.29    5.27
   0   6   5   99.98    5.79
   0  -6  -5  102.39    5.53
   0   6   5   87.94    5.39
   1   6   5   48.47    3.87
  -1  -6  -5   54.45    3.84
   1   6   5   48.59    4.07
  -1  -6  -5   47.89    3.85
   1   6   5   50.28    4.19
  -1  -6  -5   53.33    3.46
  -2  -6  -5  290.35   10.42
   2   6   5  286.42   11.02
   2   6   5  290.44   10.13
   2   6   5  286.71   10.90
  -2  -6  -5  307.11   10.71
  -3  -6  -5   21.05    2.77
   3   6   5   26.54    3.21
  -3  -6  -5   23.61    2.65
   3   6   5   25.35    2.90
   3   6   5   26.40    3.02
  -4  -6  -5   36.09    3.43
   4   6   5   48.36    3.77
   4   6   5   41.98    3.86
   5   6   5   28.22    3.21
  -5  -6  -5   24.07    2.87
  -6  -6  -5   39.15    3.47
   6   6   5   42.87    3.92
  -7  -6  -5   11.75    2.31
   7   6   5   13.66    2.81
   5  -7  -5   24.41    3.97
  -5   7   5   27.05    4.27
   5  -7  -5   26.98    3.95
  -5   7   5   26.68    3.83
  -4   7   5   28.71    3.97
   4  -7  -5   34.73    4.42
  -4   7   5   37.11    4.02
   4  -7  -5   34.09    3.98
  -4   7   5   34.66    4.38
  -3   7   5   30.42    4.14
   3  -7  -5   19.23    3.09
  -3   7   5   18.85    2.96
   3  -7  -5   22.15    3.61
  -2   7   5   17.36    2.79
   2  -7  -5   16.83    3.03
  -2   7   5   15.14    2.97
   2  -7  -5   14.48    2.68
   1  -7  -5   35.19    3.99
  -1   7   5   41.53    4.16
   1  -7  -5   37.27    3.62
  -1   7   5   47.19    4.63
  -1   7   5   47.31    3.84
   0  -7  -5   85.26    5.35
   0   7   5   84.85    5.54
   0   7   5   89.05    5.90
   0  -7  -5   92.65    5.61
   0  -7  -5   94.32    5.09
   1   7   5  125.41    6.75
  -1  -7  -5  105.29    5.98
  -1  -7  -5  111.90    6.15
   2   7   5   16.77    2.97
  -2  -7  -5   14.87    2.65
   2   7   5   13.01    2.64
  -2  -7  -5   15.10    2.51
  -3  -7  -5    2.09    1.34
  -3  -7  -5    5.88    1.89
   3   7   5    2.64    1.61
   3   7   5    1.62    1.48
   3   7   5    2.66    1.64
   4   7   5   23.14    3.32
  -4  -7  -5   19.63    2.88
  -5  -7  -5    1.26    1.34
   5   7   5    0.34    1.63
  -6  -7  -5    5.49    1.95
   6   7   5    6.57    2.32
  -5   8   5   10.94    3.29
  -5   8   5   20.17    3.73
   5  -8  -5   26.22    4.41
   5  -8  -5   18.07    3.65
   5  -8  -5   19.82    4.75
  -5   8   5   19.99    4.04
  -4   8   5   21.45    3.92
   4  -8  -5   26.66    3.91
   4  -8  -5   26.22    4.27
  -4   8   5   25.85    3.80
  -4   8   5   26.28    4.03
  -3   8   5   25.34    4.25
   3  -8  -5   18.32    3.25
  -3   8   5   20.22    3.30
   3  -8  -5   23.22    3.96
   2  -8  -5   35.37    4.48
   2  -8  -5   42.08    4.19
  -2   8   5   38.57    4.83
   1  -8  -5   26.16    3.38
   1  -8  -5   23.34    3.64
  -1   8   5   30.08    3.92
  -1   8   5   27.73    4.06
   0  -8  -5   28.54    3.76
   0   8   5   25.96    3.76
   0  -8  -5   27.26    3.66
   0   8   5   25.00    3.84
  -1  -8  -5   53.69    4.64
   1   8   5   52.34    4.95
   1   8   5   39.63    4.46
  -1  -8  -5   52.23    4.67
  -2  -8  -5   32.34    3.85
   2   8   5   32.22    4.11
  -2  -8  -5   20.35    3.08
   2   8   5   39.36    4.22
  -3  -8  -5   94.20    5.92
  -3  -8  -5   94.19    5.63
   3   8   5  102.19    6.31
   4   8   5    0.60    1.80
  -4  -8  -5    0.79    1.54
  -5  -8  -5    0.54    1.63
   5   8   5    0.95    1.81
   6   8   5    0.13    1.81
  -6  -8  -5   -0.57    1.56
  -4   9   5   15.94    3.55
  -4   9   5   15.25    3.65
   4  -9  -5   15.34    3.46
  -4   9   5   21.58    4.41
   4  -9  -5   20.00    4.55
   4  -9  -5   17.54    4.04
   3  -9  -5   12.30    3.17
  -3   9   5   14.81    3.50
   3  -9  -5   16.43    3.60
   2  -9  -5    9.01    2.67
  -2   9   5   10.47    3.04
   2  -9  -5   12.40    3.24
  -1   9   5   16.01    3.35
   1  -9  -5   19.65    3.71
  -1   9   5   21.78    3.73
   0   9   5    4.85    2.38
   0  -9  -5    9.46    2.57
   0   9   5    5.04    2.27
   1   9   5   29.80    4.30
   1   9   5   21.43    3.82
  -1  -9  -5   27.36    3.98
  -1  -9  -5   25.17    3.80
  -2  -9  -5   40.30    4.34
   2   9   5   33.86    4.61
  -2  -9  -5   44.34    4.75
   2   9   5   39.44    4.62
  -3  -9  -5   34.13    3.89
   3   9   5   26.01    3.93
  -3  -9  -5   37.54    4.40
  -4  -9  -5    2.02    1.95
   4   9   5   10.23    3.01
   5   9   5    1.02    1.99
  -5  -9  -5   -0.36    1.72
   3 -10  -5    4.69    2.78
   3 -10  -5    3.85    3.05
   3 -10  -5    2.23    2.41
  -3  10   5    0.87    2.22
  -2  10   5    3.23    2.32
   2 -10  -5    9.90    3.19
   2 -10  -5    5.66    3.03
   1 -10  -5    5.62    2.65
   1 -10  -5    8.87    2.94
  -1  10   5    8.20    3.08
   0  10   5    1.13    1.78
   0 -10  -5   -0.81    1.55
   0  10   5    0.62    2.00
  -1 -10  -5   14.70    3.53
  -1 -10  -5   13.79    3.24
   1  10   5   12.70    3.31
   1  10   5    6.98    2.90
   2  10   5   18.86    3.84
  -2 -10  -5   18.30    3.82
   2  10   5   23.14    4.04
  -2 -10  -5   18.25    3.50
   3  10   5    5.46    2.68
  -3 -10  -5    5.37    2.51
  -3 -10  -5    7.07    2.46
   4  10   5    0.63    2.13
  -4 -10  -5    1.67    1.99
  -2  11   5   -0.20    1.96
   1 -11  -5   17.34    3.88
  -1  11   5   19.41    4.34
   0  11   5    3.56    2.64
   0 -11  -5    5.71    2.71
   0  11   5    5.83    2.97
   1  11   5   17.10    4.05
   1  11   5   19.94    4.29
  -1 -11  -5   23.12    4.11
   2  11   5    7.96    3.07
   2  11   5    5.16    3.04
  -2 -11  -5    6.13    2.66
  -2 -11  -5    4.43    2.77
  -3 -11  -5    3.12    2.42
   3  11   5    1.17    2.40
   1  11  -6   -2.33    2.49
  -1 -11   6    6.76    3.38
   1  11  -6    0.60    2.08
  -1 -11   6    1.31    2.23
   0  11  -6   15.44    4.23
   0 -11   6   21.92    4.43
   0  11  -6   15.16    3.88
  -3 -10   6   17.21    3.84
   3  10  -6   12.42    3.72
  -2 -10   6   -0.69    1.91
   2  10  -6    0.58    2.25
  -2 -10   6    2.89    2.46
  -1 -10   6   10.95    3.11
  -1 -10   6    7.05    3.15
   1  10  -6    8.99    2.87
   1  10  -6    8.67    3.35
   0 -10   6   36.84    5.31
   0 -10   6   30.05    4.79
   0  10  -6   34.41    5.08
   0  10  -6   29.01    5.04
  -1  10  -6   14.72    3.61
  -1  10  -6   23.31    4.64
   1 -10   6   28.68    4.25
   1 -10   6   31.68    5.11
   1 -10   6   28.40    4.39
   2 -10   6    7.66    2.96
   2 -10   6   13.87    3.62
  -2  10  -6   13.08    3.69
   2 -10   6    9.74    3.04
  -4  -9   6   18.37    3.71
   4   9  -6   11.37    3.23
   3   9  -6   14.35    3.38
  -3  -9   6   12.36    3.13
   2   9  -6    1.71    1.95
  -2  -9   6    2.51    1.74
   2   9  -6    1.03    1.76
  -2  -9   6    1.32    1.94
  -1  -9   6    7.82    2.79
  -1  -9   6   17.38    3.48
   1   9  -6   18.96    3.80
   1   9  -6   18.63    3.59
   0   9  -6    2.18    2.22
   0  -9   6    3.27    2.09
   0  -9   6    4.76    2.17
   0  -9   6    4.77    2.43
   0   9  -6    4.11    2.08
   0  -9   6    2.96    2.34
   1  -9   6   15.45    3.51
  -1   9  -6   16.51    3.56
   1  -9   6   13.20    3.05
  -1   9  -6   19.50    3.93
   1  -9   6   12.88    3.01
   2  -9   6   10.29    3.04
  -2   9  -6   14.27    3.67
   2  -9   6   13.18    3.14
   2  -9   6   10.51    3.11
  -3   9  -6    0.60    2.00
   3  -9   6    1.58    2.23
   3  -9   6    2.99    2.29
   3  -9   6    0.67    2.07
   4  -9   6    1.04    2.52
  -4   9  -6    2.68    2.43
   4  -9   6    2.09    2.21
   4  -9   6   -1.94    2.18
   4  -9   6   -3.29    2.10
   5   8  -6    5.09    2.44
  -5  -8   6    5.10    2.31
  -4  -8   6   13.73    3.03
   4   8  -6   10.26    2.88
   3   8  -6   18.28    3.30
  -3  -8   6   19.63    3.40
  -2  -8   6    0.52    1.53
   2   8  -6    3.17    1.94
  -2  -8   6    0.10    1.42
   2   8  -6    0.54    1.43
  -1  -8   6   52.30    4.29
  -1  -8   6   52.45    5.03
   1   8  -6   55.54    5.36
   1   8  -6   38.94    4.63
  -1  -8   6   51.66    4.93
   0   8  -6    6.98    2.39
   0   8  -6    9.03    2.73
   0  -8   6    6.31    2.29
   0  -8   6    7.23    2.13
   0  -8   6    6.12    2.24
   0  -8   6    7.28    2.66
   1  -8   6   10.37    2.57
   1  -8   6   11.62    2.65
  -1   8  -6    6.30    2.44
  -1   8  -6    7.09    2.65
   1  -8   6    6.50    2.37
   2  -8   6   20.48    3.49
  -2   8  -6   24.00    4.23
   2  -8   6   15.70    3.11
  -2   8  -6   11.97    3.07
   2  -8   6   16.90    3.46
   3  -8   6   -0.29    1.66
   3  -8   6   -0.03    1.86
   3  -8   6   -0.07    1.90
   3  -8   6    1.04    1.87
  -3   8  -6    1.69    1.86
   4  -8   6   27.39    4.31
   4  -8   6   15.76    3.89
  -4   8  -6   16.45    3.70
   4  -8   6   16.04    3.87
   4  -8   6   18.04    3.87
  -5  -7   6    4.76    2.12
   5   7  -6    1.44    1.92
  -4  -7   6    1.80    1.64
   4   7  -6    1.06    1.74
   3   7  -6   14.85    2.88
  -3  -7   6   16.23    2.89
   2   7  -6   22.39    3.45
  -2  -7   6   21.86    3.24
   2   7  -6   16.19    3.04
  -2  -7   6   23.65    3.24
  -1  -7   6   62.89    3.92
  -1  -7   6   55.07    3.98
  -1  -7   6   63.36    4.99
  -1  -7   6   58.82    4.96
   1   7  -6   56.18    4.91
   1   7  -6   53.91    4.85
   0  -7   6   41.69    3.82
   0  -7   6   33.56    4.00
   0   7  -6   39.03    4.30
   0   7  -6   31.90    4.04
   0  -7   6   31.23    3.28
   0  -7   6   37.49    4.22
   1  -7   6   54.83    4.52
   1  -7   6   63.80    4.72
   1  -7   6   44.34    4.71
   1  -7   6   48.69    4.80
  -1   7  -6   48.77    4.83
  -1   7  -6   49.35    4.97
  -2   7  -6   12.09    2.85
   2  -7   6    7.60    2.23
   2  -7   6   14.15    2.86
   2  -7   6    5.68    1.94
  -2   7  -6    9.02    2.82
   2  -7   6    7.05    2.43
  -3   7  -6   17.01    3.51
   3  -7   6   28.61    4.23
   3  -7   6   36.12    4.69
   3  -7   6   26.67    3.95
   3  -7   6   28.41    4.00
  -4   7  -6    4.49    2.19
   4  -7   6    6.50    2.63
   4  -7   6    1.75    2.07
  -4   7  -6    4.21    2.34
   4  -7   6    7.68    2.70
   4  -7   6    4.51    2.37
   5  -7   6    9.20    3.09
  -5   7  -6    7.17    2.91
   5  -7   6    7.40    2.87
  -5   7  -6    0.61    2.13
   5  -7   6    4.78    2.70
   5  -7   6    7.40    2.73
  -5   7  -6    9.78    3.06
   6   6  -6   22.28    3.19
  -6  -6   6   25.41    3.02
  -5  -6   6    1.43    1.46
   5   6  -6   -0.17    1.56
   4   6  -6    9.22    2.30
  -4  -6   6    4.87    1.76
  -3  -6   6   48.11    4.04
   3   6  -6   51.24    4.22
  -2  -6   6   38.42    3.66
   2   6  -6   38.68    3.78
   2   6  -6   32.45    3.46
  -2  -6   6   35.61    3.14
  -2  -6   6   37.98    3.64
   2   6  -6   39.16    3.73
   1   6  -6   60.26    4.64
   1   6  -6   67.54    4.74
  -1  -6   6   68.51    4.65
  -1  -6   6   66.32    4.06
  -1  -6   6   66.28    4.59
  -1  -6   6   61.43    3.62
   1   6  -6   65.35    4.64
   0  -6   6  187.05    7.87
   0   6  -6  206.62    8.95
   0   6  -6  193.15    8.79
   0  -6   6  186.46    8.66
   0  -6   6  199.77    8.68
   0  -6   6  204.68    7.77
   0   6  -6  178.92    8.57
   1  -6   6   11.72    2.36
  -1   6  -6   15.70    2.88
   1  -6   6   15.84    2.87
  -1   6  -6    9.63    2.53
   1  -6   6   11.46    2.53
   1  -6   6   12.86    2.44
   1  -6   6   14.03    2.58
  -1   6  -6   14.87    2.83
   2  -6   6   93.81    5.50
  -2   6  -6   96.08    6.04
   2  -6   6   82.56    5.82
   2  -6   6   94.32    5.65
  -2   6  -6   97.32    5.92
  -2   6  -6   91.01    5.99
   2  -6   6   92.41    5.57
  -2   6  -6   93.14    5.59
   3  -6   6    4.60    1.93
  -3   6  -6    2.73    1.74
  -3   6  -6    5.21    2.23
   3  -6   6    3.52    1.84
   3  -6   6    9.14    2.48
   3  -6   6    1.42    1.65
  -4   6  -6   13.02    2.88
   4  -6   6   16.97    3.16
   4  -6   6   17.53    3.25
   4  -6   6   19.16    3.50
   4  -6   6   13.92    3.08
  -4   6  -6   14.84    3.18
  -5   6  -6   37.92    4.71
   5  -6   6   38.62    5.21
   5  -6   6   47.65    5.28
   5  -6   6   56.22    5.39
  -5   6  -6   42.68    4.77
   6  -6   6    5.46    2.68
  -6   6  -6    2.88    2.02
   6  -6   6    1.49    2.44
   6  -6   6    3.60    2.76
  -6   6  -6    5.47    2.74
  -6   6  -6    2.59    2.03
  -6  -5   6    2.19    1.56
  -6  -5   6    1.38    2.03
   6   5  -6    3.02    1.71
  -5  -5   6   21.54    3.31
   5   5  -6    9.40    2.10
  -5  -5   6   17.85    2.44
   4   5  -6    9.25    2.05
  -4  -5   6   11.34    2.10
  -3  -5   6   33.00    3.10
  -3  -5   6   35.21    3.04
   3   5  -6   34.64    3.23
   2   5  -6  195.87    8.19
  -2  -5   6  204.45    8.03
  -2  -5   6  201.16    7.70
   2   5  -6  199.02    8.18
  -2  -5   6  203.26    8.16
  -1  -5   6  333.93   11.80
  -1  -5   6  348.67   10.35
   1   5  -6  339.72   12.01
  -1  -5   6  347.97   12.02
  -1  -5   6  330.06   11.07
   1   5  -6  337.20   11.91
   0   5  -6   70.95    4.74
   0  -5   6   73.32    4.71
   0  -5   6   78.14    4.35
   0   5  -6   76.29    4.79
   0  -5   6   88.98    4.67
   0  -5   6   85.49    5.10
   0  -5   6   85.72    4.40
   1  -5   6   32.99    3.27
   1  -5   6   42.27    3.84
   1  -5   6   40.28    3.42
  -1   5  -6   27.88    3.41
   1  -5   6   33.01    3.54
  -1   5  -6   39.20    3.75
   1  -5   6   34.86    3.34
   2  -5   6   15.57    2.67
  -2   5  -6   16.87    2.81
  -2   5  -6   19.94    2.79
  -2   5  -6   20.99    3.14
   2  -5   6   11.08    2.29
  -2   5  -6   14.92    2.73
   2  -5   6   21.89    3.19
   2  -5   6   14.60    2.62
   3  -5   6    1.75    1.42
   3  -5   6    0.40    1.22
  -3   5  -6    0.26    1.17
   3  -5   6    1.38    1.34
  -3   5  -6    0.89    1.36
  -3   5  -6   -0.65    1.11
   3  -5   6   -1.21    0.98
   4  -5   6   12.89    2.90
  -4   5  -6   10.96    2.49
   4  -5   6    4.04    1.96
   4  -5   6   15.03    3.03
  -4   5  -6    4.34    1.93
   4  -5   6    6.02    2.26
   5  -5   6    1.06    1.66
   5  -5   6    4.61    2.31
  -5   5  -6    7.00    2.34
   5  -5   6    3.88    2.10
  -5   5  -6    6.30    2.34
  -5   5  -6    6.88    2.35
   5  -5   6    4.46    2.11
   6  -5   6   26.40    4.51
   6  -5   6   28.44    4.29
   6  -5   6   25.74    4.38
  -6   5  -6   22.21    3.75
   6   4  -6    0.83    1.51
  -6  -4   6   -0.86    1.01
  -6  -4   6   -0.62    1.52
  -5  -4   6   30.98    2.78
   5   4  -6   44.73    3.21
  -5  -4   6   36.61    3.90
  -4  -4   6   22.14    2.88
  -4  -4   6   22.40    2.39
   4   4  -6   19.66    2.41
  -3  -4   6   31.45    2.76
  -3  -4   6   27.73    2.58
   3   4  -6   28.74    2.78
   3   4  -6   30.43    2.80
  -2  -4   6   48.16    3.38
   2   4  -6   48.92    3.40
  -2  -4   6   51.21    2.60
  -2  -4   6   56.04    3.64
  -2  -4   6   54.54    3.44
   2   4  -6   47.00    3.55
  -1  -4   6   60.15    3.69
  -1  -4   6   77.02    4.22
  -1  -4   6   70.32    4.29
   1   4  -6   67.66    4.22
  -1  -4   6   75.00    3.54
   1   4  -6   67.92    4.11
   0   4  -6  236.56    8.97
   0  -4   6  246.68    8.55
   0  -4   6  234.44    8.49
   0   4  -6  232.59    8.99
   0  -4   6  240.59    9.19
   0  -4   6  234.81    8.86
   0  -4   6  232.98    8.02
  -1   4  -6  169.03    7.44
   1  -4   6  172.74    6.82
   1  -4   6  165.75    6.89
  -1   4  -6  175.66    7.39
   1  -4   6  160.97    7.05
  -1   4  -6  159.90    6.77
   1  -4   6  161.52    6.79
   1  -4   6  158.92    7.32
  -2   4  -6   76.85    4.51
  -2   4  -6   71.00    4.52
   2  -4   6   84.25    4.72
  -2   4  -6   77.98    4.86
   2  -4   6   75.74    4.59
   2  -4   6   73.21    4.83
   2  -4   6   78.39    4.64
  -3   4  -6  209.59    9.05
   3  -4   6  215.80    8.94
  -3   4  -6  218.01    9.17
   3  -4   6  222.17    9.08
   3  -4   6  206.40    8.68
   3  -4   6  205.50    9.13
  -3   4  -6  213.70    8.66
  -4   4  -6    5.07    1.88
   4  -4   6    4.56    1.88
  -4   4  -6    3.91    1.77
   4  -4   6    5.22    2.04
   4  -4   6   10.76    2.32
   4  -4   6    5.62    1.97
  -4   4  -6    2.73    1.60
   5  -4   6    8.08    2.44
  -5   4  -6    4.80    1.99
   5  -4   6    5.60    2.13
   5  -4   6    5.29    2.34
   5  -4   6    5.53    2.23
  -5   4  -6    5.91    2.05
  -5   4  -6    3.65    1.89
   6  -4   6    5.78    2.59
   6  -4   6    5.18    2.50
   6  -4   6    8.22    2.63
  -6   4  -6    4.05    2.06
  -6   4  -6    2.26    2.29
  -6  -3   6   39.36    4.59
   6   3  -6   34.96    2.95
  -6  -3   6   39.69    2.89
  -5  -3   6   14.91    2.82
   5   3  -6   12.55    1.95
  -5  -3   6   15.34    1.95
  -4  -3   6   26.37    2.33
  -4  -3   6   23.19    2.94
   4   3  -6   28.10    2.51
  -3  -3   6   96.30    4.91
  -3  -3   6  103.74    4.77
  -3  -3   6  105.65    4.68
   3   3  -6  103.43    4.95
   3   3  -6  110.55    4.89
   2   3  -6   10.30    1.82
  -2  -3   6   11.58    1.41
  -2  -3   6   13.20    1.82
  -2  -3   6   12.71    1.97
   2   3  -6   12.13    1.92
  -1  -3   6  508.34   15.15
  -1  -3   6  515.15   15.32
  -1  -3   6  509.89   13.96
  -1  -3   6  533.05   14.81
   1   3  -6  517.92   15.60
   1   3  -6  523.34   15.60
  -1  -3   6  521.50   15.66
   0  -3   6  598.82   17.16
   0  -3   6  605.92   17.17
   0  -3   6  596.55   16.21
   0   3  -6  602.50   17.66
   0   3  -6  592.59   17.65
   0  -3   6  583.44   17.41
   0  -3   6  595.68   17.73
   1  -3   6    6.24    1.48
   1  -3   6    4.17    1.38
  -1   3  -6    8.83    1.72
  -1   3  -6    7.22    1.71
  -1   3  -6    7.73    1.69
   1  -3   6    7.84    1.82
   1  -3   6    4.86    1.47
   1  -3   6    4.88    1.41
   2  -3   6  128.01    5.98
   2  -3   6  144.60    6.20
   2  -3   6  129.81    5.92
  -2   3  -6  134.07    5.89
  -2   3  -6  125.57    5.99
  -2   3  -6  122.95    6.11
   2  -3   6  133.95    6.39
  -3   3  -6   23.52    2.97
   3  -3   6   25.48    3.11
   3  -3   6   30.26    3.19
   3  -3   6   29.67    3.25
   3  -3   6   28.71    3.26
  -3   3  -6   25.77    2.86
  -4   3  -6   17.33    2.75
   4  -3   6   18.64    2.83
  -4   3  -6   14.31    2.47
  -4   3  -6   17.11    2.48
   4  -3   6   16.18    2.76
  -4   3  -6   15.33    2.64
   4  -3   6   12.59    2.50
   4  -3   6   12.63    2.51
   5  -3   6   16.11    2.98
   5  -3   6   16.64    3.03
   5  -3   6   18.17    3.02
  -5   3  -6   13.49    2.67
   5  -3   6   11.91    2.75
  -5   3  -6    9.81    2.41
  -5   3  -6   11.54    2.47
   6  -3   6    7.43    2.32
   6  -3   6    5.44    2.29
  -6   3  -6    5.60    2.44
  -6   3  -6    5.27    2.16
  -7   3  -6    1.82    2.35
   7  -3   6    1.24    1.92
   7  -3   6    1.39    2.32
  -7   3  -6    0.21    1.80
   7  -3   6   -1.81    2.64
  -7  -2   6    4.86    1.52
  -7  -2   6    3.38    2.37
  -6  -2   6   54.52    5.25
   6   2  -6   43.96    3.20
  -6  -2   6   49.77    3.19
  -5  -2   6   47.56    2.96
  -5  -2   6   44.11    4.26
   5   2  -6   43.29    2.96
  -4  -2   6  103.70    4.45
   4   2  -6   97.26    4.45
  -4  -2   6   93.32    5.30
   3   2  -6  206.52    7.53
  -3  -2   6  208.10    7.94
  -3  -2   6  216.28    7.24
  -3  -2   6  210.94    7.48
   3   2  -6  201.36    7.30
   2   2  -6   31.25    2.63
  -2  -2   6   28.30    2.31
  -2  -2   6   29.92    2.22
  -2  -2   6   27.20    2.49
   2   2  -6   28.69    2.44
  -2  -2   6   29.15    2.06
  -1  -2   6    6.63    1.23
  -1  -2   6    7.55    1.53
   1   2  -6    6.05    1.32
  -1  -2   6    6.10    1.16
  -1  -2   6    4.81    1.28
   1   2  -6    4.53    1.27
  -1  -2   6    6.40    1.36
   0  -2   6  445.43   13.34
   0  -2   6  440.83   13.77
   0   2  -6  447.78   13.69
   0  -2   6  443.08   13.39
   0  -2   6  460.84   13.41
   0   2  -6  442.00   13.22
   0   2  -6  452.73   13.69
   0  -2   6  440.30   12.63
  -1   2  -6  240.73    8.66
   1  -2   6  224.82    8.19
   1  -2   6  241.41    8.79
  -1   2  -6  239.45    8.18
  -1   2  -6  237.79    8.54
   1  -2   6  232.80    8.25
   1  -2   6  237.92    8.31
   1  -2   6  228.42    7.93
   2  -2   6  288.58   10.03
   2  -2   6  296.36   10.51
  -2   2  -6  290.87    9.92
   2  -2   6  299.42    9.94
  -2   2  -6  293.02   10.33
   2  -2   6  299.36   10.12
  -2   2  -6  303.62   10.19
   2  -2   6  310.58   10.30
   3  -2   6  210.05    8.31
   3  -2   6  225.25    8.60
  -3   2  -6  228.17    8.64
  -3   2  -6  223.01    7.81
   3  -2   6  225.21    8.48
  -3   2  -6  216.80    8.18
   3  -2   6  209.75    8.62
   4  -2   6   30.88    3.19
  -4   2  -6   30.38    3.07
   4  -2   6   35.03    3.45
   4  -2   6   25.58    3.12
   4  -2   6   28.53    3.34
  -4   2  -6   31.32    3.19
  -4   2  -6   25.64    2.73
   5  -2   6   13.12    2.68
   5  -2   6   17.65    2.82
   5  -2   6   13.62    2.64
   5  -2   6   13.88    2.66
  -5   2  -6   17.94    2.76
  -5   2  -6   11.58    2.29
  -5   2  -6   13.23    2.46
  -6   2  -6   25.57    3.66
  -6   2  -6   35.12    3.68
   6  -2   6   33.41    4.31
   6  -2   6   30.46    4.01
   6  -2   6   28.11    3.67
   7  -2   6   10.55    2.76
   7  -2   6    9.45    2.75
  -7   2  -6   10.15    2.64
   7  -2   6   13.47    3.41
  -7  -1   6    2.16    1.35
   7   1  -6    2.88    1.76
  -7  -1   6    1.96    2.15
  -6  -1   6    8.19    1.64
   6   1  -6    7.00    1.75
  -6  -1   6    4.83    2.25
   5   1  -6    2.47    1.21
  -5  -1   6    3.64    1.81
  -5  -1   6    5.00    1.29
  -4  -1   6   72.40    3.60
   4   1  -6   71.19    3.74
  -4  -1   6   71.95    4.52
  -3  -1   6  242.95    8.26
   3   1  -6  234.60    8.05
  -3  -1   6  249.10    7.59
   3   1  -6  242.80    8.41
  -3  -1   6  240.10    8.74
  -3  -1   6  232.47    7.87
  -2  -1   6   47.91    2.78
   2   1  -6   44.64    3.05
  -2  -1   6   45.28    2.78
   2   1  -6   47.79    2.88
  -2  -1   6   56.91    2.82
  -2  -1   6   56.21    3.31
  -1  -1   6  194.90    6.12
  -1  -1   6  205.54    7.36
  -1  -1   6  192.08    6.67
   1   1  -6  187.34    6.88
   1   1  -6  181.12    6.99
  -1  -1   6  190.22    6.36
  -1  -1   6  187.53    6.51
   0  -1   6  442.11   13.19
   0  -1   6  441.19   12.49
   0  -1   6  446.36   13.23
   0  -1   6  450.04   13.63
   0   1  -6  454.33   13.51
   0   1  -6  436.12   13.36
   0  -1   6  441.36   13.17
   0   1  -6  448.62   13.12
   1  -1   6  636.23   17.49
  -1   1  -6  660.43   18.28
  -1   1  -6  657.68   18.47
  -1   1  -6  621.49   18.31
   1  -1   6  635.20   18.18
   1  -1   6  648.81   18.41
   1  -1   6  665.05   18.18
  -2   1  -6  277.41    9.46
  -2   1  -6  281.05    9.73
   2  -1   6  279.95    9.91
   2  -1   6  280.12    9.40
   2  -1   6  267.51    9.54
  -2   1  -6  298.62    8.47
   2  -1   6  285.60    9.59
  -2   1  -6  290.80    9.51
   3  -1   6   14.54    2.22
  -3   1  -6   16.41    2.14
  -3   1  -6   17.80    1.82
   3  -1   6   17.20    2.46
  -3   1  -6   18.43    2.36
   3  -1   6   14.60    2.29
   3  -1   6    8.76    1.86
   4  -1   6   56.74    4.36
   4  -1   6   64.42    4.25
   4  -1   6   62.49    4.09
  -4   1  -6   61.43    3.90
   4  -1   6   64.56    4.15
  -4   1  -6   65.67    4.14
  -4   1  -6   63.04    3.71
   5  -1   6    4.93    1.78
   5  -1   6    5.37    1.95
   5  -1   6    5.67    1.76
  -5   1  -6    5.67    1.68
   5  -1   6    3.79    1.70
  -5   1  -6    7.67    1.91
  -5   1  -6    8.34    1.99
  -5   1  -6    9.18    2.18
   6  -1   6    4.01    1.91
  -6   1  -6    3.36    1.91
   6  -1   6    2.93    1.86
   6  -1   6    7.42    2.36
  -6   1  -6    4.90    1.87
  -7   1  -6    1.83    1.69
   7  -1   6    1.97    1.90
   7  -1   6    4.35    2.52
  -7   0   6    5.99    2.98
   7   0  -6    3.51    1.79
  -7   0   6    5.23    1.78
  -6   0   6    0.89    1.07
   6   0  -6    0.03    1.30
  -6   0   6    1.73    1.83
  -5   0   6   85.49    4.25
   5   0  -6   91.02    4.50
  -5   0   6   89.39    5.72
  -4   0   6   10.73    1.64
   4   0  -6   13.12    1.85
  -4   0   6    9.84    2.21
  -3   0   6  301.52   10.42
  -3   0   6  304.41    9.47
  -3   0   6  292.96    9.77
   3   0  -6  285.35    9.54
   3   0  -6  305.03    9.81
  -2   0   6  107.48    4.42
  -2   0   6  109.46    4.52
  -2   0   6   97.67    4.74
   2   0  -6  102.97    4.70
  -2   0   6  105.73    4.39
   2   0  -6  100.84    4.48
  -1   0   6  334.33   10.01
  -1   0   6  307.68    9.84
  -1   0   6  316.70    9.54
   1   0  -6  327.33   10.35
   1   0  -6  310.76   10.08
  -1   0   6  324.34   10.51
  -1   0   6  330.26    9.44
   0   0   6  114.37    4.81
   0   0  -6  110.64    4.97
   0   0   6  112.27    5.10
   0   0  -6  114.33    4.87
   0   0  -6  111.16    4.56
   0   0   6  104.93    4.51
   0   0   6  116.63    4.59
   0   0   6  111.37    4.93
   1   0   6  294.83    9.99
  -1   0  -6  301.42    9.69
  -1   0  -6  301.61    9.84
   1   0   6  308.18    9.85
   1   0   6  296.14    9.59
   1   0   6  288.23    9.42
   1   0   6  300.63    9.35
  -1   0  -6  291.95    9.44
  -2   0  -6   58.04    3.34
  -2   0  -6   57.97    3.49
   2   0   6   68.76    3.65
   2   0   6   62.35    3.52
   2   0   6   54.52    3.58
  -2   0  -6   58.10    2.27
   2   0   6   56.91    3.45
  -2   0  -6   58.59    3.28
   3   0   6  542.62   15.84
   3   0   6  536.62   15.95
   3   0   6  545.45   16.31
   3   0   6  555.24   16.39
  -3   0  -6  540.35   15.87
  -3   0  -6  555.03   15.48
  -3   0  -6  526.52   15.97
   4   0   6  112.01    5.61
   4   0   6  106.65    5.50
  -4   0  -6  107.11    5.27
  -4   0  -6  117.69    5.28
   4   0   6  114.60    5.49
   4   0   6  117.15    5.57
  -4   0  -6  115.70    5.09
  -5   0  -6   18.01    2.36
   5   0   6   18.52    2.68
   5   0   6   17.46    2.77
  -5   0  -6   15.77    2.34
  -5   0  -6   16.42    2.40
   5   0   6   14.81    2.50
  -6   0  -6    4.51    1.72
   6   0   6    5.36    2.05
   6   0   6    5.40    2.09
   6   0   6    3.36    1.63
  -6   0  -6    5.75    2.08
  -7   0  -6   20.35    2.94
   7   0   6   24.74    3.42
   7  -1  -6   13.70    2.59
  -7   1   6   10.68    2.12
  -7   1   6   15.03    3.91
  -6   1   6   -2.21    1.48
   6  -1  -6    3.49    1.63
  -6   1   6    0.87    1.15
  -5   1   6   55.21    3.53
   5  -1  -6   60.06    3.74
  -5   1   6   65.19    4.86
  -4   1   6  299.18    9.69
  -4   1   6  294.01    9.82
  -4   1   6  286.85   11.01
   4  -1  -6  284.95    9.71
  -3   1   6  956.60   27.33
  -3   1   6  962.95   25.86
  -3   1   6  971.61   25.80
   3  -1  -6  932.54   25.84
   3  -1  -6  954.29   25.77
   2  -1  -6  219.60    8.00
  -2   1   6  240.15    7.75
  -2   1   6  226.60    7.84
  -2   1   6  224.08    8.20
   2  -1  -6  218.04    7.81
  -2   1   6  230.56    7.78
   1  -1  -6  160.36    6.32
  -1   1   6  155.28    5.87
  -1   1   6  167.21    6.57
  -1   1   6  166.05    5.44
   1  -1  -6  158.84    6.08
  -1   1   6  159.17    5.88
   0  -1  -6   88.24    3.95
   0   1   6   86.51    4.01
   0  -1  -6   85.66    4.23
   0   1   6   82.34    3.88
   0   1   6   90.32    4.48
   0  -1  -6   95.27    4.21
  -1  -1  -6  183.89    6.95
   1   1   6  193.75    6.85
   1   1   6  177.55    6.47
   1   1   6  194.37    7.20
  -1  -1  -6  178.07    6.70
   1   1   6  191.44    6.70
  -1  -1  -6  180.18    6.56
  -2  -1  -6  112.46    4.80
   2   1   6  118.82    4.99
  -2  -1  -6  116.54    4.88
   2   1   6  113.33    5.00
  -2  -1  -6  109.09    5.08
   2   1   6  119.10    5.38
   3   1   6   49.22    3.18
   3   1   6   55.96    3.60
  -3  -1  -6   46.65    3.23
   3   1   6   50.64    3.32
  -3  -1  -6   47.63    3.08
  -3  -1  -6   47.38    2.48
  -4  -1  -6  125.47    5.16
  -4  -1  -6  118.34    5.40
  -4  -1  -6  122.14    5.38
   4   1   6  113.79    5.61
   4   1   6  123.26    5.54
   4   1   6  121.63    5.74
   5   1   6    1.64    1.28
  -5  -1  -6    6.06    1.77
  -5  -1  -6    4.59    1.44
   5   1   6    3.39    1.58
   5   1   6    4.20    1.70
  -6  -1  -6   15.25    2.67
  -6  -1  -6   13.74    2.34
   6   1   6   15.57    2.89
   6   1   6   14.82    2.66
   7   1   6    2.15    1.73
  -7  -1  -6   -0.10    1.34
  -6   2   6   16.87    2.51
   6  -2  -6   13.85    2.44
  -6   2   6   10.35    2.97
  -5   2   6   34.37    4.12
  -5   2   6   34.12    3.12
   5  -2  -6   31.66    3.14
   4  -2  -6    3.55    1.40
  -4   2   6    1.67    1.14
  -4   2   6    5.93    1.66
  -4   2   6    3.84    1.68
   4  -2  -6    1.77    1.28
  -3   2   6   34.44    3.15
  -3   2   6   37.74    2.86
  -3   2   6   39.25    3.29
   3  -2  -6   35.69    2.89
   3  -2  -6   29.96    2.95
  -2   2   6  740.99   20.10
   2  -2  -6  724.12   20.67
   2  -2  -6  752.12   20.79
  -2   2   6  728.35   20.91
  -2   2   6  741.40   20.58
  -2   2   6  754.61   21.20
   1  -2  -6   12.08    1.81
   1  -2  -6   13.91    1.94
  -1   2   6   11.36    1.81
  -1   2   6   17.52    2.24
  -1   2   6   15.36    1.48
  -1   2   6   17.02    1.85
   0  -2  -6   79.11    3.95
   0   2   6   83.84    4.01
   0   2   6   79.44    4.29
   0  -2  -6   82.99    3.93
   0  -2  -6   78.08    4.16
   0   2   6   80.26    3.81
  -1  -2  -6  322.87   10.38
  -1  -2  -6  312.52   10.10
   1   2   6  315.13    9.99
   1   2   6  322.33    9.93
   1   2   6  328.70   10.70
  -1  -2  -6  318.21   10.20
   2   2   6   40.94    2.99
  -2  -2  -6   42.11    2.95
   2   2   6   40.68    3.21
  -2  -2  -6   45.24    2.85
   2   2   6   40.60    3.02
  -2  -2  -6   42.48    2.72
   2   2   6   37.93    2.61
  -3  -2  -6  137.15    5.83
   3   2   6  136.25    5.88
  -3  -2  -6  142.09    4.84
   3   2   6  138.56    5.64
  -3  -2  -6  137.27    5.65
   3   2   6  133.92    6.05
   4   2   6   91.12    4.83
  -4  -2  -6   97.18    4.36
   4   2   6   99.71    5.05
  -4  -2  -6  101.33    4.70
  -4  -2  -6   98.69    4.72
   4   2   6   89.51    4.47
   5   2   6  134.37    6.30
  -5  -2  -6  134.53    5.88
  -5  -2  -6  124.27    5.87
  -6  -2  -6   21.55    2.57
   6   2   6   25.63    3.29
  -7  -2  -6    0.75    1.38
   7   2   6    1.68    1.86
  -6   3   6   16.37    3.62
   6  -3  -6   15.98    2.87
  -6   3   6   17.74    2.72
  -5   3   6    6.33    2.32
   5  -3  -6    4.12    1.65
  -5   3   6    7.55    1.88
  -4   3   6   17.46    2.88
  -4   3   6   19.49    2.73
  -4   3   6   20.79    2.54
   4  -3  -6   20.92    2.80
   4  -3  -6   15.07    2.40
  -3   3   6  274.03   10.00
  -3   3   6  267.72    9.94
   3  -3  -6  266.69    9.79
  -3   3   6  246.99    9.14
   3  -3  -6  262.18    9.42
   2  -3  -6  468.26   14.80
   2  -3  -6  475.18   14.61
  -2   3   6  477.34   15.18
  -2   3   6  477.97   14.79
  -2   3   6  496.56   14.50
  -1   3   6   39.17    2.39
   1  -3  -6   42.16    2.92
  -1   3   6   42.77    3.36
  -1   3   6   41.65    3.42
   1  -3  -6   47.51    3.30
  -1   3   6   34.63    2.63
  -1   3   6   46.33    3.18
   0   3   6  708.66   19.55
   0   3   6  726.76   19.95
   0  -3  -6  716.02   20.27
   0  -3  -6  701.05   20.20
   0  -3  -6  736.34   20.21
   0   3   6  708.88   20.67
   0   3   6  737.10   20.75
  -1  -3  -6   13.49    1.86
  -1  -3  -6   15.02    2.10
   1   3   6   15.19    1.79
   1   3   6   13.39    2.08
   1   3   6   13.53    2.01
  -1  -3  -6   15.64    1.92
   1   3   6   15.44    2.06
  -2  -3  -6  221.48    8.31
   2   3   6  247.35    8.44
  -2  -3  -6  242.85    8.32
   2   3   6  232.70    8.69
  -2  -3  -6  233.40    8.06
   2   3   6  248.72    8.89
   3   3   6   18.54    2.39
  -3  -3  -6   16.06    2.13
   3   3   6   12.74    1.81
  -3  -3  -6   16.15    2.07
   3   3   6   17.15    2.29
   3   3   6   15.73    2.20
   4   3   6   26.49    2.77
  -4  -3  -6   25.45    2.48
  -4  -3  -6   22.09    2.36
   4   3   6   26.53    2.76
   4   3   6   26.70    2.91
  -4  -3  -6   27.89    2.31
  -5  -3  -6   16.50    2.26
   5   3   6   16.10    2.68
  -5  -3  -6   17.81    2.42
  -6  -3  -6   10.74    2.06
  -7  -3  -6    1.25    1.40
  -6   4   6    7.92    2.17
   6  -4  -6   12.41    2.73
  -6   4   6    9.05    3.08
  -5   4   6   29.21    4.10
   5  -4  -6   26.35    3.42
  -5   4   6   34.48    3.48
   4  -4  -6   66.47    4.43
  -4   4   6   67.34    4.79
  -4   4   6   71.41    5.03
  -4   4   6   70.77    4.39
   4  -4  -6   59.94    4.59
   3  -4  -6  165.50    7.49
   3  -4  -6  163.77    7.17
  -3   4   6  163.21    7.63
  -3   4   6  173.33    7.09
  -3   4   6  163.18    7.43
  -2   4   6   35.50    3.06
   2  -4  -6   41.76    3.61
  -2   4   6   36.96    3.03
  -2   4   6   35.51    3.57
   2  -4  -6   38.03    3.25
   1  -4  -6  112.19    5.26
   1  -4  -6  121.28    5.79
  -1   4   6  118.55    5.66
  -1   4   6  112.84    5.55
  -1   4   6  111.01    5.14
  -1   4   6  115.01    5.94
   0   4   6  175.26    7.12
   0  -4  -6  175.30    6.93
   0  -4  -6  181.24    7.37
   0   4   6  180.18    7.41
   0  -4  -6  180.43    7.04
   0   4   6  174.10    7.51
   0   4   6  172.09    6.68
   1   4   6   49.13    3.32
   1   4   6   46.40    3.42
  -1  -4  -6   49.72    3.41
   1   4   6   49.32    3.82
  -1  -4  -6   53.07    3.24
  -1  -4  -6   50.54    3.34
  -2  -4  -6   53.11    3.53
   2   4   6   46.28    3.45
   2   4   6   48.04    3.55
   2   4   6   45.43    3.66
  -2  -4  -6   47.98    3.31
  -3  -4  -6   31.12    2.86
   3   4   6   36.27    3.25
   3   4   6   38.87    3.22
   3   4   6   38.22    3.34
  -3  -4  -6   32.55    2.93
   4   4   6   10.10    2.10
  -4  -4  -6   10.21    1.89
  -4  -4  -6   12.62    2.04
   4   4   6   12.71    2.28
   4   4   6   13.44    2.26
  -5  -4  -6   15.06    2.17
   5   4   6   15.67    2.53
   5   4   6   15.30    2.61
  -6  -4  -6    2.69    1.35
  -7  -4  -6    2.23    1.48
   6  -5  -6   16.17    3.20
  -6   5   6   19.94    3.18
  -6   5   6   24.22    4.58
  -5   5   6    3.81    1.77
  -5   5   6    2.79    2.07
   5  -5  -6    2.77    1.73
   4  -5  -6   36.33    3.82
  -4   5   6   37.15    3.66
   4  -5  -6   34.42    3.87
  -4   5   6   35.65    4.01
  -4   5   6   31.49    3.92
  -3   5   6   19.56    2.88
  -3   5   6   12.95    2.60
  -3   5   6   18.50    2.62
   3  -5  -6   19.37    3.01
   3  -5  -6   20.35    2.93
  -2   5   6  159.95    7.78
   2  -5  -6  154.89    7.39
  -2   5   6  165.40    7.02
   2  -5  -6  155.91    7.00
  -1   5   6  410.91   14.17
   1  -5  -6  388.57   13.57
  -1   5   6  405.51   13.73
  -1   5   6  397.58   12.95
   1  -5  -6  420.98   13.34
   0  -5  -6   92.19    5.17
   0   5   6   94.15    4.70
   0   5   6   91.91    5.27
   0  -5  -6   96.66    4.96
   0  -5  -6   98.86    5.08
   0   5   6   87.61    4.95
   0   5   6   94.96    5.48
   1   5   6   84.14    4.73
   1   5   6   88.03    5.18
  -1  -5  -6   83.16    4.41
  -1  -5  -6   78.84    4.73
   1   5   6   82.01    4.87
  -1  -5  -6   79.51    4.58
   2   5   6   21.73    2.83
  -2  -5  -6   19.94    2.59
  -2  -5  -6   27.29    2.82
   2   5   6   22.77    2.85
   2   5   6   23.82    2.80
   3   5   6   42.93    3.46
   3   5   6   32.50    3.28
  -3  -5  -6   39.36    3.36
   3   5   6   32.71    3.35
  -3  -5  -6   36.95    3.26
  -4  -5  -6   49.93    3.65
   4   5   6   48.24    3.92
   4   5   6   38.10    3.50
  -4  -5  -6   52.67    3.59
   4   5   6   52.49    4.16
   5   5   6   13.66    2.51
  -5  -5  -6   12.47    2.22
   6   5   6    5.73    1.94
  -6  -5  -6    3.70    1.59
  -7  -5  -6    6.70    1.96
   5  -6  -6   33.78    4.25
  -5   6   6   34.05    4.01
  -5   6   6   29.91    4.40
  -5   6   6   41.36    4.70
   4  -6  -6   -0.11    1.45
   4  -6  -6   -0.53    1.37
  -4   6   6   -0.35    1.39
  -4   6   6   -0.59    1.26
  -4   6   6   -0.40    1.49
   3  -6  -6   20.77    3.15
  -3   6   6   22.10    3.55
  -3   6   6   23.22    3.01
   3  -6  -6   19.68    3.27
  -3   6   6   22.11    3.15
  -2   6   6   86.33    5.12
   2  -6  -6   90.47    5.70
   2  -6  -6   89.94    5.23
  -2   6   6   84.00    5.77
  -1   6   6  266.90   11.10
   1  -6  -6  262.19   10.14
  -1   6   6  278.08   10.00
   1  -6  -6  274.96   10.85
  -1   6   6  288.03   10.97
   0  -6  -6  152.32    6.67
   0   6   6  148.04    7.49
   0   6   6  138.19    6.98
   0  -6  -6  137.73    6.96
   0  -6  -6  136.96    6.73
   1   6   6  250.12    9.90
  -1  -6  -6  226.54    9.30
   1   6   6  236.79    9.81
  -1  -6  -6  243.43    9.35
  -1  -6  -6  223.12    8.61
   1   6   6  205.86    8.75
   2   6   6  126.30    6.65
   2   6   6  127.97    6.26
   2   6   6  122.57    6.61
  -2  -6  -6  129.83    6.43
  -2  -6  -6  139.76    6.57
  -3  -6  -6    3.70    1.54
  -3  -6  -6    1.63    1.33
   3   6   6    0.96    1.31
   3   6   6    3.84    1.66
   3   6   6    2.53    1.56
   4   6   6    6.28    1.98
  -4  -6  -6    4.63    1.60
  -4  -6  -6    7.20    1.94
   4   6   6    4.10    1.84
  -5  -6  -6   13.72    2.42
   5   6   6   15.95    2.83
  -6  -6  -6   22.53    2.94
   6   6   6   29.62    3.61
  -5   7   6   17.30    3.82
   5  -7  -6    7.27    2.53
  -5   7   6   12.32    2.98
   5  -7  -6    9.45    2.93
  -5   7   6    8.59    3.03
  -4   7   6    1.39    1.80
  -4   7   6    0.37    1.58
   4  -7  -6    6.20    2.51
  -4   7   6    3.50    2.15
   4  -7  -6    0.84    1.80
   3  -7  -6   19.17    3.21
   3  -7  -6   23.05    3.73
  -3   7   6   22.41    3.82
  -3   7   6   24.08    3.52
  -3   7   6   15.66    2.89
   2  -7  -6   78.93    5.69
  -2   7   6   73.76    5.03
  -2   7   6   94.51    6.33
   2  -7  -6   79.99    5.22
  -1   7   6   23.56    3.54
   1  -7  -6   21.47    3.34
   1  -7  -6   21.95    3.16
  -1   7   6   24.96    3.39
   0   7   6  166.41    8.46
   0  -7  -6  160.22    7.33
   0  -7  -6  171.93    8.12
   0   7   6  160.67    8.18
   0  -7  -6  172.88    8.01
   1   7   6   39.48    4.26
  -1  -7  -6   43.04    4.14
   1   7   6   42.08    4.34
  -1  -7  -6   46.87    4.23
  -2  -7  -6   20.13    3.01
   2   7   6   19.38    2.98
   2   7   6   14.11    2.82
  -2  -7  -6   24.59    3.19
   2   7   6   18.06    3.02
  -3  -7  -6    4.19    1.81
   3   7   6    5.22    2.09
  -3  -7  -6   11.36    2.32
   3   7   6    9.46    2.26
   3   7   6   10.32    2.50
   4   7   6    3.84    1.92
  -4  -7  -6    4.86    1.91
   4   7   6    6.66    2.11
  -5  -7  -6    5.58    1.89
   5   7   6    7.17    2.30
  -6  -7  -6    5.61    2.00
   6   7   6    6.16    2.28
   4  -8  -6    9.68    2.93
  -4   8   6   23.72    3.75
  -4   8   6   16.96    3.82
   4  -8  -6   19.62    3.97
  -4   8   6   16.19    3.44
  -3   8   6   11.28    2.84
   3  -8  -6    6.77    2.43
   3  -8  -6    6.91    2.53
  -3   8   6    6.61    2.52
  -2   8   6   33.45    4.57
   2  -8  -6   32.89    4.04
   2  -8  -6   27.43    4.19
  -1   8   6    2.58    1.89
   1  -8  -6    2.51    1.84
   1  -8  -6    4.54    1.89
  -1   8   6    3.29    1.92
   0   8   6   25.72    3.92
   0  -8  -6   35.25    4.27
   0   8   6   32.76    4.30
   1   8   6   24.68    3.77
  -1  -8  -6   29.85    3.86
  -1  -8  -6   31.50    3.92
   1   8   6   29.50    4.08
  -2  -8  -6   11.77    2.58
   2   8   6   14.76    3.20
   2   8   6   13.52    3.01
  -2  -8  -6    5.01    2.20
  -3  -8  -6   38.07    4.22
   3   8   6   40.39    4.66
   3   8   6   47.68    4.68
  -3  -8  -6   51.60    4.41
  -4  -8  -6   17.11    3.09
   4   8   6   28.64    4.14
  -5  -8  -6    3.63    1.87
   5   8   6    3.03    1.99
   3  -9  -6   11.77    3.21
  -3   9   6   11.36    3.27
   3  -9  -6   10.90    3.23
   2  -9  -6    6.80    2.50
  -2   9   6    9.08    2.80
   2  -9  -6    6.36    2.56
   1  -9  -6    9.82    2.77
  -1   9   6   13.47    3.41
   0   9   6   51.98    5.48
   0   9   6   53.49    5.62
   0  -9  -6   52.22    5.37
   1   9   6    3.33    2.31
   1   9   6    3.70    2.08
  -1  -9  -6    8.71    2.69
  -1  -9  -6   12.43    3.00
   2   9   6   32.33    4.50
  -2  -9  -6   41.78    4.66
   2   9   6   30.80    4.40
  -2  -9  -6   33.17    4.19
   3   9   6    8.48    2.64
   3   9   6   11.93    3.23
  -3  -9  -6    6.88    2.36
  -3  -9  -6    4.69    2.27
  -4  -9  -6    7.65    2.55
   4   9   6   15.21    3.51
  -5  -9  -6    0.54    1.99
   5   9   6   -1.33    1.89
   2 -10  -6   10.57    3.26
  -2  10   6   10.94    3.28
   1 -10  -6    8.81    2.89
  -1  10   6   10.23    3.21
   0  10   6    2.34    2.11
   0 -10  -6    3.13    2.14
   0  10   6    0.88    2.02
  -1 -10  -6   18.23    3.62
  -1 -10  -6   16.98    3.86
   1  10   6   17.30    3.75
   1  10   6   13.19    3.19
  -2 -10  -6   22.18    4.03
   2  10   6   14.04    3.56
  -2 -10  -6   13.92    3.23
   2  10   6   13.17    3.41
   3  10   6   14.66    3.52
   3  10   6   13.94    3.71
  -3 -10  -6   13.28    3.24
  -3 -10  -6   12.96    2.95
  -4 -10  -6    1.01    2.08
   4  10   6    1.17    2.28
  -1  11   6    2.82    2.34
   1 -11  -6    3.24    2.70
   0  11   6    3.47    2.40
   0  11   6    5.99    3.01
   0 -11  -6    5.39    2.61
   1  11   6   13.01    3.69
   1  11   6   19.27    4.23
  -1 -11  -6   15.46    3.77
   2  11   6    3.32    2.73
   2  11   6    2.71    2.30
  -2 -11  -6    5.38    2.91
  -2 -11  -6    3.03    2.09
   2  10  -7    1.56    2.59
  -2 -10   7    0.72    2.30
  -2 -10   7   -0.01    2.05
   1  10  -7   -0.57    2.26
  -1 -10   7    1.62    2.52
  -1 -10   7    2.36    2.23
   1  10  -7    2.65    2.20
   0 -10   7    2.01    2.36
   0  10  -7    2.67    2.15
   0  10  -7    3.82    2.99
   1 -10   7    3.40    2.57
  -1  10  -7    3.60    3.00
   1 -10   7   -0.82    2.19
   1 -10   7    3.13    2.54
  -1  10  -7    1.12    2.07
   2 -10   7    9.90    3.08
  -2  10  -7   11.39    3.75
   2 -10   7    9.26    3.46
   2 -10   7    9.92    3.22
   3   9  -7    4.89    2.60
  -3  -9   7    1.53    2.17
  -2  -9   7    1.07    1.88
   2   9  -7    1.48    2.22
   2   9  -7    3.42    2.25
  -2  -9   7    3.78    2.59
  -1  -9   7   10.56    3.09
   1   9  -7    7.50    2.81
   1   9  -7    6.20    2.82
  -1  -9   7   10.42    3.29
   0  -9   7    7.63    2.58
   0   9  -7   10.25    3.06
   0   9  -7    5.83    2.92
   0  -9   7   11.57    3.72
   0  -9   7   10.16    3.15
   1  -9   7    4.26    2.42
   1  -9   7    4.72    2.41
   1  -9   7    3.85    2.09
  -1   9  -7    5.40    2.87
  -1   9  -7    4.10    2.32
   2  -9   7    0.96    2.09
  -2   9  -7    0.43    1.81
   2  -9   7   -1.78    2.02
   2  -9   7    0.88    2.02
   3  -9   7   17.56    3.91
  -3   9  -7   12.82    3.51
   3  -9   7   14.96    3.69
   3  -9   7   15.28    3.92
  -4  -8   7    6.37    2.48
   4   8  -7    2.15    2.28
  -3  -8   7   22.89    3.82
   3   8  -7   14.48    3.17
  -2  -8   7    4.54    1.95
   2   8  -7    8.36    2.67
  -2  -8   7    4.10    2.23
   2   8  -7    7.08    2.40
   1   8  -7    4.17    2.22
  -1  -8   7    4.70    2.33
  -1  -8   7    5.27    1.98
  -1  -8   7    7.75    2.76
   1   8  -7    3.95    2.15
   0   8  -7   14.33    3.29
   0  -8   7   14.44    3.29
   0  -8   7   13.07    2.77
   0  -8   7   11.75    3.23
   0  -8   7   15.99    3.01
   0   8  -7    9.73    2.85
   1  -8   7    2.21    1.80
  -1   8  -7    2.01    2.22
   1  -8   7    0.97    1.80
   1  -8   7    4.72    2.27
  -1   8  -7    0.02    1.73
   2  -8   7   12.07    3.01
   2  -8   7   12.98    3.33
   2  -8   7   13.23    2.97
  -2   8  -7   17.85    3.72
  -3   8  -7   15.47    3.48
   3  -8   7   25.67    4.13
   3  -8   7   15.34    3.55
   3  -8   7   17.00    3.59
   3  -8   7   21.07    4.34
   4  -8   7   13.97    3.58
   4  -8   7    8.23    3.21
   4  -8   7    9.39    3.12
   4  -8   7   21.01    4.56
  -4   8  -7   15.87    3.83
   5   7  -7   11.43    2.90
  -5  -7   7   10.30    2.69
  -4  -7   7   15.73    3.02
   3   7  -7   11.10    2.60
  -3  -7   7   15.14    2.91
   2   7  -7    0.64    1.61
  -2  -7   7    1.48    1.57
   2   7  -7    1.22    1.63
   2   7  -7    3.58    1.74
  -2  -7   7    1.51    1.53
  -1  -7   7    3.14    1.82
   1   7  -7    1.83    1.93
  -1  -7   7    2.92    1.58
  -1  -7   7    1.40    1.71
   1   7  -7    1.07    1.46
   1   7  -7    2.57    1.74
   0  -7   7   27.07    3.83
   0  -7   7   23.18    3.60
   0  -7   7   28.55    3.33
   0   7  -7   28.05    3.99
   0   7  -7   19.24    3.39
   0   7  -7   28.16    4.04
   0  -7   7   25.44    3.43
  -1   7  -7    4.62    2.04
   1  -7   7    1.84    1.64
   1  -7   7    1.50    2.06
  -1   7  -7    3.57    2.06
   1  -7   7    4.12    1.95
  -1   7  -7    0.45    1.49
   1  -7   7    5.62    1.94
   2  -7   7    2.37    1.85
   2  -7   7    3.04    1.93
  -2   7  -7    1.34    1.62
   2  -7   7    1.74    1.73
  -2   7  -7    5.24    2.46
   2  -7   7    3.02    1.96
   3  -7   7    7.84    2.55
   3  -7   7    4.58    2.10
   3  -7   7    7.92    2.80
  -3   7  -7    3.96    2.09
   3  -7   7    2.02    1.92
   4  -7   7   14.60    3.47
   4  -7   7    4.15    2.28
  -4   7  -7    4.59    2.45
   4  -7   7    8.60    3.12
   4  -7   7    7.49    2.83
   5  -7   7    2.28    2.46
   5  -7   7    0.65    2.33
  -5   7  -7    0.92    2.40
  -5   7  -7    2.00    2.28
   5  -7   7   -0.07    1.82
   5  -7   7   -1.28    2.20
  -5   7  -7   -0.36    1.87
  -5  -6   7    4.48    2.00
   5   6  -7    5.31    2.25
   4   6  -7    4.68    1.96
  -4  -6   7    2.37    1.64
   3   6  -7   38.10    4.01
  -3  -6   7   41.40    3.95
   2   6  -7    8.49    2.27
  -2  -6   7    6.23    2.00
  -2  -6   7    7.20    2.07
   2   6  -7    9.15    2.43
  -2  -6   7    6.84    2.00
  -1  -6   7   19.76    3.08
   1   6  -7   16.00    2.82
  -1  -6   7   19.55    2.73
  -1  -6   7   15.32    2.74
  -1  -6   7   17.28    2.27
   1   6  -7   15.50    2.83
   0  -6   7    7.51    2.36
   0  -6   7   16.89    2.47
   0   6  -7    9.18    2.36
   0   6  -7    3.14    1.67
   0  -6   7   12.89    2.44
   0  -6   7    7.48    2.22
   1  -6   7    3.25    1.61
  -1   6  -7    0.45    1.60
  -1   6  -7    1.45    1.49
   1  -6   7   -0.65    1.25
   1  -6   7   -0.19    1.11
   1  -6   7    1.04    1.28
  -1   6  -7    0.56    1.39
   1  -6   7    0.70    1.76
  -2   6  -7    2.82    1.93
   2  -6   7   -0.58    1.23
   2  -6   7    0.89    1.44
   2  -6   7   -0.21    1.39
   2  -6   7    1.58    1.64
  -2   6  -7    0.14    1.32
  -2   6  -7   -0.09    1.52
   3  -6   7    4.82    2.21
   3  -6   7    5.79    2.14
   3  -6   7    7.02    2.45
  -3   6  -7    3.99    2.05
  -3   6  -7    3.52    2.01
   3  -6   7    4.35    2.07
   4  -6   7   24.11    3.98
   4  -6   7   24.66    4.22
   4  -6   7   28.54    4.32
  -4   6  -7   26.55    4.19
   4  -6   7   29.73    4.26
  -4   6  -7   22.31    3.65
   5  -6   7    6.18    2.88
  -5   6  -7    7.96    2.75
   5  -6   7    3.27    2.37
  -5   6  -7    8.97    2.74
  -5   6  -7    8.90    2.71
   5  -6   7    6.37    2.69
   5  -6   7    7.80    2.97
  -6  -5   7    0.26    1.69
   6   5  -7    0.07    1.81
  -5  -5   7    3.57    1.68
   5   5  -7    2.02    1.57
  -4  -5   7    8.73    2.09
   4   5  -7    9.53    2.20
   3   5  -7    8.63    2.10
  -3  -5   7   10.53    2.15
  -3  -5   7    8.14    2.03
  -2  -5   7  207.76    8.63
  -2  -5   7  205.41    8.30
   2   5  -7  207.36    8.78
   2   5  -7  202.20    8.72
  -2  -5   7  210.89    8.56
  -1  -5   7   49.78    3.84
   1   5  -7   49.41    4.22
  -1  -5   7   42.89    3.84
  -1  -5   7   42.06    3.89
  -1  -5   7   50.68    3.22
   1   5  -7   43.55    3.99
   0  -5   7  173.99    7.98
   0   5  -7  181.03    8.17
   0  -5   7  181.16    8.33
   0  -5   7  176.03    7.62
   0   5  -7  181.15    8.34
   0  -5   7  191.42    7.31
  -1   5  -7    5.69    1.98
   1  -5   7    8.29    2.34
   1  -5   7    7.37    1.94
   1  -5   7    4.81    1.56
   1  -5   7    7.55    1.98
   1  -5   7    5.40    1.89
  -1   5  -7    7.03    2.06
   2  -5   7   15.69    2.66
  -2   5  -7    8.12    2.22
  -2   5  -7    9.15    2.25
   2  -5   7    9.02    2.30
  -2   5  -7   11.46    2.55
   2  -5   7   11.03    2.43
   2  -5   7   14.93    2.75
  -3   5  -7   11.55    2.67
  -3   5  -7   11.28    2.57
   3  -5   7    9.37    2.33
   3  -5   7    7.90    2.28
   3  -5   7    7.31    2.28
   3  -5   7   11.11    2.57
  -3   5  -7    7.58    2.27
   4  -5   7    3.82    1.96
   4  -5   7    5.83    2.21
  -4   5  -7    3.21    1.79
   4  -5   7    4.62    2.07
  -4   5  -7    3.63    2.01
   4  -5   7    3.68    2.03
   5  -5   7    3.12    2.28
   5  -5   7    3.09    2.10
   5  -5   7    2.89    2.33
   5  -5   7   -0.94    1.74
  -5   5  -7    2.85    2.13
  -5   5  -7    1.15    1.89
  -6   5  -7    5.93    2.71
   6  -5   7    4.24    2.44
  -6   5  -7   10.56    3.11
   6  -5   7    6.18    2.85
   6  -5   7    2.55    2.34
   6   4  -7    2.69    1.83
  -6  -4   7    4.24    2.20
  -6  -4   7    1.09    1.41
   5   4  -7   46.02    3.71
  -5  -4   7   40.65    4.11
  -5  -4   7   37.82    3.26
  -4  -4   7   16.39    2.31
  -4  -4   7   18.26    2.85
   3   4  -7   20.61    2.74
  -3  -4   7   30.35    2.87
   3   4  -7   21.84    2.69
  -3  -4   7   25.79    2.75
   2   4  -7    7.54    1.91
   2   4  -7   15.50    2.47
  -2  -4   7   10.38    2.08
  -2  -4   7   16.30    2.33
  -2  -4   7   12.97    2.28
   1   4  -7   36.33    3.45
  -1  -4   7   26.26    2.86
  -1  -4   7   27.89    2.49
  -1  -4   7   25.73    3.02
  -1  -4   7   28.92    3.02
   1   4  -7   27.51    3.06
   0  -4   7  355.23   12.43
   0  -4   7  369.35   12.15
   0  -4   7  370.63   11.97
   0   4  -7  346.52   12.53
   0  -4   7  349.46   12.64
   0  -4   7  375.92   11.44
   1  -4   7  168.33    7.86
   1  -4   7  173.98    7.65
   1  -4   7  183.47    7.45
   1  -4   7  174.72    7.48
   1  -4   7  185.95    7.31
  -1   4  -7  152.43    7.54
  -1   4  -7  169.63    7.67
   2  -4   7   11.35    2.26
   2  -4   7    7.37    1.96
   2  -4   7    9.92    2.11
  -2   4  -7    5.53    1.81
  -2   4  -7    6.79    1.94
  -2   4  -7    7.88    1.99
   2  -4   7    9.12    2.12
   3  -4   7    6.70    2.04
   3  -4   7    6.16    1.94
   3  -4   7    5.55    1.87
  -3   4  -7    9.23    2.36
   3  -4   7    7.50    2.10
  -3   4  -7    4.60    1.78
   4  -4   7   25.71    3.53
   4  -4   7   24.22    3.54
   4  -4   7   23.79    3.61
   4  -4   7   20.86    3.36
  -4   4  -7   16.72    3.02
  -4   4  -7   19.70    3.14
  -4   4  -7   19.11    3.23
  -4   4  -7   23.37    2.96
   5  -4   7    9.43    2.64
   5  -4   7   10.70    2.86
  -5   4  -7    8.67    2.55
   5  -4   7    9.46    2.65
   5  -4   7    8.46    2.58
  -5   4  -7    7.52    2.25
  -6   4  -7    1.97    2.04
   6  -4   7    5.81    2.62
   6  -4   7    6.40    2.69
   6  -4   7    9.43    3.22
  -6  -3   7   14.48    3.20
  -6  -3   7   16.04    2.27
   6   3  -7   15.85    2.53
  -5  -3   7    0.71    1.29
  -5  -3   7    0.18    1.51
   5   3  -7    1.51    1.47
  -4  -3   7   18.97    2.76
  -4  -3   7   21.50    2.36
   4   3  -7   24.24    2.69
   3   3  -7   17.49    2.35
  -3  -3   7   15.72    2.22
  -3  -3   7   17.50    2.20
  -3  -3   7   15.85    2.21
   3   3  -7   17.83    2.40
  -2  -3   7  196.03    7.48
  -2  -3   7  191.82    6.46
   2   3  -7  189.27    7.79
  -2  -3   7  202.68    7.93
   2   3  -7  189.04    7.62
   1   3  -7  219.26    8.50
  -1  -3   7  225.10    8.34
  -1  -3   7  218.19    8.35
   1   3  -7  228.19    8.77
  -1  -3   7  223.96    8.77
  -1  -3   7  228.68    7.56
   0  -3   7   31.17    2.99
   0   3  -7   34.10    3.24
   0  -3   7   28.76    2.88
   0  -3   7   26.14    2.55
   0  -3   7   28.92    3.12
   0  -3   7   34.11    2.83
   0   3  -7   26.06    2.90
   1  -3   7  169.85    7.65
   1  -3   7  175.10    6.94
   1  -3   7  181.56    7.29
  -1   3  -7  168.03    7.02
   1  -3   7  163.18    7.19
   1  -3   7  177.40    7.21
  -1   3  -7  171.71    7.58
  -1   3  -7  165.60    7.32
   2  -3   7   24.05    3.08
   2  -3   7   22.50    2.94
  -2   3  -7   23.55    2.73
   2  -3   7   37.41    3.42
  -2   3  -7   25.30    3.05
  -2   3  -7   24.40    2.97
   2  -3   7   26.07    3.02
  -3   3  -7   55.98    4.43
   3  -3   7   48.88    4.21
   3  -3   7   51.09    4.32
   3  -3   7   55.36    4.49
   3  -3   7   61.60    4.26
  -3   3  -7   52.10    3.89
  -4   3  -7   -0.17    1.21
  -4   3  -7    1.98    1.41
   4  -3   7   -1.69    1.16
   4  -3   7    0.63    1.36
   4  -3   7    0.57    1.39
  -4   3  -7   -0.88    1.19
   4  -3   7    0.65    1.24
  -5   3  -7   28.48    3.60
  -5   3  -7   33.90    3.87
   5  -3   7   36.61    4.42
   5  -3   7   32.09    4.14
   5  -3   7   26.36    3.68
   5  -3   7   39.04    4.19
   6  -3   7   20.38    3.61
  -6   3  -7   12.59    2.89
   6  -3   7   17.45    3.59
   6  -3   7    9.31    2.81
  -6  -2   7   10.95    3.03
  -6  -2   7   18.60    2.31
   6   2  -7   17.11    2.57
  -5  -2   7   31.71    3.83
  -5  -2   7   38.37    2.99
   5   2  -7   32.90    2.99
  -4  -2   7    4.33    1.62
   4   2  -7    2.32    1.28
  -4  -2   7    1.87    1.11
   3   2  -7    6.89    1.64
  -3  -2   7   11.50    2.00
  -3  -2   7    5.82    1.50
  -3  -2   7    7.54    1.59
   3   2  -7    7.57    1.70
   2   2  -7   19.83    2.40
   2   2  -7   17.52    2.27
  -2  -2   7   20.21    2.22
  -2  -2   7   23.11    2.04
  -2  -2   7   20.70    2.45
  -2  -2   7   23.38    2.11
  -1  -2   7  109.64    5.37
  -1  -2   7  112.74    4.71
   1   2  -7  118.14    5.59
  -1  -2   7  111.43    5.16
  -1  -2   7  115.84    5.59
   1   2  -7  114.31    5.38
   0  -2   7  338.51   10.73
   0  -2   7  318.61   10.04
   0  -2   7  318.88   10.75
   0   2  -7  326.34   11.13
   0  -2   7  322.06   11.16
   0   2  -7  311.11   10.84
   0  -2   7  310.06   10.58
  -1   2  -7  555.82   17.01
   1  -2   7  561.02   16.74
   1  -2   7  563.48   16.02
   1  -2   7  551.78   17.14
   1  -2   7  549.97   16.58
  -1   2  -7  558.50   17.03
  -1   2  -7  523.83   16.37
   1  -2   7  587.20   16.82
   2  -2   7   69.78    4.38
   2  -2   7   79.93    4.54
  -2   2  -7   87.46    4.58
  -2   2  -7   81.35    4.80
   2  -2   7   74.51    4.48
   2  -2   7   86.36    5.00
  -2   2  -7   84.85    4.68
  -3   2  -7   45.36    3.78
   3  -2   7   45.79    3.83
   3  -2   7   36.57    3.51
   3  -2   7   44.16    3.88
   3  -2   7   38.97    3.75
  -3   2  -7   45.18    3.59
  -4   2  -7   15.43    2.52
   4  -2   7   17.73    2.79
   4  -2   7   20.99    3.03
   4  -2   7   20.78    3.05
   4  -2   7   18.40    2.98
  -4   2  -7   18.30    2.82
  -5   2  -7   21.25    3.03
   5  -2   7   17.72    3.06
  -5   2  -7   24.40    3.19
   5  -2   7   17.21    3.14
  -5   2  -7   16.61    2.84
   5  -2   7   14.39    2.84
   5  -2   7   25.14    3.68
   6  -2   7   -0.50    1.59
   6  -2   7    0.69    1.86
   6  -2   7    0.78    1.80
  -6   2  -7    0.41    1.63
   7  -2   7    1.43    2.25
   7  -2   7    0.62    2.26
  -7   2  -7   -0.10    1.66
   7  -2   7    2.27    2.05
  -6  -1   7   16.34    2.29
   6   1  -7   14.16    2.38
  -6  -1   7   16.44    3.38
   5   1  -7   13.87    2.17
  -5  -1   7   12.92    1.93
  -5  -1   7   14.31    2.81
  -4  -1   7   29.33    3.19
   4   1  -7   27.21    2.65
  -4  -1   7   28.77    2.57
  -3  -1   7   11.22    1.71
  -3  -1   7   10.73    1.95
  -3  -1   7    8.31    1.73
  -3  -1   7    9.98    1.65
   3   1  -7    6.24    1.67
   3   1  -7    7.68    1.66
   2   1  -7   53.80    3.43
  -2  -1   7   56.19    3.67
  -2  -1   7   53.47    3.08
  -2  -1   7   69.34    3.53
   2   1  -7   53.84    3.60
  -2  -1   7   59.25    3.15
  -1  -1   7  310.91   10.59
  -1  -1   7  302.01    9.89
   1   1  -7  300.18   10.32
   1   1  -7  301.60   10.23
  -1  -1   7  300.59    9.34
  -1  -1   7  304.57    9.71
   0  -1   7  248.27    8.79
   0  -1   7  242.36    8.16
   0   1  -7  251.98    8.93
   0  -1   7  251.39    8.66
   0   1  -7  237.35    8.93
   0  -1   7  247.27    8.61
   0  -1   7  247.16    9.17
   0   1  -7  243.66    8.52
   1  -1   7  392.72   11.69
  -1   1  -7  395.84   12.01
  -1   1  -7  359.71   12.20
   1  -1   7  370.31   12.41
   1  -1   7  355.45   11.78
  -1   1  -7  383.59   12.21
   1  -1   7  368.03   11.95
   1  -1   7  361.28   11.98
   2  -1   7  205.04    8.45
   2  -1   7  228.74    8.27
  -2   1  -7  207.06    7.89
  -2   1  -7  196.96    7.86
  -2   1  -7  202.43    8.22
   2  -1   7  215.95    8.18
   2  -1   7  217.34    8.04
   3  -1   7  128.98    6.15
  -3   1  -7  124.03    6.12
   3  -1   7  123.72    6.27
  -3   1  -7  130.53    5.96
   3  -1   7  125.41    6.10
   3  -1   7  137.95    6.24
   4  -1   7   28.18    3.22
  -4   1  -7   31.33    3.14
  -4   1  -7   26.71    3.04
   4  -1   7   28.42    3.20
   4  -1   7   32.05    3.56
   4  -1   7   27.26    3.23
   5  -1   7   -0.19    1.42
   5  -1   7    4.52    1.84
   5  -1   7    6.29    1.97
   5  -1   7    5.11    1.72
  -5   1  -7    2.86    1.52
  -5   1  -7    1.44    1.24
   6  -1   7    3.84    2.10
   6  -1   7    6.24    2.26
   6  -1   7    2.73    1.70
  -6   1  -7    3.04    1.67
  -7   1  -7    1.20    1.64
   7  -1   7    1.79    2.65
   7  -1   7    2.25    2.04
  -6   0   7    0.90    1.86
  -6   0   7    2.49    1.36
   6   0  -7    1.64    1.47
  -5   0   7   60.69    3.82
  -5   0   7   74.43    5.16
   5   0  -7   64.36    4.06
   4   0  -7    4.49    1.50
  -4   0   7   12.86    2.38
  -4   0   7    7.24    1.60
   3   0  -7    5.61    1.47
  -3   0   7    8.67    1.63
  -3   0   7    8.67    1.81
  -3   0   7    7.19    1.65
  -3   0   7    8.33    1.70
   3   0  -7    8.45    1.64
  -2   0   7    1.11    0.86
  -2   0   7    1.02    0.86
  -2   0   7    0.47    0.82
  -2   0   7    1.05    0.88
   2   0  -7    2.05    1.18
   2   0  -7    1.81    1.00
  -1   0   7    8.81    1.59
   1   0  -7    7.64    1.62
  -1   0   7   10.10    1.19
  -1   0   7   11.18    1.97
  -1   0   7    9.02    1.60
   1   0  -7   10.94    1.84
  -1   0   7    8.65    1.54
   0   0  -7   46.93    3.23
   0   0   7   57.76    3.28
   0   0   7   55.71    3.56
   0   0  -7   50.42    3.13
   0   0   7   58.02    3.46
   0   0   7   59.51    3.34
   0   0   7   50.18    3.53
   0   0  -7   56.23    3.60
   1   0   7   86.01    4.28
   1   0   7   85.30    4.71
  -1   0  -7   85.41    4.41
  -1   0  -7   80.07    4.48
  -1   0  -7   79.14    4.11
   1   0   7   84.46    4.40
   1   0   7   83.62    4.24
   1   0   7   85.66    4.43
   2   0   7  122.31    5.99
  -2   0  -7  124.64    5.55
   2   0   7  125.10    5.62
  -2   0  -7  126.11    5.85
   2   0   7  129.39    5.67
  -2   0  -7  124.48    5.42
   2   0   7  120.06    5.65
  -3   0  -7  184.67    7.14
   3   0   7  186.57    7.50
   3   0   7  183.25    7.71
  -3   0  -7  183.47    7.52
   3   0   7  170.50    7.34
   3   0   7  170.27    7.21
   4   0   7   74.20    4.54
  -4   0  -7   74.32    4.51
  -4   0  -7   75.34    4.34
   4   0   7   73.86    4.70
   4   0   7   75.37    4.55
   4   0   7   66.82    4.53
  -5   0  -7   16.90    2.57
   5   0   7   12.97    2.67
  -5   0  -7   15.95    2.51
   5   0   7   21.18    3.01
   5   0   7   16.83    2.72
   5   0   7   14.71    2.58
  -6   0  -7    4.39    1.82
   6   0   7    1.62    1.76
   6   0   7    1.65    1.61
   6   0   7    0.88    1.80
   7   0   7    9.72    2.73
  -7   0  -7    8.47    2.43
  -6   1   7    0.54    1.83
  -6   1   7    0.56    1.20
   6  -1  -7    0.48    1.42
  -5   1   7   54.18    3.63
   5  -1  -7   51.13    3.73
  -5   1   7   49.67    4.70
  -4   1   7   31.91    3.08
  -4   1   7   26.69    2.64
  -4   1   7   28.24    3.28
   4  -1  -7   30.32    2.91
  -3   1   7   10.36    1.78
  -3   1   7   12.53    2.13
   3  -1  -7    7.47    1.76
   3  -1  -7    8.27    1.70
  -3   1   7   10.61    1.96
  -2   1   7   65.90    3.54
   2  -1  -7   66.16    3.78
  -2   1   7   68.96    3.66
   2  -1  -7   67.87    4.03
  -2   1   7   58.88    3.64
  -2   1   7   65.70    4.10
  -1   1   7  322.62   11.05
  -1   1   7  334.41    9.60
  -1   1   7  335.84   10.57
   1  -1  -7  308.48   10.58
  -1   1   7  317.94   10.16
   1  -1  -7  320.67   10.80
  -1   1   7  318.48   10.38
   0  -1  -7   48.50    3.03
   0   1   7   39.55    2.77
   0   1   7   45.67    2.99
   0  -1  -7   42.93    3.01
   0   1   7   47.36    3.39
   0  -1  -7   47.10    3.27
   1   1   7  455.07   14.33
   1   1   7  462.77   13.93
   1   1   7  449.18   13.37
  -1  -1  -7  455.19   14.06
  -1  -1  -7  440.12   13.62
   1   1   7  466.17   13.61
  -1  -1  -7  432.88   13.79
  -2  -1  -7   45.15    3.44
  -2  -1  -7   43.38    3.07
   2   1   7   49.08    3.23
   2   1   7   43.70    3.54
  -2  -1  -7   47.64    3.15
   2   1   7   40.89    3.22
  -3  -1  -7   47.03    3.58
   3   1   7   45.32    3.45
   3   1   7   50.71    3.82
   3   1   7   45.65    3.73
  -3  -1  -7   47.87    3.32
   4   1   7    9.09    1.88
  -4  -1  -7    6.82    1.73
   4   1   7    9.93    2.06
  -4  -1  -7    5.18    1.58
   4   1   7    8.36    2.05
  -5  -1  -7   52.39    3.67
   5   1   7   47.31    4.09
  -5  -1  -7   50.95    3.76
   5   1   7   62.35    4.13
   5   1   7   46.41    4.21
   6   1   7   18.25    2.95
   6   1   7   16.40    3.01
  -6  -1  -7   21.04    2.90
  -7  -1  -7    3.70    1.91
   7   1   7    4.70    2.06
   6  -2  -7    7.49    2.12
  -6   2   7    5.87    1.87
  -6   2   7   11.59    3.23
  -5   2   7   35.74    4.19
   5  -2  -7   33.34    3.40
  -5   2   7   36.63    3.29
   4  -2  -7   74.69    4.50
  -4   2   7   72.03    4.26
   4  -2  -7   71.80    4.66
  -4   2   7   75.69    4.71
  -4   2   7   74.37    4.91
   3  -2  -7   34.55    3.10
   3  -2  -7   38.93    3.44
  -3   2   7   34.05    3.28
  -3   2   7   32.13    2.86
  -3   2   7   35.80    3.20
   2  -2  -7  430.46   14.12
   2  -2  -7  439.65   14.06
  -2   2   7  454.42   14.46
  -2   2   7  458.11   13.87
  -2   2   7  461.19   13.73
  -2   2   7  444.05   13.71
  -1   2   7    2.75    1.09
   1  -2  -7    1.16    0.98
  -1   2   7    2.47    1.11
  -1   2   7    2.71    0.93
  -1   2   7    2.24    1.16
   1  -2  -7    0.09    0.84
   0  -2  -7  130.48    6.09
   0   2   7  145.07    5.91
   0   2   7  141.22    5.77
   0  -2  -7  145.50    6.06
   0   2   7  139.90    6.39
   0  -2  -7  141.83    5.81
   1   2   7   41.50    2.91
  -1  -2  -7   46.84    3.49
  -1  -2  -7   43.81    3.08
   1   2   7   40.59    3.19
   1   2   7   46.24    3.62
  -1  -2  -7   43.92    3.01
  -2  -2  -7  235.23    8.83
  -2  -2  -7  248.75    8.61
   2   2   7  237.88    9.04
   2   2   7  247.91    8.68
  -2  -2  -7  240.77    8.50
   2   2   7  224.36    8.50
   3   2   7  127.59    5.65
   3   2   7  129.29    6.16
   3   2   7  122.09    5.81
  -3  -2  -7  118.92    5.49
  -3  -2  -7  125.06    5.87
  -4  -2  -7   14.57    2.24
   4   2   7   22.16    2.54
   4   2   7   16.53    2.56
  -4  -2  -7   14.37    2.16
   4   2   7   16.42    2.61
  -5  -2  -7    9.67    2.03
   5   2   7   12.60    2.59
   6   2   7   -0.43    1.50
  -6  -2  -7    0.74    1.26
   6   2   7    0.11    1.68
  -7  -2  -7   -0.32    1.27
   7   2   7    1.86    1.94
  -6   3   7   16.39    3.64
   6  -3  -7   23.09    3.39
  -6   3   7   15.78    2.70
  -5   3   7    4.49    1.66
   5  -3  -7    3.72    1.79
  -5   3   7    1.53    1.78
  -4   3   7   33.11    3.54
  -4   3   7   29.74    3.09
  -4   3   7   32.15    3.77
   4  -3  -7   26.66    3.10
   4  -3  -7   34.79    3.58
   3  -3  -7  195.18    8.41
  -3   3   7  197.62    7.90
  -3   3   7  209.94    8.68
   3  -3  -7  194.24    8.09
  -3   3   7  217.96    8.47
   2  -3  -7  116.13    5.92
   2  -3  -7  109.94    5.48
  -2   3   7  111.34    5.69
  -2   3   7  118.01    6.09
  -2   3   7  120.74    5.31
  -2   3   7  120.35    5.43
   1  -3  -7   86.53    4.66
  -1   3   7   91.10    5.18
  -1   3   7   95.79    4.65
  -1   3   7   94.60    4.07
  -1   3   7   93.28    4.89
   1  -3  -7   90.00    4.93
   0   3   7   47.00    3.52
   0   3   7   45.98    3.71
   0  -3  -7   46.03    3.13
   0  -3  -7   38.84    3.42
   0   3   7   40.67    3.36
   0  -3  -7   41.83    3.06
   0   3   7   41.65    2.96
  -1  -3  -7   16.46    2.23
   1   3   7   16.42    2.35
   1   3   7   13.06    2.07
   1   3   7   18.33    2.54
  -1  -3  -7   12.95    2.20
  -1  -3  -7   20.66    2.25
  -2  -3  -7  140.47    6.17
   2   3   7  120.36    5.74
  -2  -3  -7  138.53    5.81
   2   3   7  122.65    6.17
   2   3   7  131.30    6.24
  -2  -3  -7  125.16    5.69
   3   3   7   36.43    3.41
   3   3   7   29.52    2.79
  -3  -3  -7   32.84    3.09
  -3  -3  -7   30.41    2.86
   3   3   7   31.36    3.17
   3   3   7   29.57    3.11
   4   3   7    3.31    1.57
  -4  -3  -7    2.17    1.23
   4   3   7    6.88    1.93
   4   3   7    5.25    1.53
  -4  -3  -7    3.11    1.39
   5   3   7   25.49    3.30
  -5  -3  -7   19.75    2.58
  -6  -3  -7    3.23    1.52
   7   3   7    2.20    2.02
  -7  -3  -7    0.72    1.43
  -6   4   7    4.09    2.52
  -6   4   7    0.53    1.62
   6  -4  -7    1.64    1.93
  -5   4   7    1.20    1.49
  -5   4   7   -0.03    1.72
   5  -4  -7   -1.99    1.38
   4  -4  -7   84.64    5.52
  -4   4   7   90.72    5.76
  -4   4   7   86.43    5.67
   4  -4  -7   87.66    5.34
  -3   4   7   13.68    2.47
   3  -4  -7   12.32    2.42
  -3   4   7   15.74    2.42
   3  -4  -7   16.01    2.56
  -3   4   7   12.41    2.52
  -2   4   7   23.60    2.69
  -2   4   7   24.49    2.58
   2  -4  -7   23.15    2.85
  -2   4   7   24.81    3.21
   2  -4  -7   27.04    3.26
  -1   4   7   74.82    3.74
   1  -4  -7   75.57    4.80
   1  -4  -7   77.98    4.56
  -1   4   7   70.10    4.47
  -1   4   7   74.36    4.22
  -1   4   7   74.09    4.58
  -1   4   7   64.59    4.63
   0  -4  -7   35.87    3.41
   0   4   7   31.91    3.28
   0  -4  -7   32.02    2.97
   0   4   7   31.59    3.15
   0  -4  -7   35.68    3.16
   0   4   7   33.89    2.87
   0   4   7   30.05    3.27
  -1  -4  -7   36.82    3.44
   1   4   7   39.64    3.52
  -1  -4  -7   41.26    3.28
   1   4   7   38.21    3.43
  -1  -4  -7   41.33    3.32
   1   4   7   40.69    3.70
  -2  -4  -7   26.47    2.80
  -2  -4  -7   21.05    2.76
   2   4   7   28.16    3.17
   2   4   7   29.71    3.17
   2   4   7   27.80    3.02
  -3  -4  -7   65.42    4.01
   3   4   7   58.15    4.12
  -3  -4  -7   48.30    3.81
   3   4   7   54.22    3.79
   3   4   7   59.72    4.42
   4   4   7   43.02    3.80
  -4  -4  -7   39.07    3.37
   4   4   7   47.07    4.00
   4   4   7   40.01    3.80
  -4  -4  -7   39.34    3.40
  -5  -4  -7   15.39    2.43
   5   4   7   21.92    3.13
  -6  -4  -7    6.27    1.81
  -7  -4  -7    0.95    1.53
  -5   5   7    6.82    2.21
   5  -5  -7    8.33    2.41
  -5   5   7    5.97    2.43
   4  -5  -7   32.44    3.84
  -4   5   7   43.42    4.07
  -4   5   7   34.36    4.04
  -4   5   7   39.63    4.33
   4  -5  -7   28.39    3.77
   3  -5  -7  135.50    6.78
  -3   5   7  135.77    6.61
   3  -5  -7  123.28    6.89
  -3   5   7  128.81    7.27
  -3   5   7  129.44    6.76
  -2   5   7  190.02    8.64
   2  -5  -7  169.07    8.03
   2  -5  -7  177.19    7.80
  -2   5   7  166.61    7.28
  -2   5   7  166.54    7.40
   1  -5  -7  143.99    7.39
  -1   5   7  168.69    7.56
   1  -5  -7  157.62    7.09
  -1   5   7  161.15    6.93
  -1   5   7  163.23    7.57
  -1   5   7  153.15    7.70
   0   5   7   83.04    4.58
   0   5   7   80.36    4.91
   0  -5  -7   89.20    4.90
   0  -5  -7   80.27    4.76
   0   5   7   74.95    4.93
   0   5   7   76.19    5.14
   0  -5  -7   85.06    5.20
   1   5   7   14.30    2.64
  -1  -5  -7   15.32    2.45
  -1  -5  -7   15.97    2.40
  -1  -5  -7   20.30    2.87
   1   5   7   15.81    2.67
   1   5   7   21.54    2.97
   2   5   7   16.08    2.77
   2   5   7   16.62    2.66
  -2  -5  -7   18.03    2.63
  -2  -5  -7   17.16    2.67
   2   5   7   24.01    3.14
   3   5   7   21.12    3.02
   3   5   7   17.80    2.82
   3   5   7   18.86    2.72
  -3  -5  -7   12.13    2.24
  -3  -5  -7   15.60    2.51
   4   5   7    0.77    1.46
  -4  -5  -7    3.00    1.56
  -4  -5  -7    0.68    1.26
   4   5   7    0.20    1.28
   4   5   7   -1.34    1.10
   5   5   7    2.04    1.69
   5   5   7    0.04    1.37
  -5  -5  -7    0.50    1.18
  -6  -5  -7   -0.67    1.23
  -5   6   7    2.48    2.57
  -5   6   7    8.08    2.83
  -5   6   7    4.15    2.04
   5  -6  -7    2.73    2.12
   4  -6  -7   18.79    3.28
  -4   6   7   14.16    3.17
  -4   6   7   16.31    2.96
  -4   6   7   10.56    2.79
   4  -6  -7    9.99    2.75
  -3   6   7    5.72    1.92
   3  -6  -7    4.59    1.90
  -3   6   7    2.08    1.76
  -3   6   7    7.74    2.20
   3  -6  -7    2.42    1.64
  -2   6   7   52.21    4.95
  -2   6   7   53.50    3.97
  -2   6   7   60.25    4.48
   2  -6  -7   57.19    4.65
   2  -6  -7   53.40    4.87
   1  -6  -7   67.96    5.23
  -1   6   7   70.22    4.53
  -1   6   7   63.25    4.93
   1  -6  -7   71.85    4.71
  -1   6   7   66.28    5.39
   0  -6  -7    4.00    1.81
   0   6   7    4.36    1.86
   0  -6  -7    2.96    1.64
   0   6   7    0.16    1.19
   0   6   7    7.47    2.12
   0  -6  -7    2.52    1.70
   1   6   7   11.60    2.58
  -1  -6  -7   10.99    2.43
  -1  -6  -7   16.55    3.01
   1   6   7   12.20    2.57
   1   6   7   17.61    2.85
   2   6   7    9.55    2.29
   2   6   7   17.39    2.83
  -2  -6  -7   12.82    2.56
   2   6   7   15.82    2.84
  -2  -6  -7   20.63    2.91
  -3  -6  -7   23.26    3.10
   3   6   7   23.78    3.27
   3   6   7   27.89    3.46
   3   6   7   20.40    3.25
  -3  -6  -7   24.55    3.15
  -4  -6  -7    6.80    1.98
  -4  -6  -7    5.64    1.91
   4   6   7   11.00    2.47
   4   6   7    8.88    2.43
  -5  -6  -7   -0.44    1.12
   5   6   7    0.04    1.48
   6   6   7    2.40    1.88
  -6  -6  -7    2.34    1.65
  -4   7   7    6.29    2.51
   4  -7  -7    5.51    2.32
  -4   7   7    4.79    2.32
   4  -7  -7    1.34    2.12
  -4   7   7    6.55    2.55
  -3   7   7   42.95    5.07
   3  -7  -7   44.65    4.94
  -3   7   7   30.83    3.88
  -3   7   7   41.17    4.30
   3  -7  -7   42.79    4.50
  -2   7   7   39.85    4.80
   2  -7  -7   31.62    3.89
   2  -7  -7   42.97    4.73
  -2   7   7   40.70    4.00
   1  -7  -7   26.93    3.48
  -1   7   7   27.85    3.80
  -1   7   7   26.25    3.93
   1  -7  -7   26.68    3.78
   0   7   7   22.19    3.69
   0  -7  -7   24.37    3.37
   0  -7  -7   17.25    3.08
   0   7   7   23.47    3.51
   1   7   7   66.76    5.22
  -1  -7  -7   62.08    5.13
   1   7   7   61.07    5.31
   1   7   7   60.76    5.17
  -1  -7  -7   61.29    4.89
   2   7   7   10.23    2.63
  -2  -7  -7   13.04    2.55
   2   7   7    6.69    2.15
   2   7   7   11.08    2.63
  -2  -7  -7   12.17    2.55
   3   7   7    0.09    1.47
   3   7   7    2.60    1.77
  -3  -7  -7    3.22    1.77
   3   7   7    0.47    1.63
  -3  -7  -7    3.77    1.88
  -4  -7  -7    1.12    1.59
   4   7   7    2.72    1.89
   4   7   7    2.82    1.89
  -5  -7  -7    2.57    1.72
   5   7   7    1.05    1.71
   6   7   7   12.29    2.94
  -6  -7  -7   10.31    2.49
   4  -8  -7   38.16    4.91
  -4   8   7   48.33    5.15
   4  -8  -7   45.45    5.55
  -4   8   7   51.19    5.92
   3  -8  -7    8.19    2.63
   3  -8  -7   10.34    2.97
  -3   8   7   10.94    3.01
  -3   8   7    5.29    2.54
  -3   8   7    9.05    2.66
  -2   8   7   29.96    4.68
   2  -8  -7   29.80    4.42
   2  -8  -7   31.31    4.23
   1  -8  -7    1.91    1.71
  -1   8   7    2.30    1.81
   1  -8  -7    2.85    1.76
   0  -8  -7    9.48    2.72
   0   8   7   10.09    2.90
   0   8   7   12.80    2.90
  -1  -8  -7   23.10    3.77
   1   8   7   37.72    4.59
   1   8   7   33.37    4.32
  -1  -8  -7   34.04    4.16
  -2  -8  -7    6.66    2.31
   2   8   7    5.65    2.25
  -2  -8  -7    9.76    2.50
   2   8   7    7.56    2.47
   3   8   7   18.31    3.37
  -3  -8  -7   19.85    3.33
  -3  -8  -7   18.73    3.34
   3   8   7   13.13    3.08
   3   8   7   18.41    3.43
  -4  -8  -7    5.46    2.30
   4   8   7    3.10    2.19
   5   8   7    5.71    2.61
  -5  -8  -7    4.70    2.07
  -3   9   7   31.87    5.27
  -3   9   7   28.98    4.30
   3  -9  -7   32.76    4.61
   3  -9  -7   30.68    4.94
   2  -9  -7    1.50    2.20
  -2   9   7    0.26    1.82
   2  -9  -7    3.38    2.22
  -1   9   7   21.53    4.13
   1  -9  -7   19.34    3.71
   0   9   7   29.95    4.42
   0  -9  -7   26.52    4.18
   0   9   7   36.29    5.01
   1   9   7    0.30    1.59
  -1  -9  -7   -0.03    1.67
   1   9   7    1.64    2.09
  -1  -9  -7    4.17    2.46
  -2  -9  -7    7.51    2.75
   2   9   7   12.29    3.25
  -2  -9  -7   12.54    3.16
   2   9   7   13.51    3.35
   3   9   7   -1.05    1.69
   3   9   7    0.25    1.79
  -3  -9  -7    0.58    2.02
  -3  -9  -7   -0.52    1.55
  -4  -9  -7    6.40    2.52
   4   9   7    8.37    2.87
  -2  10   7    1.90    2.26
   2 -10  -7   -0.33    1.89
   1 -10  -7   22.50    4.22
  -1  10   7    8.96    3.19
   0  10   7    4.77    2.49
   0  10   7    6.46    2.89
   0 -10  -7    6.51    2.74
   1  10   7    2.68    2.42
   1  10   7    0.91    2.28
  -1 -10  -7    0.98    1.89
   2  10   7   14.80    3.77
  -2 -10  -7   17.81    3.70
  -2 -10  -7    9.88    3.31
   2  10   7   20.30    4.12
  -3 -10  -7    5.25    2.33
   3  10   7    4.46    2.64
  -3 -10  -7    2.04    2.27
   3  10   7    3.52    2.51
   0 -11  -7    3.54    2.70
   0  11   7    1.32    2.11
   1  11   7    6.74    2.99
  -1 -11  -7    8.65    2.90
   1  11   7   10.30    3.54
   1  10  -8    2.41    2.24
  -1 -10   8    1.46    2.84
  -1 -10   8    5.55    2.73
   1  10  -8    2.02    3.04
   0  10  -8    2.16    2.88
   0 -10   8    0.88    2.39
   0  10  -8   -0.09    2.21
  -3  -9   8    2.39    2.52
   3   9  -8    4.17    2.59
  -2  -9   8   18.59    3.83
  -2  -9   8   14.31    3.65
   2   9  -8   12.24    3.46
  -1  -9   8    4.98    2.79
  -1  -9   8    2.65    2.30
   1   9  -8   11.73    3.63
   1   9  -8    8.70    3.10
   0   9  -8    9.36    3.37
   0   9  -8    7.65    3.17
   0  -9   8    4.20    2.91
   0  -9   8    6.48    2.88
   0  -9   8    7.95    2.86
  -1   9  -8   17.46    4.08
  -1   9  -8   15.03    3.98
   1  -9   8   19.43    4.06
   1  -9   8   13.61    3.32
   1  -9   8   12.63    3.35
   2  -9   8    2.93    2.27
   2  -9   8    7.17    3.06
   2  -9   8    3.39    2.31
  -2   9  -8    2.93    2.11
  -4  -8   8    7.51    2.92
   4   8  -8    8.40    2.93
   3   8  -8    0.79    2.36
  -3  -8   8    1.24    2.04
  -2  -8   8    2.43    2.16
   2   8  -8   -0.84    1.92
   2   8  -8    0.76    1.85
  -2  -8   8   -0.38    1.83
   1   8  -8   11.00    3.04
  -1  -8   8   20.91    3.88
  -1  -8   8   12.53    2.86
  -1  -8   8   15.77    3.29
   1   8  -8   18.47    3.78
   0  -8   8   15.89    3.69
   0  -8   8   16.42    3.30
   0   8  -8   12.70    3.43
   0   8  -8   10.42    3.18
   0  -8   8   17.03    3.55
   1  -8   8    0.26    1.90
  -1   8  -8    1.58    1.76
   1  -8   8    0.33    1.85
   1  -8   8   -1.10    1.61
  -1   8  -8    2.12    2.25
   2  -8   8    2.86    2.25
   2  -8   8    2.16    2.20
  -2   8  -8    2.24    2.27
   2  -8   8    0.79    1.97
  -3   8  -8    4.95    2.78
   3  -8   8    2.64    2.24
   3  -8   8    1.55    2.15
   3  -8   8    8.88    2.94
  -4   8  -8    2.31    2.38
   4  -8   8    0.59    2.23
   4  -8   8    1.67    2.34
   4  -8   8    0.91    2.71
   4   7  -8    0.53    1.99
  -4  -7   8    1.36    1.87
   3   7  -8    2.05    1.75
  -3  -7   8    3.66    1.94
  -2  -7   8    3.52    2.06
   2   7  -8   11.30    2.83
  -2  -7   8    2.68    1.87
   2   7  -8    5.78    2.41
   2   7  -8    6.04    2.15
   1   7  -8   13.46    3.08
   1   7  -8    6.76    2.18
  -1  -7   8   11.93    2.68
  -1  -7   8   15.48    3.20
   1   7  -8   16.35    3.36
  -1  -7   8   15.06    3.14
   0  -7   8   42.62    4.78
   0  -7   8   43.42    4.10
   0   7  -8   49.41    5.11
   0   7  -8   38.71    4.72
   0  -7   8   45.52    4.54
   0   7  -8   45.15    5.02
   0  -7   8   41.81    4.73
  -1   7  -8   16.84    3.58
  -1   7  -8   12.85    3.10
   1  -7   8   19.56    3.43
  -1   7  -8   13.90    3.25
   1  -7   8   13.91    3.12
   1  -7   8   20.01    3.30
   2  -7   8    1.48    1.74
   2  -7   8    1.45    1.94
  -2   7  -8    6.75    2.37
   2  -7   8    3.53    2.07
  -3   7  -8    5.94    2.53
   3  -7   8    4.19    2.40
   3  -7   8    1.14    1.97
   3  -7   8    8.79    3.02
   3  -7   8    6.74    2.62
   4  -7   8   38.42    5.42
  -4   7  -8   35.72    5.25
   4  -7   8   27.75    4.66
   4  -7   8   40.86    5.28
   5   6  -8    8.25    2.76
  -5  -6   8    3.92    1.97
   4   6  -8    7.36    2.53
  -4  -6   8    4.08    2.01
  -3  -6   8    8.59    2.33
   3   6  -8   12.65    2.95
  -2  -6   8  107.62    6.44
   2   6  -8  110.32    6.62
   2   6  -8  105.15    6.40
  -2  -6   8  108.31    6.43
  -2  -6   8  108.41    6.07
   1   6  -8    6.77    2.09
   1   6  -8    6.57    2.22
  -1  -6   8    8.33    2.41
  -1  -6   8    5.57    2.06
  -1  -6   8    7.94    2.20
   0  -6   8    7.05    2.32
   0  -6   8    6.94    2.17
   0  -6   8    7.30    2.13
   0  -6   8    3.85    1.69
   0   6  -8    7.12    2.27
   0   6  -8    2.66    1.73
  -1   6  -8    6.11    2.16
   1  -6   8    5.18    2.10
   1  -6   8    3.88    2.20
   1  -6   8    2.64    1.61
   1  -6   8    7.21    2.24
  -1   6  -8    3.26    1.95
   2  -6   8   41.91    4.39
   2  -6   8   46.05    4.55
   2  -6   8   34.59    4.23
   2  -6   8   45.04    4.99
  -2   6  -8   42.46    4.84
  -2   6  -8   39.45    4.72
  -2   6  -8   41.45    4.87
  -3   6  -8    5.85    2.38
   3  -6   8    4.56    2.27
   3  -6   8    5.70    2.44
  -3   6  -8    6.20    2.37
   3  -6   8    9.59    2.71
   3  -6   8    7.14    2.40
  -4   6  -8    0.30    1.74
   4  -6   8   -0.71    1.90
   4  -6   8    2.63    1.85
   4  -6   8    0.35    1.88
   4  -6   8    1.70    2.04
  -4   6  -8    2.00    2.31
  -5   6  -8    4.11    2.32
   5  -6   8    1.91    2.47
   5  -6   8    0.33    2.22
   5  -6   8    2.33    2.36
   5  -6   8   -1.70    2.01
  -5   6  -8    1.55    2.31
  -5  -5   8   -0.28    1.45
   5   5  -8    2.53    2.01
  -4  -5   8    6.04    1.88
   4   5  -8    6.18    2.07
  -3  -5   8   42.36    3.95
  -3  -5   8   41.33    3.84
   3   5  -8   38.54    4.00
   2   5  -8   65.72    4.85
  -2  -5   8   64.41    4.56
  -2  -5   8   65.73    4.74
   2   5  -8   63.39    4.90
  -2  -5   8   64.30    4.59
   1   5  -8   33.19    3.75
  -1  -5   8   33.90    3.71
  -1  -5   8   41.90    3.77
   1   5  -8   36.88    4.02
  -1  -5   8   36.09    3.82
  -1  -5   8   38.58    3.15
   0   5  -8    1.13    1.48
   0  -5   8    0.67    1.15
   0  -5   8    0.98    1.30
   0  -5   8    0.23    1.23
   0  -5   8    1.00    1.40
   0   5  -8    0.12    1.22
   1  -5   8   35.95    4.09
   1  -5   8   31.10    3.50
   1  -5   8   30.46    3.81
   1  -5   8   38.58    3.79
  -1   5  -8   30.42    3.88
   1  -5   8   25.36    3.39
  -1   5  -8   26.08    3.67
   2  -5   8   43.16    4.24
   2  -5   8   40.07    4.08
   2  -5   8   43.10    4.62
  -2   5  -8   39.15    4.27
  -2   5  -8   31.39    4.05
   2  -5   8   34.49    4.08
   3  -5   8   -0.96    1.12
   3  -5   8    1.31    1.78
  -3   5  -8    1.04    1.82
  -3   5  -8   -0.24    1.25
   3  -5   8   -0.35    1.34
   3  -5   8    1.33    1.73
  -3   5  -8    0.30    1.42
  -4   5  -8   32.87    4.42
   4  -5   8   37.45    4.60
   4  -5   8   38.65    4.84
  -4   5  -8   25.83    4.07
   4  -5   8   39.88    4.84
   4  -5   8   31.20    4.28
   5  -5   8    6.48    2.57
   5  -5   8    6.84    2.86
  -5   5  -8    5.52    2.41
  -5   5  -8    2.90    2.17
   5  -5   8    6.77    2.70
   5  -5   8    7.82    2.76
  -6  -4   8    1.47    1.56
   6   4  -8    0.89    1.83
  -5  -4   8    0.04    1.19
  -5  -4   8    1.84    1.71
  -4  -4   8   81.71    4.91
   4   4  -8   76.66    4.89
  -3  -4   8   35.40    3.38
  -3  -4   8   29.78    3.15
   3   4  -8   31.15    3.44
  -2  -4   8   45.53    3.96
   2   4  -8   40.91    3.83
   2   4  -8   41.55    3.90
  -2  -4   8   43.71    3.71
  -1  -4   8   11.73    1.91
   1   4  -8   11.75    2.49
  -1  -4   8   15.64    2.53
   1   4  -8   14.85    2.61
  -1  -4   8   14.01    2.54
  -1  -4   8   18.23    2.73
   0   4  -8   27.00    3.32
   0  -4   8   26.21    3.12
   0  -4   8   30.90    3.05
   0  -4   8   33.74    3.41
   0   4  -8   27.15    3.45
   0  -4   8   28.67    3.47
   1  -4   8   79.86    5.05
   1  -4   8   89.19    4.96
  -1   4  -8   80.47    5.14
   1  -4   8   83.99    5.47
   1  -4   8   75.16    4.77
   1  -4   8   78.71    5.17
  -1   4  -8   76.77    5.18
  -2   4  -8   88.14    5.54
   2  -4   8   82.07    5.28
   2  -4   8   82.38    5.17
  -2   4  -8   83.18    5.17
   2  -4   8   80.86    5.53
  -2   4  -8   72.23    5.24
   2  -4   8   76.66    4.97
   3  -4   8   -0.54    1.07
   3  -4   8    3.00    1.73
  -3   4  -8    0.71    1.37
   3  -4   8    1.60    1.46
  -3   4  -8    3.70    1.72
   3  -4   8    0.81    1.28
  -4   4  -8   18.67    3.25
   4  -4   8   15.65    3.19
   4  -4   8   15.35    3.12
  -4   4  -8   14.42    2.98
   4  -4   8   20.55    3.47
   4  -4   8   16.63    3.27
  -4   4  -8   13.96    2.96
  -5   4  -8   14.34    3.12
   5  -4   8   25.66    4.20
   5  -4   8   19.74    3.75
   5  -4   8   13.88    3.44
  -5   4  -8   21.06    3.53
   5  -4   8   24.51    4.01
   6  -4   8    1.37    2.43
   6  -4   8    2.39    2.32
  -6   4  -8    1.24    1.82
   6  -4   8    2.46    2.20
  -6   4  -8    5.84    2.53
  -6  -3   8   -0.23    1.29
  -6  -3   8    0.33    1.81
   6   3  -8   -0.65    1.66
   5   3  -8   19.11    2.90
  -5  -3   8   26.69    3.55
  -5  -3   8   23.67    2.84
   4   3  -8   47.98    3.95
  -4  -3   8   50.02    3.69
  -4  -3   8   48.73    3.77
  -3  -3   8   59.52    3.98
   3   3  -8   69.60    4.36
   3   3  -8   60.40    4.29
  -3  -3   8   59.68    3.77
  -3  -3   8   66.62    4.31
  -2  -3   8   60.37    4.25
  -2  -3   8   55.44    3.89
   2   3  -8   66.21    4.41
   2   3  -8   60.84    4.09
  -2  -3   8   67.08    3.52
  -1  -3   8  264.66   10.24
   1   3  -8  272.57   10.13
  -1  -3   8  259.98    8.74
  -1  -3   8  280.72    9.92
  -1  -3   8  244.51    9.68
   1   3  -8  257.14   10.14
   0  -3   8   60.10    4.07
   0  -3   8   58.56    3.73
   0  -3   8   67.60    4.04
   0   3  -8   54.76    4.38
   0  -3   8   56.27    3.95
   0  -3   8   61.51    4.42
   0   3  -8   71.42    4.45
  -1   3  -8  205.37    8.83
   1  -3   8  203.72    8.26
   1  -3   8  194.03    8.29
  -1   3  -8  200.94    8.56
   1  -3   8  206.64    8.47
   1  -3   8  195.60    8.81
   1  -3   8  206.36    8.08
  -2   3  -8   31.83    3.50
   2  -3   8   23.83    3.22
   2  -3   8   38.10    3.60
   2  -3   8   29.47    3.57
   2  -3   8   27.85    3.30
  -2   3  -8   32.91    3.33
  -2   3  -8   32.30    3.57
   3  -3   8   22.31    3.33
   3  -3   8   22.23    3.33
  -3   3  -8   27.10    3.17
  -3   3  -8   19.82    3.08
   3  -3   8   26.51    3.38
   3  -3   8   19.04    3.13
  -4   3  -8   28.94    3.50
   4  -3   8   25.16    3.74
  -4   3  -8   34.12    3.94
   4  -3   8   31.72    3.90
   4  -3   8   35.75    4.21
   4  -3   8   18.02    3.17
  -5   3  -8    7.61    2.29
  -5   3  -8    4.53    2.11
  -5   3  -8    5.74    2.19
   5  -3   8    9.19    2.78
   5  -3   8    4.61    2.13
   5  -3   8    4.76    2.18
   5  -3   8    8.23    2.56
   6  -3   8    4.41    2.64
  -6   3  -8    4.34    2.35
   6  -3   8    8.40    3.01
   6  -3   8    6.41    2.51
  -6  -2   8   11.64    3.01
  -6  -2   8   15.27    2.41
   6   2  -8   13.03    2.62
  -5  -2   8   24.49    2.74
  -5  -2   8   27.22    3.58
   5   2  -8   25.13    3.12
  -4  -2   8   16.52    2.28
  -4  -2   8   15.27    2.56
   4   2  -8   14.50    2.40
  -3  -2   8   24.25    2.63
  -3  -2   8   21.75    2.70
  -3  -2   8   25.06    2.61
   3   2  -8   20.23    2.70
   3   2  -8   22.09    2.77
   2   2  -8  169.88    7.41
  -2  -2   8  181.84    6.58
  -2  -2   8  186.68    7.79
   1   2  -8   44.63    3.67
  -1  -2   8   46.56    3.87
  -1  -2   8   45.09    3.04
   1   2  -8   48.54    3.85
  -1  -2   8   47.53    3.43
  -1  -2   8   36.80    3.56
   0   2  -8    5.34    1.64
   0  -2   8    4.71    1.52
   0  -2   8    5.23    1.55
   0  -2   8    7.66    1.88
   0  -2   8    3.93    1.24
   0  -2   8    5.07    1.60
   0   2  -8    6.58    1.75
   1  -2   8  104.84    5.82
  -1   2  -8   99.41    5.59
  -1   2  -8  103.40    5.55
   1  -2   8   97.26    5.15
   1  -2   8  105.93    5.40
   1  -2   8  109.53    5.31
  -1   2  -8   98.61    5.12
   1  -2   8  102.12    5.38
  -2   2  -8   95.85    5.47
   2  -2   8   73.95    4.74
  -2   2  -8  100.79    5.15
   2  -2   8   80.69    4.89
   2  -2   8   81.60    5.27
   2  -2   8   82.27    4.88
  -2   2  -8   90.45    5.08
  -3   2  -8   53.67    4.40
   3  -2   8   50.89    4.52
   3  -2   8   51.13    4.28
  -3   2  -8   56.75    4.03
   3  -2   8   51.97    4.41
   3  -2   8   52.27    4.42
  -4   2  -8    3.69    1.69
   4  -2   8    5.44    1.92
   4  -2   8   10.88    2.47
   4  -2   8    7.07    2.13
  -4   2  -8    7.93    2.05
   4  -2   8   10.18    2.36
   5  -2   8   18.52    3.35
   5  -2   8   16.37    3.23
   5  -2   8   16.10    3.06
   5  -2   8   15.42    3.14
  -5   2  -8   17.47    3.00
  -5   2  -8   22.55    3.31
   6  -2   8   -0.45    1.75
  -6   2  -8    1.11    1.72
   6  -2   8    0.99    1.86
   6  -2   8    2.44    2.14
  -6  -1   8    4.81    1.72
   6   1  -8    3.79    1.95
  -6  -1   8    8.03    2.80
   5   1  -8    6.93    1.99
  -5  -1   8    7.97    1.93
  -5  -1   8    4.07    1.90
  -4  -1   8   13.90    2.13
   4   1  -8   11.84    2.12
  -4  -1   8    9.95    2.29
   3   1  -8   65.53    4.34
  -3  -1   8   70.58    4.02
  -3  -1   8   64.71    3.97
  -3  -1   8   80.57    4.62
   3   1  -8   69.79    4.23
   2   1  -8  107.00    5.39
  -2  -1   8   98.20    5.46
  -2  -1   8  110.24    4.66
  -2  -1   8  106.86    4.85
   2   1  -8  109.65    5.60
  -2  -1   8  103.87    5.04
  -1  -1   8   95.60    4.78
  -1  -1   8  100.14    5.41
  -1  -1   8   92.98    4.54
   1   1  -8   96.68    5.24
   1   1  -8   97.08    5.07
   0  -1   8   33.44    3.20
   0  -1   8   31.86    2.93
   0  -1   8   28.92    3.15
   0  -1   8   39.74    3.12
   0   1  -8   42.15    3.41
   0   1  -8   27.40    3.04
   0  -1   8   36.39    3.06
   1  -1   8    8.11    1.88
   1  -1   8   11.67    2.02
  -1   1  -8   11.34    2.15
   1  -1   8   12.09    2.18
  -1   1  -8   11.63    2.08
   1  -1   8    8.99    1.91
   1  -1   8   12.78    2.12
  -1   1  -8   16.28    2.42
  -2   1  -8  133.47    6.69
   2  -1   8  140.34    6.58
  -2   1  -8  150.94    6.72
  -2   1  -8  150.45    6.55
   2  -1   8  135.54    6.41
   2  -1   8  144.48    7.08
   2  -1   8  147.36    6.71
   3  -1   8   53.73    4.37
   3  -1   8   50.27    4.08
   3  -1   8   43.02    3.86
  -3   1  -8   49.18    3.94
   3  -1   8   47.57    4.19
  -3   1  -8   49.76    4.13
   4  -1   8    3.75    1.85
   4  -1   8    3.32    1.76
   4  -1   8    2.05    1.54
  -4   1  -8    0.76    1.20
  -4   1  -8    0.44    1.25
   4  -1   8    4.17    1.77
  -5   1  -8   17.59    2.92
  -5   1  -8   18.58    2.92
   5  -1   8   12.99    2.94
   5  -1   8   13.97    2.78
   5  -1   8   12.66    2.79
   5  -1   8   12.08    2.70
   6  -1   8   44.34    4.65
   6  -1   8   33.24    4.23
   6  -1   8   39.13    4.77
  -6   1  -8   34.11    4.01
  -7   1  -8    2.31    1.90
   7  -1   8    5.21    2.50
   7  -1   8    3.80    2.86
  -6   0   8   17.97    3.52
  -6   0   8   14.44    2.34
   6   0  -8   11.14    2.48
  -5   0   8    1.97    1.37
   5   0  -8    1.80    1.48
  -5   0   8    2.00    1.70
   4   0  -8   83.34    4.84
  -4   0   8   86.33    5.19
  -3   0   8   52.32    4.04
   3   0  -8   55.99    3.99
  -3   0   8   59.91    3.71
  -3   0   8   55.06    3.60
  -3   0   8   58.31    3.82
   3   0  -8   55.91    3.82
  -2   0   8   57.26    3.56
  -2   0   8   56.39    3.22
   2   0  -8   62.15    3.93
   2   0  -8   64.87    4.17
  -2   0   8   58.01    4.07
  -2   0   8   61.03    3.73
   1   0  -8   48.77    3.82
  -1   0   8   47.55    3.83
  -1   0   8   53.43    3.39
  -1   0   8   46.62    3.13
  -1   0   8   51.82    3.34
   1   0  -8   45.93    3.41
   0   0   8  190.99    7.16
   0   0   8  188.64    7.32
   0   0   8  180.51    7.80
   0   0  -8  156.05    7.36
   0   0  -8  188.55    7.55
   0   0   8  183.26    7.13
   1   0   8  199.80    7.58
  -1   0  -8  193.31    7.73
  -1   0  -8  183.43    7.87
   1   0   8  195.33    7.76
   1   0   8  192.48    7.51
  -1   0  -8  191.81    7.37
   1   0   8  172.34    7.47
   1   0   8  195.42    8.15
  -2   0  -8   72.99    4.61
  -2   0  -8   77.25    4.34
   2   0   8   78.83    4.62
   2   0   8   88.01    4.78
   2   0   8   72.83    4.45
  -2   0  -8   78.95    4.54
   2   0   8   83.07    5.05
   3   0   8   31.42    3.39
   3   0   8   24.96    3.01
  -3   0  -8   24.37    3.02
  -3   0  -8   27.27    2.87
   3   0   8   31.77    3.42
   3   0   8   26.71    3.13
  -4   0  -8   35.16    3.52
   4   0   8   33.40    3.53
  -4   0  -8   34.29    3.37
   4   0   8   34.44    3.75
   4   0   8   38.43    3.84
   4   0   8   37.84    3.74
   5   0   8    4.71    1.89
   5   0   8    4.28    1.85
   5   0   8    7.18    2.29
  -5   0  -8    4.32    1.76
   5   0   8    6.30    2.19
  -5   0  -8    5.75    1.97
   6   0   8    4.75    2.33
   6   0   8    1.46    1.81
  -6   0  -8   -0.74    1.29
   6   0   8    0.30    1.76
  -7   0  -8   -1.80    1.54
   7   0   8   -1.01    1.88
  -6   1   8   -0.73    1.73
   6  -1  -8    0.88    1.66
  -6   1   8   -1.25    1.12
  -5   1   8   14.33    2.89
  -5   1   8   15.20    2.41
   5  -1  -8   15.00    2.74
  -4   1   8   79.23    4.85
   4  -1  -8   74.72    4.71
  -4   1   8   70.92    4.26
  -4   1   8   71.14    4.81
  -3   1   8   41.56    3.74
  -3   1   8   44.45    3.33
  -3   1   8   49.03    3.39
   3  -1  -8   42.01    3.66
  -3   1   8   43.27    3.71
   3  -1  -8   42.15    3.59
  -2   1   8   32.39    2.42
  -2   1   8   32.13    3.15
   2  -1  -8   31.83    3.10
   2  -1  -8   27.20    3.05
  -2   1   8   25.14    2.98
  -2   1   8   34.70    2.95
  -1   1   8   78.05    4.65
  -1   1   8   71.60    4.08
   1  -1  -8   61.39    4.17
  -1   1   8   71.34    4.05
   1  -1  -8   74.83    4.35
  -1   1   8   67.97    4.03
   0  -1  -8  505.01   15.93
   0  -1  -8  529.84   16.02
   0   1   8  501.27   15.40
   0   1   8  504.03   16.21
   0   1   8  515.66   15.89
   0   1   8  513.22   15.12
  -1  -1  -8   42.47    3.60
  -1  -1  -8   43.86    3.54
   1   1   8   46.57    3.28
   1   1   8   36.77    3.28
   1   1   8   48.20    3.92
  -1  -1  -8   39.93    3.22
   1   1   8   47.01    3.71
  -2  -1  -8  116.16    5.51
   2   1   8  110.64    5.55
   2   1   8  112.16    5.63
  -2  -1  -8  114.70    5.56
   2   1   8  117.92    6.09
   3   1   8   52.33    3.75
  -3  -1  -8   54.47    3.70
   3   1   8   47.39    3.94
   3   1   8   42.41    3.93
  -3  -1  -8   47.26    3.87
   4   1   8    8.99    2.28
  -4  -1  -8    6.39    1.81
   4   1   8    8.56    2.18
  -4  -1  -8    8.83    1.99
   4   1   8    6.01    1.76
   4   1   8    9.37    2.22
  -5  -1  -8   27.43    3.21
   5   1   8   25.26    3.54
   5   1   8   34.22    3.74
  -5  -1  -8   31.25    3.34
   5   1   8   27.90    3.33
   6   1   8   16.34    3.04
   6   1   8   12.59    2.94
  -6  -1  -8   14.24    2.74
   7   1   8    9.57    2.78
  -7  -1  -8    9.40    2.57
  -6   2   8   20.12    2.95
  -6   2   8   23.69    4.26
   6  -2  -8   27.53    3.60
  -5   2   8   24.66    3.00
   5  -2  -8   23.20    3.23
  -5   2   8   23.40    3.66
   4  -2  -8   20.96    2.89
  -4   2   8   21.26    3.10
  -4   2   8   18.33    2.59
  -4   2   8   19.35    2.88
   4  -2  -8   19.46    2.95
   3  -2  -8   56.53    4.33
  -3   2   8   53.54    4.29
  -3   2   8   51.22    3.61
  -3   2   8   54.16    3.75
   3  -2  -8   45.62    3.91
  -2   2   8   36.43    2.70
   2  -2  -8   35.08    3.43
  -2   2   8   30.09    2.87
   2  -2  -8   36.64    3.35
  -2   2   8   31.25    3.30
  -2   2   8   36.12    3.55
   1  -2  -8  310.08   11.14
  -1   2   8  302.07   11.28
   1  -2  -8  301.14   10.80
  -1   2   8  316.91   10.59
  -1   2   8  312.35   10.59
   0   2   8   34.67    2.98
   0   2   8   33.68    3.49
   0   2   8   34.47    3.12
   0  -2  -8   42.69    3.62
   0  -2  -8   37.54    3.29
   0  -2  -8   29.23    2.81
  -1  -2  -8    4.01    1.49
  -1  -2  -8    3.47    1.33
  -1  -2  -8    5.01    1.56
   1   2   8    1.72    1.27
   1   2   8    5.65    1.52
  -2  -2  -8   93.52    4.90
   2   2   8   90.96    5.39
   2   2   8   88.76    4.89
  -2  -2  -8   83.66    4.67
   2   2   8   94.62    5.10
  -2  -2  -8   87.64    5.11
   3   2   8   89.77    4.93
   3   2   8   88.06    5.13
   3   2   8   93.31    5.50
  -3  -2  -8   96.74    5.34
  -3  -2  -8   97.49    5.08
   4   2   8   12.84    2.48
  -4  -2  -8   11.24    2.11
   4   2   8   10.15    2.09
  -4  -2  -8   12.11    2.26
   4   2   8    8.79    2.16
  -5  -2  -8    5.62    1.95
   5   2   8    7.80    2.34
  -6  -2  -8    0.95    1.32
   6   2   8    2.22    1.99
   6   2   8    0.16    1.69
  -7  -2  -8   -0.01    1.65
   7   2   8   -1.08    1.79
  -6   3   8   14.14    2.78
   6  -3  -8   17.80    3.34
  -6   3   8   19.53    4.03
  -5   3   8    6.18    2.52
   5  -3  -8    9.66    2.43
  -5   3   8   11.23    2.40
  -4   3   8    6.14    2.08
   4  -3  -8    5.00    1.83
   4  -3  -8   11.17    2.58
  -4   3   8    8.56    2.05
  -4   3   8    7.74    2.16
  -3   3   8   79.84    4.78
  -3   3   8   80.53    4.72
  -3   3   8   72.60    5.06
   3  -3  -8   75.47    4.79
   3  -3  -8   82.58    5.18
  -2   3   8   96.75    5.63
  -2   3   8   84.54    4.76
   2  -3  -8   83.94    5.01
  -2   3   8   89.54    5.21
   2  -3  -8   83.49    5.19
  -2   3   8   88.44    4.47
   1  -3  -8  144.10    6.67
  -1   3   8  147.08    6.78
  -1   3   8  156.27    7.37
  -1   3   8  149.92    6.43
   1  -3  -8  140.12    6.93
   0   3   8   26.09    2.99
   0  -3  -8   25.91    3.06
   0   3   8   22.41    2.52
   0   3   8   19.84    2.86
   0  -3  -8   22.49    2.76
   0  -3  -8   19.35    2.42
  -1  -3  -8   27.56    2.91
  -1  -3  -8   23.39    2.66
   1   3   8   21.35    2.74
  -1  -3  -8   25.94    3.05
   1   3   8   24.84    3.15
  -2  -3  -8  140.10    6.76
   2   3   8  138.68    6.51
   2   3   8  138.02    6.96
  -2  -3  -8  150.04    6.50
  -3  -3  -8    2.59    1.33
  -3  -3  -8   -0.24    0.99
   3   3   8    1.04    1.21
   3   3   8    0.58    1.25
   3   3   8    3.86    1.60
   4   3   8   19.79    3.01
  -4  -3  -8   17.29    2.53
   4   3   8   16.17    2.75
   4   3   8   14.42    2.40
  -4  -3  -8   14.74    2.48
  -5  -3  -8    6.53    1.87
   5   3   8    8.12    2.33
  -6  -3  -8    7.75    2.16
   6   3   8    5.38    2.28
   7   3   8    5.60    2.52
   5  -4  -8   10.40    2.84
  -5   4   8   19.55    3.77
  -5   4   8   12.13    2.69
   4  -4  -8   71.07    5.48
  -4   4   8   72.81    4.94
   4  -4  -8   78.70    5.31
  -4   4   8   92.28    5.79
  -4   4   8   90.17    5.94
  -3   4   8   61.23    5.03
  -3   4   8   60.34    4.24
  -3   4   8   54.62    4.08
   3  -4  -8   54.08    4.46
   3  -4  -8   60.87    4.92
   2  -4  -8    7.19    2.07
  -2   4   8    5.41    1.71
   2  -4  -8    4.42    1.76
  -2   4   8    4.60    1.84
  -2   4   8    5.60    1.67
   1  -4  -8  147.22    6.94
  -1   4   8  158.06    6.78
  -1   4   8  157.83    7.19
   1  -4  -8  140.97    7.14
  -1   4   8  150.99    7.58
   0   4   8   62.87    4.68
   0  -4  -8   73.97    4.53
   0  -4  -8   72.52    4.37
   0   4   8   60.22    4.37
   0  -4  -8   61.27    4.46
   0   4   8   64.45    4.90
  -1  -4  -8  253.62    9.53
   1   4   8  253.49   10.16
  -1  -4  -8  255.08    9.99
   1   4   8  259.35    9.67
   1   4   8  243.78   10.16
  -2  -4  -8   12.92    2.41
   2   4   8    7.15    2.00
   2   4   8   16.76    2.74
   2   4   8   14.58    2.63
  -2  -4  -8   13.32    2.30
  -3  -4  -8    3.99    1.52
  -3  -4  -8    6.15    1.74
   3   4   8   10.85    2.47
   3   4   8    6.01    1.89
   3   4   8    4.91    1.70
   4   4   8    1.32    1.40
   4   4   8    1.10    1.67
  -4  -4  -8    1.68    1.45
  -4  -4  -8   -0.05    1.30
   5   4   8    1.93    1.68
  -5  -4  -8    1.55    1.49
  -6  -4  -8    6.34    2.07
  -5   5   8    4.16    1.98
   5  -5  -8    6.02    2.38
  -5   5   8    5.28    2.72
  -4   5   8   15.51    3.15
   4  -5  -8   16.57    3.13
   4  -5  -8   16.12    3.22
  -4   5   8   19.05    3.08
  -4   5   8   13.91    3.18
  -3   5   8   36.09    3.71
   3  -5  -8   42.64    4.17
  -3   5   8   31.76    3.55
  -3   5   8   34.86    4.23
   3  -5  -8   36.65    4.25
   2  -5  -8    5.23    1.89
  -2   5   8    2.79    1.64
   2  -5  -8    1.95    1.63
  -2   5   8    3.00    1.72
  -2   5   8    3.60    1.61
   1  -5  -8   18.23    3.04
   1  -5  -8   17.08    2.87
  -1   5   8   19.77    3.19
  -1   5   8   16.94    2.95
  -1   5   8   14.30    2.43
  -1   5   8   14.45    2.68
   0   5   8  232.69    9.56
   0   5   8  226.67   10.02
   0   5   8  233.36    9.76
   0  -5  -8  227.21    9.21
   0  -5  -8  219.41    9.55
   1   5   8  105.06    6.21
  -1  -5  -8  115.06    5.91
  -1  -5  -8  112.65    6.34
   1   5   8  108.05    6.47
   1   5   8  115.23    6.22
  -1  -5  -8  116.34    6.03
  -2  -5  -8   19.30    3.01
  -2  -5  -8   18.84    2.78
   2   5   8   21.61    3.24
   2   5   8   14.48    2.62
   2   5   8   15.69    2.89
   3   5   8   13.60    2.64
  -3  -5  -8   12.41    2.37
  -3  -5  -8    7.36    1.99
   3   5   8   12.28    2.47
   3   5   8    8.56    2.28
   4   5   8   10.14    2.56
  -4  -5  -8    5.65    1.91
   4   5   8   10.85    2.58
   4   5   8   12.63    2.71
  -4  -5  -8   10.08    2.30
   5   5   8    0.87    1.50
  -5  -5  -8   -0.81    1.20
   5   5   8   -0.86    1.57
  -6  -5  -8    4.90    1.96
   5  -6  -8    8.71    2.80
  -5   6   8   13.26    2.97
  -5   6   8   10.01    3.27
  -4   6   8    7.37    2.54
  -4   6   8   19.14    3.27
   4  -6  -8    7.12    2.61
   4  -6  -8   12.27    2.89
  -4   6   8   10.01    2.87
   3  -6  -8    5.26    2.28
  -3   6   8    6.20    2.32
   3  -6  -8    5.74    2.14
  -3   6   8    7.41    2.23
  -3   6   8    5.42    2.12
   2  -6  -8   12.61    2.90
  -2   6   8   11.78    2.48
  -2   6   8    8.95    2.64
   2  -6  -8    8.71    2.45
  -2   6   8    5.06    1.88
  -1   6   8   80.91    5.05
  -1   6   8   76.99    6.09
   1  -6  -8   71.87    5.08
   1  -6  -8   82.01    5.69
   0  -6  -8   15.25    2.89
   0  -6  -8   17.06    2.87
   0   6   8   14.01    2.84
   0   6   8   14.80    3.11
   0   6   8   13.81    2.81
  -1  -6  -8   45.56    4.45
   1   6   8   57.66    4.93
   1   6   8   61.96    5.24
  -1  -6  -8   54.83    4.62
   1   6   8   56.56    4.92
  -2  -6  -8    3.75    1.86
   2   6   8    7.73    2.21
  -2  -6  -8    8.66    2.19
   2   6   8    7.09    2.19
   2   6   8   10.73    2.49
  -3  -6  -8   27.49    3.40
   3   6   8   19.00    3.31
   3   6   8   32.97    3.92
  -3  -6  -8   23.47    3.28
   3   6   8   28.26    3.72
  -4  -6  -8    3.12    1.70
   4   6   8    6.90    2.42
   4   6   8    2.85    1.91
   4   6   8    7.25    2.46
  -4  -6  -8    6.73    2.13
  -5  -6  -8    2.55    1.62
   5   6   8    4.86    2.17
  -6  -6  -8    3.35    1.95
   4  -7  -8    0.26    1.97
  -4   7   8    0.54    2.06
   4  -7  -8    1.83    2.12
  -4   7   8    2.41    2.27
  -4   7   8    0.57    1.83
   3  -7  -8   17.81    3.56
  -3   7   8   19.43    3.32
  -3   7   8   13.84    2.94
  -3   7   8   16.40    3.60
   3  -7  -8   15.85    3.27
  -2   7   8  122.35    6.54
   2  -7  -8  107.39    6.68
  -2   7   8  103.86    6.39
   2  -7  -8  122.80    7.57
  -2   7   8  127.84    7.94
   1  -7  -8   40.33    4.39
  -1   7   8   43.63    4.98
   1  -7  -8   43.46    4.89
   0   7   8    7.85    2.47
   0   7   8    7.22    2.38
   0  -7  -8    3.88    2.16
   1   7   8    2.00    1.72
  -1  -7  -8    1.36    1.57
   1   7   8    3.33    1.98
   1   7   8    3.98    2.05
  -1  -7  -8    1.58    1.75
  -2  -7  -8    8.62    2.56
   2   7   8    4.92    2.13
   2   7   8   11.10    2.84
   2   7   8    9.09    2.47
  -2  -7  -8    9.66    2.44
   3   7   8    4.45    2.12
   3   7   8    3.42    1.98
  -3  -7  -8    3.89    2.09
   3   7   8    2.46    1.88
  -3  -7  -8    4.45    1.88
  -4  -7  -8    1.23    1.58
  -4  -7  -8    0.65    1.49
   4   7   8   -1.88    1.58
   4   7   8    0.13    1.67
   5   7   8    2.63    2.11
  -5  -7  -8    2.98    1.93
  -3   8   8   50.40    5.99
   3  -8  -8   46.91    5.62
   2  -8  -8   27.50    4.45
  -2   8   8   29.65    4.74
   2  -8  -8   15.94    3.31
  -2   8   8   20.80    3.26
   1  -8  -8    2.82    2.04
   1  -8  -8    1.80    2.12
  -1   8   8    5.93    2.46
   0  -8  -8   -0.47    1.55
   0   8   8    4.60    2.26
   0   8   8    1.00    2.04
   1   8   8    8.19    2.59
  -1  -8  -8   10.16    2.77
   1   8   8    3.82    2.05
  -1  -8  -8   12.24    3.19
   2   8   8   30.56    4.46
  -2  -8  -8   32.89    4.26
   2   8   8   41.05    4.67
   2   8   8   34.63    4.60
  -2  -8  -8   45.29    4.85
   3   8   8   10.49    3.09
  -3  -8  -8    8.01    2.31
   3   8   8    8.90    2.79
  -3  -8  -8    5.98    2.43
   3   8   8    3.70    2.24
  -4  -8  -8   10.06    2.75
   4   8   8    9.78    2.84
  -5  -8  -8    3.42    2.21
   5   8   8    3.28    2.55
   2  -9  -8    1.51    2.38
   2  -9  -8    5.17    2.49
  -2   9   8    0.97    2.05
  -1   9   8    1.53    1.99
   1  -9  -8   -2.82    1.37
   0   9   8   26.26    4.67
   0   9   8   35.82    4.91
   0  -9  -8   37.60    5.15
  -1  -9  -8   22.92    4.17
   1   9   8   29.24    4.56
   1   9   8   19.39    3.96
  -2  -9  -8   -2.60    1.82
   2   9   8   -1.28    1.61
  -2  -9  -8    2.58    1.95
   2   9   8    0.14    1.97
  -3  -9  -8    7.27    2.51
  -3  -9  -8    2.05    2.21
   3   9   8    6.69    2.88
   3   9   8    6.98    2.75
   4   9   8    0.79    2.16
  -4  -9  -8    0.55    1.98
   1 -10  -8   19.07    4.31
  -1  10   8   13.08    3.77
   0 -10  -8   -1.28    1.75
   0  10   8    1.92    2.07
  -1 -10  -8    3.13    2.52
   1  10   8    6.78    2.92
   1  10   8    1.69    2.35
  -2 -10  -8    0.87    1.96
   2  10   8    1.33    2.58
  -2 -10  -8   -0.65    2.36
   2  10   8    0.92    2.08
   3  10   8    0.52    2.10
   3  10   8    4.27    2.75
  -3 -10  -8    1.85    2.33
  -3 -10  -8    3.51    2.18
  -2  -9   9    0.84    2.28
  -2  -9   9    2.11    2.62
   2   9  -9    0.42    2.43
   1   9  -9    6.98    3.19
  -1  -9   9   10.78    3.52
  -1  -9   9    6.92    2.67
   1   9  -9   11.86    3.42
   0  -9   9    2.02    2.39
   0  -9   9    1.50    2.06
   0   9  -9   -0.59    2.37
   0   9  -9    0.80    1.92
   1  -9   9   -0.94    1.91
  -1   9  -9    1.31    2.14
   1  -9   9   -0.18    2.23
  -1   9  -9   -0.82    2.64
   1  -9   9    0.99    2.35
   3   8  -9    1.81    2.29
  -3  -8   9    2.95    2.36
  -2  -8   9   14.18    3.34
   2   8  -9   10.73    3.04
   2   8  -9   10.09    3.36
   2   8  -9    9.98    3.33
  -2  -8   9   17.31    3.85
  -1  -8   9   33.53    4.88
   1   8  -9   30.84    4.81
  -1  -8   9   31.99    4.21
  -1  -8   9   36.15    4.92
   1   8  -9   32.09    4.66
   0   8  -9    3.04    2.17
   0   8  -9    2.55    2.67
   0  -8   9    1.03    2.54
   0  -8   9    1.82    1.98
   0   8  -9    0.06    1.88
   0  -8   9    2.20    2.22
   1  -8   9   15.85    3.69
  -1   8  -9    9.57    3.40
  -1   8  -9   15.36    3.86
   1  -8   9   12.82    3.14
   1  -8   9   14.67    3.41
   2  -8   9    0.37    1.89
   2  -8   9    0.72    2.03
  -2   8  -9    5.41    2.71
   2  -8   9    4.46    2.63
   3  -8   9   29.60    4.77
  -3   8  -9   20.65    4.37
   3  -8   9   33.15    5.39
  -4  -7   9    6.34    2.41
   4   7  -9    2.89    2.33
  -3  -7   9   13.12    3.14
   3   7  -9    6.85    2.68
   2   7  -9    0.88    2.03
  -2  -7   9   -0.11    1.79
   2   7  -9    4.91    2.23
  -2  -7   9    1.49    1.77
   2   7  -9    1.48    1.72
   1   7  -9    2.14    2.25
  -1  -7   9    0.18    1.84
  -1  -7   9    2.58    2.02
   1   7  -9    1.00    1.86
  -1  -7   9    1.79    1.98
   1   7  -9    3.16    1.96
   0   7  -9   42.65    5.22
   0   7  -9   48.08    5.34
   0  -7   9   52.72    4.60
   0  -7   9   58.24    5.15
   0  -7   9   55.89    5.56
   0  -7   9   52.18    5.53
   0   7  -9   50.54    5.53
   1  -7   9    3.19    2.16
   1  -7   9    2.03    2.05
  -1   7  -9    9.74    3.17
  -1   7  -9    3.51    2.20
   1  -7   9    4.54    2.27
  -1   7  -9    4.45    2.35
   2  -7   9    3.94    2.37
   2  -7   9    6.32    2.59
  -2   7  -9    3.31    2.20
   2  -7   9    4.43    2.36
  -2   7  -9    7.40    2.71
   3  -7   9    6.70    2.55
   3  -7   9   12.63    3.38
  -3   7  -9   14.30    3.60
   3  -7   9    8.51    2.92
   4  -7   9   23.04    4.28
   4  -7   9   20.13    4.32
  -4   7  -9   19.98    4.26
   4  -7   9   33.12    5.01
  -4  -6   9    2.62    2.01
   4   6  -9    2.86    2.35
   3   6  -9    0.84    1.87
  -3  -6   9    3.43    2.14
   2   6  -9    0.78    1.78
  -2  -6   9    0.07    1.61
   2   6  -9    1.10    1.56
  -2  -6   9    2.47    1.88
  -2  -6   9    2.30    1.89
   1   6  -9   52.19    5.06
   1   6  -9   49.31    5.12
  -1  -6   9   69.44    5.62
  -1  -6   9   50.77    5.00
  -1  -6   9   54.33    4.80
   0   6  -9   12.54    3.10
   0   6  -9   15.80    3.29
   0  -6   9   13.81    2.91
   0  -6   9   17.72    3.46
   0  -6   9   15.08    3.25
   0  -6   9    7.91    2.25
   1  -6   9    2.14    1.73
   1  -6   9    2.96    1.93
   1  -6   9   -0.10    1.50
  -1   6  -9    1.07    1.55
  -1   6  -9   -0.31    1.84
   2  -6   9    4.57    2.10
   2  -6   9    2.57    2.03
   2  -6   9    7.16    2.45
  -2   6  -9    5.30    2.41
   3  -6   9    2.95    2.19
  -3   6  -9    0.22    1.69
   3  -6   9   -1.76    1.81
   3  -6   9    1.95    1.82
   3  -6   9   -0.62    1.45
  -3   6  -9   -0.59    1.54
   4  -6   9   23.43    4.27
   4  -6   9   24.80    4.41
   4  -6   9   20.18    4.22
   4  -6   9   21.27    3.95
  -4   6  -9   16.40    3.82
   5  -6   9    3.75    2.81
  -5  -5   9    2.82    1.93
   5   5  -9    2.98    2.12
  -4  -5   9    3.24    1.80
   4   5  -9    3.58    2.05
   3   5  -9   -0.74    1.37
  -3  -5   9    2.47    1.62
  -2  -5   9   24.10    3.46
  -2  -5   9   17.78    2.99
  -2  -5   9   24.46    3.43
   2   5  -9   19.41    3.23
   2   5  -9   27.58    3.91
  -1  -5   9   40.36    4.24
  -1  -5   9   57.95    3.88
   1   5  -9   49.03    4.81
   1   5  -9   47.24    4.57
  -1  -5   9   54.02    4.55
  -1  -5   9   53.81    4.78
   0   5  -9    5.25    1.88
   0   5  -9    5.26    2.27
   0  -5   9    7.08    2.27
   0  -5   9    5.48    1.91
   0  -5   9    6.21    1.98
   0  -5   9    3.93    1.72
  -1   5  -9    3.39    2.02
  -1   5  -9    0.70    1.32
   1  -5   9    2.26    1.58
   1  -5   9    0.04    1.50
   1  -5   9    1.02    1.49
   1  -5   9    3.47    2.07
   2  -5   9   17.08    3.39
   2  -5   9   22.90    3.50
  -2   5  -9   18.37    3.49
   2  -5   9   16.78    3.11
   2  -5   9   16.08    3.16
  -2   5  -9   13.23    3.14
   3  -5   9   23.92    3.86
   3  -5   9   13.63    3.38
   3  -5   9   22.45    3.80
  -3   5  -9   23.44    4.00
   3  -5   9   26.36    3.99
   4  -5   9   11.52    2.90
   4  -5   9   15.37    3.39
  -4   5  -9   16.72    3.50
   4  -5   9   16.29    3.57
   4  -5   9    7.41    2.68
  -4   5  -9   13.44    3.25
  -4   5  -9   14.72    3.42
   5  -5   9   22.44    4.30
  -5   5  -9   26.33    4.38
   5  -5   9   20.85    4.06
  -5   5  -9   11.79    3.32
   5  -5   9   26.30    4.57
   5  -5   9   24.71    4.48
   5   4  -9    0.61    1.78
  -5  -4   9    0.63    1.53
   4   4  -9   12.17    2.74
  -4  -4   9   12.41    2.50
   3   4  -9   47.52    4.37
  -3  -4   9   43.54    4.03
  -3  -4   9   50.72    4.30
   2   4  -9   16.55    2.86
  -2  -4   9   18.31    2.93
  -2  -4   9   13.81    2.62
   2   4  -9   15.22    2.86
  -1  -4   9   12.33    2.14
   1   4  -9    9.12    2.30
  -1  -4   9   10.68    2.49
  -1  -4   9   12.70    2.61
   1   4  -9   10.22    2.45
  -1  -4   9   11.72    2.51
   0  -4   9   42.53    3.70
   0   4  -9   34.31    3.94
   0  -4   9   43.31    4.35
   0  -4   9   47.29    4.29
   0  -4   9   51.65    4.35
   0   4  -9   39.68    4.21
   1  -4   9   34.35    3.90
   1  -4   9   30.35    3.47
  -1   4  -9   31.61    3.91
   1  -4   9   39.56    4.23
  -1   4  -9   23.06    3.51
   1  -4   9   26.23    3.48
   1  -4   9   29.20    3.51
   2  -4   9    9.66    2.50
   2  -4   9   15.85    3.06
   2  -4   9   17.56    3.00
  -2   4  -9   11.41    2.70
   2  -4   9   10.35    2.56
  -2   4  -9   13.60    2.99
   3  -4   9    3.43    1.83
  -3   4  -9    3.31    1.73
   3  -4   9    1.25    1.80
   3  -4   9    2.39    1.78
   3  -4   9    2.32    1.80
  -3   4  -9    0.67    1.67
   4  -4   9    1.04    1.83
  -4   4  -9    1.41    1.74
   4  -4   9    1.42    1.89
   4  -4   9    0.54    1.58
  -4   4  -9    0.75    1.96
   4  -4   9    2.35    1.96
  -5   4  -9    4.47    2.27
   5  -4   9    3.12    2.38
   5  -4   9   -0.07    1.86
  -5   4  -9    1.13    1.87
   5  -4   9   -0.07    2.16
  -5   4  -9    2.26    1.82
   5  -4   9    3.81    2.41
  -5  -3   9    2.38    1.64
  -5  -3   9    0.05    1.73
   5   3  -9    0.00    1.58
  -4  -3   9   40.42    3.80
   4   3  -9   40.63    4.08
  -4  -3   9   48.03    4.00
  -3  -3   9   49.49    4.20
   3   3  -9   49.20    4.27
   3   3  -9   51.39    4.37
  -3  -3   9   38.67    3.72
  -2  -3   9   24.15    3.01
   2   3  -9   27.22    3.28
   2   3  -9   30.46    3.49
  -2  -3   9   23.82    3.16
  -1  -3   9    6.58    1.78
  -1  -3   9   12.88    2.54
  -1  -3   9   11.10    2.04
   1   3  -9   11.66    2.47
   1   3  -9   11.82    2.46
  -1  -3   9   12.31    2.46
   0  -3   9   20.43    2.65
   0   3  -9   13.62    2.64
   0  -3   9   29.24    3.45
   0  -3   9   25.83    3.44
   0  -3   9   24.25    3.10
   0   3  -9   20.36    3.09
   1  -3   9   72.38    4.65
  -1   3  -9   76.15    5.06
   1  -3   9   64.78    4.66
   1  -3   9   72.93    5.48
  -1   3  -9   70.04    5.08
   1  -3   9   77.59    4.97
   1  -3   9   72.65    4.74
   2  -3   9   53.65    4.54
   2  -3   9   49.80    4.53
  -2   3  -9   39.88    4.19
  -2   3  -9   48.80    4.46
   2  -3   9   40.07    4.37
  -2   3  -9   45.75    4.04
   2  -3   9   53.86    4.48
  -3   3  -9   48.75    4.66
   3  -3   9   41.86    4.55
   3  -3   9   45.43    4.60
   3  -3   9   53.43    4.77
  -3   3  -9   46.88    4.29
   3  -3   9   47.59    4.73
   4  -3   9   11.04    2.76
   4  -3   9   12.28    2.85
  -4   3  -9    9.95    2.61
   4  -3   9   12.56    2.87
   4  -3   9   12.93    3.07
  -4   3  -9    5.36    2.26
   5  -3   9    3.83    2.31
  -5   3  -9   14.78    3.20
  -5   3  -9    5.81    2.23
  -5   3  -9    7.19    2.39
   5  -3   9    5.22    2.37
   5  -3   9    4.34    2.29
   5  -3   9    4.89    2.40
  -6   3  -9    1.22    1.91
   6  -3   9    0.06    2.26
   6  -3   9    0.01    2.15
   6  -3   9    1.70    2.16
  -5  -2   9   24.02    2.94
  -5  -2   9   20.30    3.37
   5   2  -9   25.73    3.43
   4   2  -9   35.48    3.80
  -4  -2   9   44.14    3.75
  -4  -2   9   41.93    3.81
  -3  -2   9   69.79    4.41
   3   2  -9   75.47    4.97
  -3  -2   9   75.59    4.87
   3   2  -9   68.72    4.67
  -3  -2   9   66.76    4.10
  -2  -2   9   30.88    3.39
   2   2  -9   24.20    3.14
   2   2  -9   14.72    2.62
  -2  -2   9   25.01    2.92
  -2  -2   9   28.10    2.68
  -1  -2   9   80.67    5.17
  -1  -2   9   82.59    4.47
  -1  -2   9   85.96    4.92
   1   2  -9   77.18    4.88
   1   2  -9   81.48    5.17
   0   2  -9   64.50    4.54
   0  -2   9   58.32    4.54
   0  -2   9   62.31    3.97
   0  -2   9   65.58    4.69
   0  -2   9   68.77    4.42
   0  -2   9   73.36    4.45
   0   2  -9   58.95    4.63
   1  -2   9   96.88    5.27
  -1   2  -9  105.15    6.01
   1  -2   9  100.49    5.61
   1  -2   9   97.69    5.46
   1  -2   9   93.09    5.83
  -1   2  -9  102.54    5.79
   1  -2   9  102.15    5.74
  -2   2  -9    4.69    1.88
   2  -2   9    9.50    2.31
   2  -2   9    2.61    1.58
   2  -2   9    5.59    1.88
  -2   2  -9    4.55    1.87
  -2   2  -9    6.22    2.00
   2  -2   9    6.47    2.02
  -3   2  -9   14.32    2.56
   3  -2   9   18.54    3.05
   3  -2   9   13.23    2.81
   3  -2   9   16.61    2.99
   3  -2   9   17.36    3.02
  -3   2  -9   18.66    3.01
   4  -2   9   29.37    3.99
   4  -2   9   31.01    4.01
   4  -2   9   42.71    4.38
  -4   2  -9   30.72    3.71
   4  -2   9   29.18    3.93
  -4   2  -9   36.85    4.20
   5  -2   9   20.61    3.54
   5  -2   9   21.23    3.79
  -5   2  -9   24.73    3.72
   5  -2   9   16.48    3.34
  -5   2  -9   19.51    3.35
   5  -2   9   23.98    3.75
   6  -2   9    1.80    2.23
   6  -2   9    2.82    2.25
   6  -2   9   -0.46    2.14
  -6   2  -9    0.43    1.58
   6   1  -9    6.44    2.30
  -6  -1   9    5.68    1.93
  -5  -1   9   30.08    3.18
   5   1  -9   27.55    3.50
  -5  -1   9   24.34    3.60
   4   1  -9    7.97    2.09
  -4  -1   9    7.97    1.91
  -4  -1   9   10.50    2.30
  -3  -1   9    1.48    1.23
   3   1  -9    1.84    1.46
  -3  -1   9    2.47    1.56
   3   1  -9    1.17    1.29
  -3  -1   9    0.75    1.33
   2   1  -9  214.54    9.07
   2   1  -9  218.82    8.98
  -2  -1   9  228.75    8.66
  -2  -1   9  223.77    9.21
  -2  -1   9  211.48    8.00
  -1  -1   9   80.83    4.41
  -1  -1   9   77.48    4.53
   1   1  -9   74.33    4.73
   1   1  -9   75.48    4.92
  -1  -1   9   75.86    5.00
   0  -1   9    2.08    1.30
   0  -1   9    1.62    1.31
   0   1  -9    0.48    1.03
   0  -1   9    2.62    1.42
   0  -1   9   -0.04    0.96
   0   1  -9    0.50    1.12
   0  -1   9   -0.61    1.01
  -1   1  -9    4.17    1.72
  -1   1  -9    4.45    1.67
   1  -1   9    4.96    1.66
   1  -1   9    3.35    1.52
   1  -1   9    3.70    1.50
  -1   1  -9    5.77    1.76
   1  -1   9    1.33    1.22
   1  -1   9    3.97    1.62
  -2   1  -9  134.34    6.74
   2  -1   9  135.48    6.73
  -2   1  -9  135.36    6.56
   2  -1   9  139.94    6.72
  -2   1  -9  133.81    6.95
   2  -1   9  133.23    6.55
   2  -1   9  128.16    7.05
  -3   1  -9   53.80    4.62
   3  -1   9   61.30    4.76
   3  -1   9   72.28    4.84
   3  -1   9   51.85    4.70
  -3   1  -9   61.87    4.42
   3  -1   9   51.94    4.54
  -4   1  -9    9.14    2.29
  -4   1  -9    9.18    2.36
   4  -1   9   19.78    3.26
   4  -1   9   13.18    2.80
   4  -1   9   15.46    2.89
   4  -1   9    9.40    2.48
   5  -1   9    4.47    2.22
  -5   1  -9    4.31    1.97
   5  -1   9    2.64    1.86
  -5   1  -9    0.89    1.63
   5  -1   9    4.73    2.30
   5  -1   9    0.67    1.63
   6  -1   9    3.35    2.25
   6  -1   9    1.79    1.97
   6  -1   9    7.17    2.76
  -6   1  -9    3.32    2.10
  -6   0   9    3.58    1.79
   6   0  -9    4.26    2.16
   5   0  -9    1.28    1.75
  -5   0   9    4.87    1.67
  -5   0   9    2.65    1.90
  -4   0   9   17.38    2.86
  -4   0   9   15.66    2.45
   4   0  -9   15.80    2.76
  -3   0   9  119.52    5.90
   3   0  -9  134.65    6.45
   3   0  -9  118.81    6.43
  -3   0   9  120.92    6.41
  -3   0   9  123.89    5.82
  -3   0   9  121.63    5.97
   2   0  -9   97.51    5.72
  -2   0   9  103.39    5.86
   2   0  -9   95.12    5.48
  -2   0   9  104.48    5.29
  -2   0   9  110.48    5.41
  -1   0   9   52.19    3.55
  -1   0   9   56.24    4.40
   1   0  -9   55.97    4.41
  -1   0   9   58.04    3.84
   1   0  -9   53.30    3.97
   0   0   9   89.09    4.90
   0   0   9   73.92    4.41
   0   0  -9   80.58    5.03
   0   0   9   82.01    5.14
   0   0   9   73.72    4.46
   0   0  -9   82.18    4.92
   1   0   9   57.96    4.14
   1   0   9   52.01    4.39
   1   0   9   57.11    3.99
  -1   0  -9   61.40    4.37
  -1   0  -9   57.06    3.84
  -1   0  -9   55.14    3.99
   1   0   9   60.14    4.03
   1   0   9   57.94    4.02
  -2   0  -9  277.43   10.63
   2   0   9  288.44   10.85
  -2   0  -9  285.38   10.42
   2   0   9  284.35   10.79
  -2   0  -9  278.47   10.99
   2   0   9  305.88   10.74
   2   0   9  295.89   11.44
   3   0   9  101.04    5.72
  -3   0  -9   90.70    5.20
  -3   0  -9   92.74    5.63
   3   0   9   88.99    5.73
   3   0   9   81.28    5.24
   3   0   9   83.30    5.24
  -4   0  -9    8.88    2.29
   4   0   9   17.44    3.12
   4   0   9   12.53    2.67
  -4   0  -9   19.43    2.98
   4   0   9   11.15    2.46
   4   0   9   13.92    2.80
   5   0   9    2.72    1.87
  -5   0  -9    1.78    1.58
   5   0   9    1.46    1.68
  -5   0  -9   -0.54    1.52
   5   0   9    4.02    2.14
   5   0   9    3.52    1.95
   6   0   9    5.01    2.29
   6   0   9    2.51    2.10
   6   0   9    3.12    2.28
  -6   0  -9    4.97    2.27
   6  -1  -9    2.43    2.04
  -5   1   9    6.67    2.04
  -5   1   9    6.96    2.42
   5  -1  -9    6.94    2.32
  -4   1   9   29.94    3.43
  -4   1   9   32.62    3.32
   4  -1  -9   25.73    3.33
  -3   1   9   70.58    4.65
  -3   1   9   78.33    4.48
  -3   1   9   72.25    4.53
   3  -1  -9   73.68    4.82
  -3   1   9   71.86    5.02
   3  -1  -9   73.01    4.99
  -2   1   9   81.14    4.66
   2  -1  -9   78.73    5.07
  -2   1   9   78.80    5.15
   2  -1  -9   71.82    4.66
  -2   1   9   77.94    4.83
   1  -1  -9   19.03    2.77
  -1   1   9   12.64    2.29
  -1   1   9   15.27    2.28
  -1   1   9   15.64    2.72
   1  -1  -9   17.65    2.78
   0   1   9  142.44    6.43
   0  -1  -9  142.89    6.95
   0  -1  -9  144.40    6.82
   0   1   9  141.35    6.60
   0   1   9  134.48    7.02
   0   1   9  143.33    6.41
   1   1   9   52.87    4.38
  -1  -1  -9   53.05    4.34
  -1  -1  -9   58.36    4.07
   1   1   9   54.02    3.88
  -1  -1  -9   54.17    3.81
   1   1   9   59.53    4.20
   1   1   9   47.97    4.02
   1   1   9   45.99    3.85
   2   1   9   37.79    3.86
  -2  -1  -9   41.36    3.61
   2   1   9   44.07    3.82
  -2  -1  -9   40.90    3.69
   2   1   9   38.11    3.84
  -2  -1  -9   39.69    3.84
   2   1   9   43.74    3.85
  -3  -1  -9   79.58    4.90
   3   1   9   88.36    5.47
   3   1   9   84.11    5.15
  -3  -1  -9  100.44    5.77
   3   1   9   97.09    5.56
   3   1   9   84.82    5.60
   4   1   9   24.89    3.26
   4   1   9   30.22    3.77
   4   1   9   29.49    3.73
  -4  -1  -9   26.45    3.34
   4   1   9   23.76    3.37
  -4  -1  -9   26.72    3.18
   5   1   9   11.97    2.86
  -5  -1  -9   12.51    2.63
   5   1   9   20.99    3.27
   5   1   9   14.16    2.88
  -5  -1  -9   15.30    2.80
   6   1   9    5.76    2.44
  -6  -1  -9    4.27    2.07
   6   1   9    6.13    2.68
  -5   2   9   13.27    3.07
  -5   2   9   15.74    2.74
   5  -2  -9   12.74    2.89
  -4   2   9   17.65    2.58
  -4   2   9   14.43    2.90
  -4   2   9   13.98    2.68
   4  -2  -9   17.92    3.03
   3  -2  -9   42.05    3.94
  -3   2   9   37.87    3.43
  -3   2   9   44.35    3.76
  -3   2   9   34.50    3.76
   3  -2  -9   39.01    3.95
  -2   2   9    9.54    2.14
   2  -2  -9    5.20    1.77
   2  -2  -9    8.93    2.19
  -2   2   9    6.27    2.06
  -2   2   9    9.48    2.05
  -1   2   9   86.84    4.99
   1  -2  -9   83.81    4.98
   1  -2  -9   73.12    4.92
  -1   2   9   86.00    4.81
  -1   2   9   81.94    5.36
   0  -2  -9  124.76    6.56
   0   2   9  128.67    6.22
   0  -2  -9  137.98    6.59
   0   2   9  127.43    6.04
   0   2   9  140.50    7.05
   1   2   9   15.86    2.58
  -1  -2  -9   14.74    2.51
  -1  -2  -9   14.22    2.46
  -1  -2  -9   13.86    2.31
   1   2   9   14.57    2.62
   2   2   9    6.34    1.97
  -2  -2  -9    5.20    1.79
   2   2   9    6.21    1.82
   2   2   9    4.29    1.71
  -2  -2  -9    9.88    2.15
   3   2   9    5.47    1.89
   3   2   9    3.47    1.62
   3   2   9    4.84    1.59
  -3  -2  -9    4.34    1.79
  -3  -2  -9    8.47    2.07
   4   2   9   11.92    2.64
   4   2   9   13.52    2.57
  -4  -2  -9   15.48    2.71
   4   2   9   17.74    2.93
  -4  -2  -9   17.56    2.80
  -5  -2  -9   30.87    3.56
  -5  -2  -9   28.03    3.39
   5   2   9   30.40    4.01
  -6  -2  -9    0.44    1.51
   6   2   9    1.70    2.33
   6   2   9    2.18    2.01
  -5   3   9   14.82    2.79
  -5   3   9   23.84    3.88
   5  -3  -9   17.75    3.26
  -4   3   9    2.42    1.52
   4  -3  -9   -0.35    1.45
   4  -3  -9    0.75    1.74
  -4   3   9    0.94    1.60
  -4   3   9    1.64    1.85
  -3   3   9   -0.51    1.22
   3  -3  -9    1.40    1.37
   3  -3  -9    0.69    1.50
  -3   3   9    0.28    1.26
   2  -3  -9   33.02    3.77
  -2   3   9   31.89    3.28
  -2   3   9   36.23    3.95
   2  -3  -9   35.28    3.73
  -2   3   9   40.94    4.07
  -1   3   9   20.40    3.08
   1  -3  -9   21.90    3.04
  -1   3   9   19.93    2.70
  -1   3   9   22.46    3.23
   1  -3  -9   24.21    3.29
   0   3   9   62.82    4.99
   0   3   9   65.54    4.43
   0   3   9   62.31    4.19
   0  -3  -9   63.16    4.31
   0  -3  -9   67.12    4.67
  -1  -3  -9   19.71    2.96
  -1  -3  -9   20.12    2.71
   1   3   9   23.42    3.07
   1   3   9   20.66    3.23
  -1  -3  -9   21.35    2.92
  -2  -3  -9   35.84    3.75
   2   3   9   36.12    3.91
   2   3   9   46.44    4.06
  -2  -3  -9   34.62    3.39
   3   3   9   12.56    2.54
  -3  -3  -9   11.35    2.27
   3   3   9   11.55    2.69
  -3  -3  -9   14.17    2.68
  -4  -3  -9    6.80    2.07
  -4  -3  -9    5.24    1.92
   4   3   9   14.09    2.53
   4   3   9   11.36    2.66
   4   3   9   12.57    2.73
   5   3   9    2.48    1.95
  -5  -3  -9    4.99    1.86
   6   3   9    1.04    2.25
  -6  -3  -9    6.05    2.14
   5  -4  -9    8.57    2.68
  -5   4   9    7.44    2.49
  -5   4   9    4.45    2.37
  -4   4   9   13.96    3.10
  -4   4   9   18.26    3.03
   4  -4  -9   20.15    3.60
  -4   4   9   20.11    3.36
   4  -4  -9   15.36    3.04
  -3   4   9   15.95    2.73
   3  -4  -9   18.30    3.11
  -3   4   9   24.99    3.66
   3  -4  -9   20.26    3.36
  -2   4   9   71.14    5.65
  -2   4   9   70.10    5.51
   2  -4  -9   74.02    5.01
  -2   4   9   78.44    4.89
   2  -4  -9   74.83    5.39
   1  -4  -9   96.53    5.57
  -1   4   9   82.89    5.39
  -1   4   9   87.92    5.18
   1  -4  -9   89.20    5.78
  -1   4   9  100.71    6.25
   0   4   9  114.79    6.80
   0   4   9  117.72    6.41
   0  -4  -9  121.28    6.37
   0  -4  -9  126.13    6.80
   1   4   9   33.04    3.69
  -1  -4  -9   31.35    3.68
  -1  -4  -9   34.45    3.56
   1   4   9   30.25    3.80
  -1  -4  -9   29.90    3.32
   2   4   9   44.53    4.20
  -2  -4  -9   49.74    4.37
   2   4   9   51.02    4.61
  -2  -4  -9   45.13    3.96
   3   4   9    8.72    2.38
  -3  -4  -9    8.96    2.13
   3   4   9    6.76    2.03
  -3  -4  -9    4.17    1.78
  -4  -4  -9   10.40    2.41
  -4  -4  -9    9.17    2.22
   4   4   9   12.06    2.78
   4   4   9   10.03    2.39
   5   4   9   -0.41    1.82
  -5  -4  -9    2.36    1.72
  -6  -4  -9    1.35    1.75
   5  -5  -9   -0.06    1.97
  -5   5   9    0.96    1.88
  -4   5   9    5.38    2.22
   4  -5  -9   10.09    2.89
  -4   5   9    6.89    2.46
   4  -5  -9    5.42    2.31
   3  -5  -9   38.88    4.51
  -3   5   9   42.02    4.76
   3  -5  -9   45.50    4.57
  -3   5   9   44.83    4.28
   2  -5  -9   14.66    3.00
  -2   5   9   20.63    3.51
  -2   5   9   23.84    3.19
   2  -5  -9   27.54    3.84
   1  -5  -9    3.56    1.82
   1  -5  -9    4.14    1.98
  -1   5   9    2.24    1.67
  -1   5   9    4.43    1.78
  -1   5   9    4.12    1.91
   0  -5  -9   40.27    4.04
   0   5   9   38.28    4.06
   0   5   9   37.08    4.25
   0   5   9   40.98    4.40
   0  -5  -9   43.84    4.56
  -1  -5  -9  187.49    8.79
   1   5   9  200.71    9.36
   1   5   9  178.25    8.77
  -1  -5  -9  167.17    8.02
   1   5   9  179.93    8.40
   2   5   9   16.89    3.02
  -2  -5  -9   16.14    2.70
   2   5   9   11.71    2.55
  -2  -5  -9   21.40    3.25
   2   5   9   14.58    2.98
   3   5   9   20.12    3.27
  -3  -5  -9   22.19    3.26
  -3  -5  -9   19.56    2.96
   3   5   9   18.45    3.32
   3   5   9   11.41    2.64
   4   5   9    2.69    1.88
   4   5   9    2.22    1.86
  -4  -5  -9    4.29    1.92
  -4  -5  -9    1.03    1.57
   5   5   9    3.75    2.35
  -5  -5  -9    2.24    1.70
  -6  -5  -9    7.92    2.49
  -4   6   9    8.91    2.83
   4  -6  -9   12.48    3.10
  -4   6   9   17.63    3.31
   4  -6  -9   12.18    3.21
   3  -6  -9    6.95    2.49
   3  -6  -9   10.86    2.88
  -3   6   9    9.89    2.92
  -3   6   9   10.52    2.63
  -2   6   9    4.92    2.21
   2  -6  -9    1.73    2.00
  -2   6   9    5.78    2.26
   2  -6  -9    3.22    2.01
   1  -6  -9    2.64    1.88
   1  -6  -9   -0.34    1.41
  -1   6   9    2.38    1.73
   0   6   9   60.24    5.13
   0   6   9   67.30    5.80
   0  -6  -9   65.89    5.14
   0  -6  -9   54.42    5.13
   0   6   9   50.75    5.01
   1   6   9   51.45    5.17
  -1  -6  -9   58.04    4.94
   1   6   9   62.65    5.36
   1   6   9   58.93    5.15
  -1  -6  -9   55.30    5.16
   2   6   9    3.46    1.99
  -2  -6  -9    5.52    2.07
   2   6   9    2.96    1.92
   2   6   9    3.79    1.94
  -2  -6  -9    2.34    1.68
  -3  -6  -9    3.05    1.92
   3   6   9    2.87    1.88
   3   6   9    2.17    1.77
   3   6   9    0.30    1.63
  -3  -6  -9    1.90    1.68
   4   6   9    4.28    2.08
  -4  -6  -9    3.37    1.83
  -4  -6  -9    1.82    1.63
   4   6   9    3.28    2.08
   4   6   9    1.38    1.84
  -5  -6  -9   11.25    2.67
  -4   7   9   -1.51    1.80
   4  -7  -9    1.10    2.14
   3  -7  -9    2.90    2.23
  -3   7   9   -1.61    1.57
  -3   7   9    0.58    1.79
   3  -7  -9    2.27    2.27
   2  -7  -9   12.94    3.31
  -2   7   9   23.40    4.20
   2  -7  -9   20.45    3.75
  -1   7   9   64.13    6.17
   1  -7  -9   57.79    5.81
   1  -7  -9   56.39    5.28
   0   7   9   23.61    3.78
   0   7   9   32.93    4.63
   0  -7  -9   27.33    4.12
   1   7   9    6.01    2.26
   1   7   9    6.25    2.37
  -1  -7  -9    2.03    1.79
   1   7   9    5.33    2.19
   2   7   9    0.87    1.71
  -2  -7  -9    1.24    1.69
   2   7   9    1.37    1.70
   2   7   9    0.54    1.67
  -2  -7  -9    9.53    2.60
  -3  -7  -9    3.88    2.07
  -3  -7  -9    1.67    1.67
   3   7   9    1.31    1.80
   3   7   9    1.53    1.97
   3   7   9    4.99    2.40
  -4  -7  -9    6.79    2.36
  -4  -7  -9    3.82    2.22
   4   7   9    3.48    2.33
   4   7   9    6.95    2.60
  -5  -7  -9   -0.94    1.62
   5   7   9    2.36    2.34
   3  -8  -9   24.46    4.53
  -3   8   9   19.32    4.26
   3  -8  -9   16.75    3.76
  -2   8   9    5.34    2.60
   2  -8  -9    9.54    3.13
   2  -8  -9    6.08    2.75
   1  -8  -9   16.36    3.63
  -1   8   9   27.05    4.71
   0   8   9    2.36    2.06
   0  -8  -9    0.49    1.72
   0   8   9   -0.04    1.90
   1   8   9    6.29    2.59
   1   8   9    6.66    2.62
  -1  -8  -9    8.82    2.84
   2   8   9   40.07    4.97
  -2  -8  -9   43.18    4.83
   2   8   9   41.61    5.25
   2   8   9   45.06    5.35
  -2  -8  -9   33.67    4.66
  -3  -8  -9    2.90    2.20
  -3  -8  -9    6.15    2.46
   3   8   9    5.52    2.58
   3   8   9    2.81    2.24
   3   8   9    0.22    1.92
   4   8   9    1.49    2.22
  -4  -8  -9    2.53    2.17
   4   8   9    3.76    2.77
   2  -9  -9   19.14    4.11
  -2   9   9   18.53    4.28
   1  -9  -9    0.89    2.34
  -1   9   9    3.04    2.30
   0  -9  -9    2.02    2.43
   0   9   9    3.81    2.56
   1   9   9    8.20    2.95
   1   9   9   13.63    3.67
  -1  -9  -9    8.07    2.78
   2   9   9    8.88    3.11
  -2  -9  -9   11.29    3.32
  -2  -9  -9   10.61    3.13
   2   9   9   16.20    3.82
  -3  -9  -9    1.81    2.27
   3   9   9    6.22    2.72
   3   9   9    2.60    2.57
  -3  -9  -9   -0.27    1.98
   0 -10  -9    3.41    2.53
   0  10   9    3.62    2.57
   1  10   9    7.52    3.25
  -1 -10  -9    7.95    3.09
   1  10   9   11.61    3.63
  -2  -8  10    0.54    2.06
  -2  -8  10    1.23    2.19
   2   8 -10    0.87    2.59
  -1  -8  10   11.89    3.49
   1   8 -10    5.81    2.68
   1   8 -10    5.72    2.90
  -1  -8  10    8.92    3.46
  -1  -8  10    7.12    2.76
   1   8 -10    7.37    2.84
   0   8 -10    9.14    3.08
   0   8 -10   10.65    3.59
   0  -8  10    7.63    2.73
   0   8 -10   10.76    3.15
   0  -8  10    9.72    3.22
  -1   8 -10    3.05    2.52
   1  -8  10    0.03    1.98
  -1   8 -10   -0.08    2.76
   1  -8  10    0.11    2.33
  -1   8 -10    2.15    2.44
   1  -8  10    3.35    2.54
   2  -8  10   11.40    3.34
   2  -8  10    8.52    3.13
  -2   8 -10    4.99    2.66
   2  -8  10    2.21    2.45
  -3  -7  10   -1.01    1.91
   3   7 -10    3.56    2.64
  -2  -7  10    5.45    2.50
   2   7 -10    8.91    2.90
  -2  -7  10    7.48    2.62
   2   7 -10    9.60    2.98
   1   7 -10    0.14    2.18
  -1  -7  10    2.21    2.08
  -1  -7  10    1.59    2.00
  -1  -7  10   -0.87    1.84
   1   7 -10    0.38    1.84
   0   7 -10    0.25    1.68
   0  -7  10    0.93    1.97
   0  -7  10    2.06    2.42
   0  -7  10    3.36    2.21
   0   7 -10    1.06    2.21
  -1   7 -10    3.25    2.80
   1  -7  10    5.19    2.73
  -1   7 -10    4.58    2.39
   1  -7  10    6.02    2.80
   1  -7  10    6.22    2.42
  -1   7 -10    4.75    2.49
  -2   7 -10    5.17    2.43
   2  -7  10    4.49    2.46
   2  -7  10    5.18    2.45
  -2   7 -10    9.17    3.16
   2  -7  10    6.99    2.70
   3  -7  10    6.16    2.81
   3  -7  10    9.03    3.11
   3  -7  10    5.66    2.97
  -3   7 -10    5.86    2.82
   4   6 -10    5.47    2.85
  -4  -6  10    3.16    2.11
  -3  -6  10    1.04    1.96
   3   6 -10    0.91    2.00
   2   6 -10    8.84    2.79
  -2  -6  10    7.90    2.59
  -2  -6  10    9.14    2.75
   2   6 -10    9.16    2.72
   1   6 -10   21.35    3.79
  -1  -6  10   15.82    3.30
  -1  -6  10   15.22    3.49
  -1  -6  10   25.04    3.83
   1   6 -10   21.29    3.83
   0  -6  10   31.32    4.46
   0  -6  10   31.08    4.47
   0  -6  10   29.63    4.18
   0   6 -10   26.66    4.19
   0   6 -10   28.62    4.44
   0  -6  10   31.01    3.87
   1  -6  10   13.46    3.26
  -1   6 -10    8.76    2.62
  -1   6 -10   13.34    3.35
   1  -6  10   12.17    2.99
   1  -6  10    7.60    2.57
   2  -6  10    1.84    2.12
   2  -6  10    1.52    1.81
   2  -6  10    1.43    1.93
  -2   6 -10    0.96    1.77
  -3   6 -10    0.11    1.90
   3  -6  10    1.11    2.16
   3  -6  10    2.52    2.34
   3  -6  10    0.88    2.30
   3  -6  10    1.73    2.09
  -3   6 -10   -2.15    1.81
   4  -6  10    4.76    3.02
   4  -6  10    2.51    2.18
  -4   6 -10    1.57    2.25
   4  -6  10    1.63    2.43
   4  -6  10   -0.68    2.11
  -4  -5  10    3.01    1.91
   4   5 -10    1.50    1.89
   3   5 -10    1.83    2.10
  -3  -5  10    5.99    2.16
  -2  -5  10   15.00    3.05
  -2  -5  10   12.59    2.92
   2   5 -10    6.67    2.38
   2   5 -10   14.10    3.17
  -1  -5  10    8.85    2.61
   1   5 -10   10.15    2.70
  -1  -5  10    6.04    2.25
   1   5 -10   11.76    2.95
  -1  -5  10   11.96    2.98
   0   5 -10   23.13    3.89
   0  -5  10   23.86    3.28
   0  -5  10   20.24    3.56
   0  -5  10   18.54    3.40
   0   5 -10   17.26    3.42
   0  -5  10   24.12    3.83
  -1   5 -10   48.80    5.26
   1  -5  10   64.17    5.53
   1  -5  10   53.49    4.85
  -1   5 -10   54.13    5.49
   1  -5  10   53.22    5.36
   2  -5  10   33.47    4.52
   2  -5  10   26.11    4.01
   2  -5  10   28.92    4.38
  -2   5 -10   22.94    4.06
   3  -5  10    7.36    2.71
   3  -5  10    5.03    2.24
  -3   5 -10    5.53    2.46
   3  -5  10   10.74    3.07
   3  -5  10    8.27    2.71
  -4   5 -10   -1.53    1.73
   4  -5  10    0.85    2.16
   4  -5  10   -0.94    1.76
   4  -5  10    0.54    2.27
  -4   5 -10    0.59    1.70
   4  -5  10    0.63    2.01
   5  -5  10    3.92    2.69
   5  -5  10    2.22    2.76
   5   4 -10   -0.93    1.94
  -5  -4  10    0.18    1.54
  -4  -4  10    2.18    1.72
   4   4 -10    1.60    1.95
  -3  -4  10   10.77    2.61
  -3  -4  10   15.14    2.97
   3   4 -10   12.15    2.68
  -2  -4  10   20.26    3.23
   2   4 -10   15.29    3.03
  -2  -4  10   18.34    3.20
   2   4 -10   20.70    3.40
  -1  -4  10   27.13    3.78
  -1  -4  10   28.12    3.19
   1   4 -10   22.73    3.55
  -1  -4  10   31.75    3.90
  -1  -4  10   32.05    3.97
   1   4 -10   28.01    3.90
   0  -4  10   19.10    3.13
   0   4 -10   21.99    3.53
   0  -4  10   26.75    3.87
   0   4 -10   21.08    3.57
   0  -4  10   24.37    3.63
   0  -4  10   28.59    3.35
   1  -4  10    1.66    1.64
  -1   4 -10    3.62    1.90
   1  -4  10    2.94    1.88
   1  -4  10    1.91    1.59
  -1   4 -10    4.35    1.88
   2  -4  10    4.16    1.96
  -2   4 -10    3.34    2.22
  -2   4 -10    3.58    1.83
   2  -4  10    4.62    2.17
   2  -4  10    3.53    1.86
   2  -4  10    3.90    2.10
   3  -4  10   20.72    3.61
   3  -4  10    9.87    2.80
   3  -4  10   17.31    3.42
   3  -4  10   12.22    3.05
  -3   4 -10    9.47    2.69
  -4   4 -10    8.84    2.83
   4  -4  10   10.83    3.05
  -4   4 -10    5.74    2.50
   4  -4  10    9.27    2.80
   4  -4  10    7.71    2.78
   4  -4  10    6.19    2.71
   5  -4  10    0.72    2.47
   5  -4  10   -0.43    1.94
  -5   4 -10    1.27    1.97
  -5   4 -10    2.00    2.32
   5  -4  10    2.37    2.23
  -5   4 -10   -0.62    1.79
  -5  -3  10    8.71    2.27
   5   3 -10    7.37    2.63
  -5  -3  10    5.48    2.32
  -4  -3  10    6.02    2.00
   4   3 -10    7.93    2.47
   3   3 -10   17.92    3.27
  -3  -3  10   17.06    2.96
  -3  -3  10   12.94    2.51
   2   3 -10   11.70    2.61
  -2  -3  10    5.55    1.97
   2   3 -10    8.47    2.29
  -2  -3  10   12.03    2.52
   1   3 -10   10.43    2.50
  -1  -3  10    6.48    1.86
  -1  -3  10    9.01    2.36
   1   3 -10    9.60    2.40
  -1  -3  10   11.55    2.60
  -1  -3  10    9.20    2.26
   0   3 -10   52.24    4.93
   0  -3  10   61.32    5.23
   0  -3  10   55.79    4.31
   0  -3  10   64.45    4.76
   0   3 -10   61.63    5.08
   0  -3  10   56.81    4.88
   1  -3  10   26.72    3.83
  -1   3 -10   25.03    3.69
   1  -3  10   24.14    3.34
   1  -3  10   26.29    3.45
   1  -3  10   28.75    3.79
  -1   3 -10   15.69    3.00
   2  -3  10    5.18    2.04
  -2   3 -10    1.65    1.62
  -2   3 -10    5.60    2.22
   2  -3  10    1.79    1.48
   2  -3  10    5.28    2.03
   2  -3  10    2.02    1.81
   3  -3  10    8.01    2.66
   3  -3  10   14.76    3.13
   3  -3  10    9.21    2.78
   3  -3  10   10.12    2.83
  -3   3 -10    7.05    2.28
  -3   3 -10   12.16    2.74
   4  -3  10    7.00    2.58
   4  -3  10    7.10    2.54
   4  -3  10    8.09    2.73
   4  -3  10    6.52    2.35
  -4   3 -10    5.89    2.40
  -4   3 -10    6.63    2.43
   5  -3  10   11.33    3.22
   5  -3  10   11.14    3.18
  -5   3 -10    6.64    2.54
  -5   3 -10   11.32    3.05
   5  -3  10   13.43    3.38
   5  -3  10    7.18    2.88
  -5  -2  10   11.84    2.90
   5   2 -10    5.25    2.27
  -5  -2  10   14.01    2.68
   4   2 -10   14.36    2.85
  -4  -2  10   17.69    2.78
  -3  -2  10   51.61    4.44
   3   2 -10   44.66    4.26
   3   2 -10   46.29    4.43
  -3  -2  10   42.85    3.99
  -2  -2  10   12.91    2.51
  -2  -2  10   13.25    2.62
   2   2 -10   10.66    2.42
   2   2 -10    8.42    2.29
  -2  -2  10   11.54    2.15
   1   2 -10    1.71    1.50
  -1  -2  10    3.29    1.59
   1   2 -10    0.37    1.28
  -1  -2  10    0.46    1.22
  -1  -2  10    2.99    1.44
   0  -2  10    5.86    1.85
   0  -2  10    6.93    1.90
   0  -2  10    6.70    1.98
   0   2 -10    3.82    1.80
   0  -2  10    5.26    1.93
   0   2 -10    3.09    1.79
  -1   2 -10   92.77    5.92
   1  -2  10   86.99    5.96
   1  -2  10   94.59    5.66
   1  -2  10   91.26    5.43
  -1   2 -10   85.82    5.79
   1  -2  10  100.29    5.96
  -2   2 -10    3.79    1.84
  -2   2 -10    1.35    1.54
   2  -2  10    2.39    1.61
   2  -2  10    0.51    1.43
  -2   2 -10    2.58    1.86
   2  -2  10   -1.51    0.94
   2  -2  10   -0.36    1.12
   3  -2  10    2.24    1.76
   3  -2  10    1.99    1.84
  -3   2 -10   12.48    2.89
  -3   2 -10    7.74    2.24
   3  -2  10    2.13    1.79
   3  -2  10    5.18    2.25
   4  -2  10    0.36    1.84
   4  -2  10    2.65    2.00
   4  -2  10    0.72    1.55
  -4   2 -10    1.89    1.70
  -4   2 -10   -0.34    1.74
   4  -2  10    1.81    1.93
   5  -2  10    2.66    2.31
   5  -2  10    0.86    1.83
  -5   2 -10    0.82    1.90
   5  -2  10   -0.23    1.59
   5  -2  10   -1.88    1.66
  -5   2 -10   -0.14    1.59
   6  -2  10    0.87    2.33
   6  -2  10    2.04    2.33
   6  -2  10   -2.33    1.98
  -6   2 -10   -0.23    1.85
   5   1 -10   13.18    2.88
  -5  -1  10   11.90    2.52
  -5  -1  10   15.88    3.13
   4   1 -10    9.73    2.50
  -4  -1  10    5.05    1.89
   3   1 -10    5.80    2.04
   3   1 -10    6.20    2.16
  -3  -1  10    4.50    1.84
  -3  -1  10    3.48    1.64
  -2  -1  10   20.47    2.88
  -2  -1  10   19.66    2.74
  -2  -1  10   22.39    3.20
   2   1 -10   20.85    3.13
   2   1 -10   20.07    3.06
   1   1 -10   18.68    2.93
  -1  -1  10   22.54    2.99
  -1  -1  10   10.84    2.41
  -1  -1  10   18.84    2.72
   1   1 -10   16.41    2.91
   0  -1  10   15.41    2.59
   0  -1  10   17.31    2.64
   0  -1  10    7.12    2.10
   0   1 -10   10.80    2.43
   0   1 -10   14.23    2.70
   0  -1  10   11.45    2.53
   1  -1  10   68.85    4.62
   1  -1  10   70.72    4.79
  -1   1 -10   62.35    5.07
   1  -1  10   74.12    5.06
   1  -1  10   74.36    5.29
   1  -1  10   74.45    4.85
  -1   1 -10   58.07    4.83
   2  -1  10   16.95    3.02
  -2   1 -10   18.43    2.93
   2  -1  10   13.74    2.76
  -2   1 -10   18.92    3.18
  -2   1 -10   15.94    2.98
   2  -1  10   19.20    3.09
   2  -1  10   17.87    3.00
  -3   1 -10   71.90    5.08
   3  -1  10   86.13    6.01
   3  -1  10   80.04    5.54
   3  -1  10   71.65    5.63
   3  -1  10   84.54    5.55
  -3   1 -10   81.27    5.71
   4  -1  10   15.61    3.26
   4  -1  10   27.40    3.99
   4  -1  10   19.22    3.43
  -4   1 -10   14.99    2.97
   4  -1  10   16.43    3.25
  -4   1 -10   11.83    2.74
   5  -1  10    2.74    1.98
  -5   1 -10    4.33    2.19
   5  -1  10    1.68    2.02
  -5   1 -10    1.45    1.78
   5  -1  10    0.39    1.81
   5  -1  10    1.65    2.02
   6  -1  10    0.04    2.06
   6  -1  10   -0.62    2.05
  -6   1 -10    0.04    1.89
   6  -1  10    0.63    2.26
   5   0 -10   16.97    3.20
  -5   0  10   15.40    2.79
   4   0 -10   39.88    4.21
  -4   0  10   31.77    3.51
   3   0 -10   36.40    4.05
   3   0 -10   24.48    3.40
  -3   0  10   33.11    3.40
  -3   0  10   30.96    3.70
   2   0 -10   24.41    3.36
  -2   0  10   19.87    3.09
   2   0 -10   26.42    3.54
  -2   0  10   25.02    3.02
  -2   0  10   24.77    3.11
  -1   0  10   41.20    3.63
  -1   0  10   43.83    3.79
   1   0 -10   39.31    4.07
   1   0 -10   42.23    4.13
  -1   0  10   41.65    4.10
   0   0 -10   22.07    3.25
   0   0  10   18.36    2.74
   0   0  10   24.67    3.36
   0   0  10   19.39    2.81
   0   0 -10   19.50    3.00
   0   0  10   20.32    2.84
   1   0  10   23.04    3.46
   1   0  10   26.23    3.24
  -1   0 -10   14.17    2.71
  -1   0 -10   15.68    2.85
   1   0  10   21.27    3.23
   1   0  10   18.39    2.86
  -2   0 -10   24.96    3.13
   2   0  10   30.45    3.60
   2   0  10   29.00    3.61
   2   0  10   25.33    3.60
   2   0  10   27.56    3.55
  -2   0 -10   27.00    3.61
   3   0  10    0.95    1.59
  -3   0 -10    1.35    1.57
   3   0  10    0.64    1.55
  -3   0 -10    3.71    1.87
   3   0  10    1.88    1.59
   3   0  10    0.36    1.58
  -4   0 -10   19.37    3.28
   4   0  10   23.68    3.67
  -4   0 -10   29.54    3.70
   4   0  10   21.31    3.63
   4   0  10   28.48    3.78
   4   0  10   29.83    4.06
   5   0  10   16.93    3.46
   5   0  10   10.49    2.94
  -5   0 -10   17.43    3.16
  -5   0 -10   11.94    2.84
   5   0  10    9.25    2.86
   5   0  10   10.18    2.88
   6   0  10   18.84    3.97
  -6   0 -10   11.56    2.92
   6   0  10   17.93    3.73
  -5   1  10    2.62    1.73
   5  -1 -10    4.09    2.21
   4  -1 -10    4.57    2.16
  -4   1  10    7.95    2.19
  -3   1  10   52.56    4.67
   3  -1 -10   49.10    4.49
  -3   1  10   53.13    4.50
   3  -1 -10   43.28    4.35
  -3   1  10   44.97    4.02
   2  -1 -10   38.63    4.03
  -2   1  10   43.28    4.15
  -2   1  10   49.03    4.51
  -2   1  10   38.24    3.61
   2  -1 -10   50.48    4.46
   1  -1 -10    6.98    2.11
  -1   1  10    5.93    1.78
  -1   1  10    6.83    1.93
  -1   1  10    7.07    2.09
   1  -1 -10    5.58    1.97
   0  -1 -10   12.01    2.44
   0   1  10   15.98    2.64
   0   1  10   15.19    2.79
   0  -1 -10   13.02    2.72
   0   1  10   14.86    2.46
   0   1  10   13.17    2.49
   1   1  10   36.05    3.74
  -1  -1 -10   31.33    3.29
   1   1  10   37.35    4.04
  -1  -1 -10   23.87    3.36
   1   1  10   41.82    3.92
  -1  -1 -10   31.20    3.54
   2   1  10    8.09    2.17
  -2  -1 -10    3.59    1.70
   2   1  10    6.12    2.13
  -2  -1 -10    2.83    1.67
   2   1  10    2.47    1.71
   2   1  10    4.00    1.89
   3   1  10    5.64    2.15
   3   1  10    3.49    1.74
  -3  -1 -10    3.92    1.81
   3   1  10    5.71    2.16
   3   1  10    4.75    1.88
  -3  -1 -10    2.88    1.68
   4   1  10   34.06    3.95
  -4  -1 -10   37.52    3.93
   4   1  10   40.15    4.44
   4   1  10   33.92    4.22
   4   1  10   35.65    4.31
  -4  -1 -10   25.86    3.69
  -5  -1 -10    3.97    2.05
  -5  -1 -10   -0.74    1.62
   5   1  10   -0.88    1.84
   5   1  10    1.24    1.77
   5   1  10    2.55    2.15
   5   1  10    1.07    1.83
   6   1  10    2.31    2.19
   6   1  10    0.24    2.29
  -6  -1 -10    0.24    1.71
   5  -2 -10    9.64    2.81
  -5   2  10    5.92    2.10
  -4   2  10   26.12    3.72
  -4   2  10   21.28    3.17
   4  -2 -10   17.86    3.28
  -3   2  10   21.63    3.02
   3  -2 -10   18.60    3.21
  -3   2  10   28.54    3.81
   3  -2 -10   22.83    3.44
   2  -2 -10   43.24    4.27
  -2   2  10   36.29    3.63
  -2   2  10   52.89    4.73
   2  -2 -10   52.22    4.54
  -2   2  10   43.72    4.37
   1  -2 -10   34.75    3.78
  -1   2  10   25.00    3.31
  -1   2  10   29.87    3.20
   1  -2 -10   28.05    3.61
  -1   2  10   30.21    3.75
   0  -2 -10   12.93    2.63
   0   2  10   14.98    2.60
   0   2  10   22.32    2.88
   0  -2 -10   12.58    2.56
   0   2  10   13.38    2.76
  -1  -2 -10    1.01    1.32
  -1  -2 -10    1.47    1.43
  -1  -2 -10   -0.02    1.47
   1   2  10    0.91    1.28
   1   2  10    0.36    1.19
  -2  -2 -10   74.85    5.32
   2   2  10   79.84    5.17
  -2  -2 -10   79.59    5.03
   2   2  10   69.06    5.49
  -3  -2 -10   26.15    3.57
   3   2  10   22.53    3.44
   3   2  10   21.54    3.30
  -3  -2 -10   23.41    3.18
   3   2  10   21.54    3.21
  -4  -2 -10    1.81    1.59
   4   2  10    2.58    1.78
   4   2  10    2.64    1.82
   4   2  10   -0.06    1.54
  -4  -2 -10    3.17    1.91
  -5  -2 -10   19.07    3.27
  -5  -2 -10   13.61    2.84
   5   2  10   16.02    3.37
   5   2  10   15.54    3.21
   6   2  10    2.87    2.25
   6   2  10    1.33    2.39
  -6  -2 -10    1.43    1.78
  -5   3  10   10.58    2.71
   5  -3 -10   14.87    3.40
  -4   3  10   47.15    4.74
   4  -3 -10   43.45    4.63
  -4   3  10   34.53    3.92
   3  -3 -10    4.64    2.10
  -3   3  10    3.81    1.93
   3  -3 -10    6.36    2.22
  -3   3  10    4.63    2.02
  -2   3  10   47.73    4.11
   2  -3 -10   39.31    4.27
  -2   3  10   36.68    4.33
   2  -3 -10   38.95    4.17
  -2   3  10   43.76    4.46
  -1   3  10   20.95    2.91
  -1   3  10   24.46    3.50
   1  -3 -10   28.48    3.74
  -1   3  10   29.41    3.93
   1  -3 -10   27.07    3.52
   0   3  10   32.90    3.82
   0   3  10   24.73    3.65
   0  -3 -10   32.99    3.94
   0  -3 -10   23.34    3.36
  -1  -3 -10   19.07    3.08
   1   3  10   19.20    3.28
  -1  -3 -10   19.32    2.88
  -1  -3 -10   20.40    3.34
   1   3  10   21.82    3.19
  -2  -3 -10    0.91    1.43
   2   3  10   -0.23    1.18
   2   3  10    1.39    1.51
  -2  -3 -10   -0.49    1.40
  -3  -3 -10    1.91    1.50
   3   3  10    1.32    1.46
   3   3  10    1.62    1.55
  -3  -3 -10    2.75    1.54
  -4  -3 -10   10.88    2.60
   4   3  10   14.95    3.10
  -4  -3 -10   18.59    3.16
   4   3  10   19.90    3.44
   4   3  10   13.64    2.83
   5   3  10    3.41    2.38
  -5  -3 -10    3.04    1.98
   6   3  10    0.66    2.16
   6   3  10    2.28    2.57
  -6  -3 -10    1.87    1.77
  -4   4  10    6.03    2.53
   4  -4 -10    7.72    2.59
   4  -4 -10   11.18    3.13
  -4   4  10   11.37    2.74
   3  -4 -10    8.76    2.61
  -3   4  10    4.42    2.03
   3  -4 -10    2.47    1.94
  -3   4  10    3.56    1.88
  -2   4  10   77.99    5.21
   2  -4 -10   84.94    5.76
  -2   4  10   72.54    5.84
  -2   4  10   79.78    6.20
   2  -4 -10   83.15    5.88
  -1   4  10   17.71    2.91
   1  -4 -10   19.17    3.47
  -1   4  10   14.48    3.00
   1  -4 -10   16.25    3.04
  -1   4  10   20.48    3.53
   0   4  10   17.74    3.24
   0   4  10   24.52    3.57
   0  -4 -10   16.31    3.01
   0  -4 -10   25.24    3.69
   1   4  10    6.18    2.09
  -1  -4 -10   10.46    2.41
  -1  -4 -10   10.51    2.57
   1   4  10   10.99    2.57
   2   4  10    7.36    2.15
   2   4  10    2.75    1.81
  -2  -4 -10    4.33    1.89
  -2  -4 -10    5.91    2.07
   3   4  10    6.83    2.21
   3   4  10    8.29    2.36
  -3  -4 -10    8.98    2.41
  -3  -4 -10    6.20    2.13
   4   4  10    2.77    1.89
  -4  -4 -10    2.83    1.84
   4   4  10    1.95    1.96
  -4  -4 -10    4.28    2.09
  -5  -4 -10    4.50    2.05
   5   4  10    4.84    2.41
  -6  -4 -10    2.21    1.92
   4  -5 -10    2.36    2.12
  -4   5  10    3.49    2.29
   4  -5 -10    0.18    2.04
  -4   5  10    3.25    2.12
   3  -5 -10    0.87    1.73
  -3   5  10    1.24    1.72
   3  -5 -10    1.90    1.92
  -3   5  10    0.33    1.71
   2  -5 -10   28.50    4.17
   2  -5 -10   30.83    4.14
  -2   5  10   28.77    4.32
  -2   5  10   26.24    3.47
  -1   5  10   46.65    4.92
  -1   5  10   33.60    4.52
   1  -5 -10   42.52    4.48
   1  -5 -10   39.87    4.71
   0  -5 -10    0.45    1.63
   0   5  10    2.78    1.95
   0  -5 -10    2.78    1.82
   0   5  10    2.69    1.94
   1   5  10   39.98    4.70
  -1  -5 -10   40.33    4.58
   1   5  10   51.61    4.96
  -2  -5 -10    4.42    2.05
   2   5  10    4.99    2.18
   2   5  10    8.63    2.54
  -2  -5 -10    7.28    2.32
  -3  -5 -10    4.95    2.10
   3   5  10    5.37    2.20
   3   5  10    6.74    2.49
  -3  -5 -10    2.48    1.70
   4   5  10    0.58    1.77
   4   5  10    2.29    2.10
  -4  -5 -10    2.65    1.94
  -4  -5 -10    3.85    1.94
  -5  -5 -10   -0.72    1.49
   5   5  10    0.57    2.22
   4  -6 -10   -0.08    2.13
  -4   6  10    3.75    2.26
   3  -6 -10   19.32    3.83
   3  -6 -10   35.49    4.79
  -3   6  10   27.99    3.91
  -3   6  10   36.34    5.05
   2  -6 -10    8.25    2.71
   2  -6 -10   12.30    3.14
  -2   6  10    9.57    2.80
   1  -6 -10   10.32    2.87
  -1   6  10    2.29    1.81
   1  -6 -10    6.79    2.55
   0   6  10   12.98    3.17
   0   6  10   21.06    3.78
   0  -6 -10   22.38    3.93
   1   6  10   15.63    3.21
   1   6  10   28.21    4.28
  -1  -6 -10   30.68    4.38
   1   6  10   20.63    3.62
   2   6  10    6.34    2.36
   2   6  10   13.37    3.11
  -2  -6 -10    8.93    2.56
  -2  -6 -10   10.91    2.72
   2   6  10   12.01    2.97
  -3  -6 -10    1.13    1.91
   3   6  10    0.94    1.93
   3   6  10   -1.11    1.55
  -3  -6 -10    0.72    1.59
   3   6  10    0.27    1.61
   4   6  10    0.59    1.88
   4   6  10   -0.40    1.85
  -4  -6 -10   -1.27    1.57
  -4  -6 -10   -0.78    1.58
  -5  -6 -10    1.83    1.98
   5   6  10    1.00    2.24
   3  -7 -10    4.77    2.76
  -3   7  10    2.52    2.43
   3  -7 -10    3.59    2.55
  -2   7  10    6.62    2.58
   2  -7 -10    3.36    2.40
   2  -7 -10    1.63    2.23
   1  -7 -10   12.81    3.27
  -1   7  10   12.46    3.26
   1  -7 -10   19.06    3.68
   0   7  10    2.98    1.98
   0  -7 -10    7.20    2.70
   0   7  10    6.69    2.68
   1   7  10    3.29    2.27
   1   7  10    5.11    2.36
  -1  -7 -10    3.92    2.19
   1   7  10    2.40    2.12
   2   7  10   27.86    4.45
  -2  -7 -10   26.37    4.08
   2   7  10   19.99    3.84
   2   7  10   25.16    4.34
  -2  -7 -10   21.84    3.89
  -3  -7 -10    1.72    2.06
   3   7  10    0.15    2.11
  -3  -7 -10    2.12    2.00
   3   7  10    2.53    2.25
   3   7  10    0.46    1.83
  -4  -7 -10    2.52    2.12
  -4  -7 -10    2.00    1.95
   4   7  10   -0.62    2.32
   4   7  10   -0.82    1.91
   2  -8 -10    0.71    2.40
  -2   8  10    0.41    1.98
   2  -8 -10   -0.51    2.03
   1  -8 -10    2.80    2.26
  -1   8  10    7.61    3.04
   0   8  10    8.23    2.87
   0  -8 -10   14.78    3.59
  -1  -8 -10    7.78    2.95
   1   8  10    2.09    2.27
   1   8  10    9.17    3.23
   2   8  10    2.06    2.43
   2   8  10    5.41    2.56
   2   8  10    2.84    2.53
  -2  -8 -10    5.13    2.72
  -3  -8 -10    7.48    2.81
   3   8  10   13.84    3.67
   3   8  10   16.91    3.71
  -3  -8 -10    8.33    2.89
   3   8  10    9.40    3.14
   0   9  10    2.31    2.28
   0  -9 -10    0.54    2.17
  -1  -9 -10    2.58    2.41
   1   9  10    0.54    2.51
   1   9  10    2.50    2.42
   2   9  10    9.59    3.21
   2   9  10    7.69    3.01
  -2  -9 -10    4.90    2.55
  -2  -7  11    1.47    2.11
   2   7 -11    0.99    2.01
   2   7 -11    0.79    2.41
  -2  -7  11    1.53    2.13
  -1  -7  11   -0.02    2.09
  -1  -7  11    1.34    2.40
   1   7 -11   -0.25    2.33
   1   7 -11    0.19    1.98
  -1  -7  11   -0.94    1.88
   0  -7  11    7.42    2.90
   0   7 -11    2.62    2.79
   0   7 -11    6.65    2.87
   0  -7  11    6.11    2.74
   1  -7  11    1.24    2.25
  -1   7 -11   -1.07    2.46
   1  -7  11    0.81    2.39
   1  -7  11    2.22    2.29
  -1   7 -11    1.59    2.53
  -1   7 -11   -1.91    1.80
   2  -7  11    8.00    3.34
  -2   7 -11    7.90    3.27
   2  -7  11   15.67    4.00
  -2   7 -11   12.02    3.61
   2  -7  11    4.62    2.81
  -3  -6  11    4.27    2.62
   3   6 -11   10.23    3.36
   2   6 -11    4.54    2.84
  -2  -6  11    5.37    2.43
  -2  -6  11    3.28    2.23
   2   6 -11    1.80    2.10
  -1  -6  11    8.21    3.16
   1   6 -11   15.53    3.48
  -1  -6  11   14.09    3.31
  -1  -6  11   17.82    3.63
   1   6 -11   10.51    3.02
   0  -6  11    6.38    2.53
   0   6 -11    2.32    2.05
   0  -6  11    6.45    2.68
   0   6 -11    1.71    2.52
   0  -6  11    2.64    2.52
   1  -6  11    4.63    2.50
  -1   6 -11    9.64    3.00
  -1   6 -11    4.32    3.01
   1  -6  11    4.39    2.55
   1  -6  11    7.50    2.72
  -2   6 -11   15.18    3.79
   2  -6  11   13.71    3.64
   2  -6  11    3.82    2.29
   2  -6  11   15.47    3.43
  -3   6 -11   21.65    4.49
   3  -6  11   16.72    4.15
   3  -6  11   17.69    4.27
  -3   6 -11   15.72    3.87
   3  -6  11   11.48    3.44
  -3  -5  11    8.55    2.88
   3   5 -11   15.89    3.43
  -2  -5  11    7.93    2.63
   2   5 -11    4.63    2.09
  -2  -5  11   10.62    2.92
   2   5 -11    4.77    2.52
  -1  -5  11    9.77    2.85
   1   5 -11   10.43    2.93
   1   5 -11    7.82    2.66
  -1  -5  11    4.16    2.33
  -1  -5  11   14.82    3.32
   0   5 -11    4.38    2.56
   0  -5  11    4.74    2.49
   0  -5  11    1.46    1.91
   0   5 -11    2.17    1.87
   0  -5  11    4.27    1.97
   0  -5  11    0.81    1.89
  -1   5 -11   12.35    3.22
   1  -5  11    3.22    2.01
   1  -5  11    7.97    2.59
  -1   5 -11    5.67    2.45
   1  -5  11    7.92    2.58
   2  -5  11   15.25    3.40
   2  -5  11   20.39    3.94
  -2   5 -11   12.84    3.24
   2  -5  11   14.58    3.37
  -3   5 -11   14.16    3.58
   3  -5  11   13.84    3.48
   3  -5  11    9.05    3.21
   3  -5  11   10.50    3.20
   3  -5  11    5.78    2.66
  -4   5 -11    3.93    2.63
   4  -5  11    6.60    2.99
  -4   5 -11    5.00    2.76
   4  -5  11    3.07    2.80
   4  -5  11    3.64    2.58
   4  -5  11    4.28    2.87
  -4  -4  11    0.84    1.85
   4   4 -11    4.20    2.30
  -3  -4  11   11.18    2.76
   3   4 -11   11.47    3.05
  -2  -4  11   26.16    3.83
   2   4 -11   16.84    3.36
  -2  -4  11   24.27    3.81
   2   4 -11   21.53    3.69
  -1  -4  11   21.39    3.65
   1   4 -11   19.62    3.73
   1   4 -11   20.25    3.63
  -1  -4  11   25.97    3.79
  -1  -4  11   18.13    3.40
   0  -4  11   -0.37    1.64
   0  -4  11    1.42    1.80
   0   4 -11    0.43    2.00
   0  -4  11    0.56    1.54
   0  -4  11    1.76    1.61
   0   4 -11    1.52    1.72
   1  -4  11   10.32    2.88
  -1   4 -11    9.79    2.82
  -1   4 -11   13.16    3.25
   1  -4  11   11.56    2.98
   1  -4  11    8.74    2.47
   2  -4  11   10.65    2.84
  -2   4 -11   11.32    2.96
   2  -4  11   13.72    3.34
   2  -4  11   14.94    3.30
   3  -4  11   21.26    4.01
   3  -4  11   25.30    4.41
  -3   4 -11   28.86    4.50
   3  -4  11   23.68    4.10
   3  -4  11   35.03    4.76
   4  -4  11    5.30    2.90
   4  -4  11    1.29    2.41
  -4   4 -11    7.43    2.83
   4  -4  11    1.86    2.37
   4  -4  11    5.40    2.70
  -4  -3  11    1.04    1.75
  -3  -3  11    2.31    1.73
  -3  -3  11    3.23    1.99
   3   3 -11    1.26    1.85
  -2  -3  11    9.16    2.55
   2   3 -11   10.24    2.82
   2   3 -11    5.97    2.29
  -2  -3  11    5.04    2.15
   1   3 -11    3.49    2.08
  -1  -3  11    5.04    1.95
  -1  -3  11    5.96    2.10
  -1  -3  11    3.76    1.87
   1   3 -11    8.48    2.46
   0   3 -11    9.12    2.81
   0  -3  11    8.48    2.50
   0   3 -11   11.03    2.77
   0  -3  11    9.08    2.61
   0  -3  11   10.63    2.82
   0  -3  11   13.37    2.62
   1  -3  11   12.73    2.92
   1  -3  11   10.73    2.83
  -1   3 -11    7.28    2.55
   1  -3  11    9.81    2.46
  -1   3 -11   10.12    2.75
   2  -3  11   -0.62    1.40
  -2   3 -11   -0.95    1.11
   2  -3  11   -0.45    1.51
   2  -3  11   -0.39    1.78
   2  -3  11    0.29    1.66
   3  -3  11    2.58    2.08
   3  -3  11    4.66    2.10
   3  -3  11    3.30    2.16
   3  -3  11    3.81    2.10
  -3   3 -11    1.85    1.56
  -4   3 -11    3.46    2.12
   4  -3  11    5.93    2.74
   4  -3  11    4.20    2.54
   4  -3  11    5.45    2.48
   4  -3  11    5.12    2.51
  -4   3 -11    3.40    2.21
  -5   3 -11    4.63    2.60
   5  -3  11    3.57    2.41
   5  -3  11    2.76    2.57
  -5   3 -11    2.36    2.39
   5  -3  11    1.72    2.41
   4   2 -11    3.75    2.16
  -4  -2  11    0.31    1.45
   3   2 -11   20.11    3.44
  -3  -2  11   23.11    3.56
  -3  -2  11   19.78    3.11
  -2  -2  11   23.24    3.61
   2   2 -11   23.92    3.59
  -2  -2  11   21.44    3.36
   2   2 -11   24.24    3.66
   1   2 -11    9.97    2.70
   1   2 -11    6.95    2.19
  -1  -2  11    7.06    2.23
  -1  -2  11   13.52    2.55
  -1  -2  11   12.54    2.83
   0  -2  11   11.52    2.67
   0  -2  11    6.79    2.40
   0  -2  11    9.95    2.38
   0  -2  11   10.28    2.61
   0   2 -11    6.79    2.24
   0   2 -11   12.57    2.83
  -1   2 -11   34.20    4.37
   1  -2  11   50.12    4.90
  -1   2 -11   38.54    4.51
   1  -2  11   36.37    4.04
   1  -2  11   32.73    4.31
   2  -2  11   -0.05    1.59
   2  -2  11    0.36    1.37
   2  -2  11   -0.43    1.49
  -2   2 -11    3.08    1.74
   2  -2  11   -0.45    1.37
   3  -2  11    1.11    1.85
  -3   2 -11    1.97    2.04
   3  -2  11    0.43    1.59
   3  -2  11    0.94    1.86
  -3   2 -11    0.37    1.65
   3  -2  11    2.76    2.04
  -4   2 -11    3.39    2.03
   4  -2  11   -0.11    1.71
  -4   2 -11    1.81    2.10
   4  -2  11   -0.32    2.08
   4  -2  11   -1.45    1.63
   4  -2  11    0.67    1.78
   5  -2  11    0.69    2.15
   5  -2  11   -0.39    2.12
  -5   2 -11    4.26    2.27
   5  -2  11   -0.15    2.23
   5  -2  11   -1.14    1.69
  -5   2 -11    0.67    2.19
  -4  -1  11   14.85    2.84
   4   1 -11   19.49    3.52
  -3  -1  11    7.24    2.34
  -3  -1  11    5.86    2.10
   3   1 -11    5.67    2.20
   3   1 -11    6.92    2.36
  -2  -1  11   -0.96    1.07
   2   1 -11    0.62    1.59
  -2  -1  11    0.28    1.30
   2   1 -11    2.04    1.60
  -2  -1  11    0.85    1.60
  -1  -1  11   34.57    4.12
   1   1 -11   33.84    4.02
   1   1 -11   35.78    4.22
  -1  -1  11   26.13    3.42
  -1  -1  11   36.56    3.68
   0  -1  11   25.92    3.45
   0  -1  11   31.29    3.56
   0  -1  11   21.26    3.48
   0   1 -11   33.50    4.12
   0   1 -11   25.32    3.71
   0  -1  11   28.46    3.89
   1  -1  11    3.36    1.98
  -1   1 -11    1.21    1.74
   1  -1  11    7.54    2.50
   1  -1  11    5.09    1.89
  -1   1 -11    4.07    1.98
   1  -1  11    4.53    2.05
   2  -1  11   37.50    4.24
   2  -1  11   33.17    4.08
   2  -1  11   32.87    4.20
   2  -1  11   30.13    4.18
  -2   1 -11   29.46    4.05
   3  -1  11   19.47    3.54
   3  -1  11   10.46    2.83
   3  -1  11   19.71    3.64
  -3   1 -11   19.48    3.31
  -3   1 -11   13.65    3.03
   3  -1  11   16.24    3.25
   4  -1  11    3.54    2.24
   4  -1  11    5.08    2.22
   4  -1  11    5.55    2.44
  -4   1 -11    3.92    2.03
   4  -1  11    6.34    2.59
  -4   1 -11    3.85    2.09
   5  -1  11    2.04    2.32
  -5   1 -11    4.14    2.25
   5  -1  11    1.12    2.09
   5  -1  11    2.48    2.38
   5  -1  11    3.50    2.44
  -5   1 -11    0.75    1.72
  -4   0  11    2.24    1.81
   4   0 -11    0.72    1.92
   3   0 -11   20.21    3.43
  -3   0  11   21.61    3.11
   3   0 -11   17.18    3.27
  -3   0  11   20.31    3.38
   2   0 -11   38.50    4.21
  -2   0  11   33.54    4.13
   2   0 -11   28.37    3.85
  -2   0  11   37.52    3.87
  -2   0  11   33.49    3.64
   1   0 -11   46.75    4.69
   1   0 -11   57.62    4.99
  -1   0  11   55.92    4.49
  -1   0  11   48.63    4.19
  -1   0  11   46.10    4.74
   0   0  11   36.81    3.90
   0   0 -11   55.10    4.97
   0   0  11   52.59    5.03
   0   0  11   54.75    4.50
   1   0  11   25.20    3.74
  -1   0 -11   23.76    3.49
   1   0  11   21.51    3.28
   1   0  11   25.13    3.73
   1   0  11   26.09    3.51
  -1   0 -11   28.48    3.84
   2   0  11   23.26    3.56
  -2   0 -11   17.35    3.23
   2   0  11   19.64    3.33
   2   0  11   20.66    3.57
   2   0  11   15.34    3.04
   3   0  11   17.02    3.22
   3   0  11    9.13    2.69
   3   0  11    7.40    2.49
  -3   0 -11   11.53    2.80
  -3   0 -11    7.74    2.37
   3   0  11   11.38    2.85
   4   0  11    9.91    2.91
   4   0  11   16.95    3.30
   4   0  11   12.79    3.18
  -4   0 -11   10.26    2.78
   4   0  11    9.67    2.83
  -4   0 -11   12.74    3.04
   5   0  11    0.19    1.74
  -5   0 -11    2.22    2.15
   5   0  11    0.80    2.04
  -5   0 -11   -0.19    1.70
   5   0  11    0.41    2.13
   5   0  11    1.76    2.23
   4  -1 -11   13.66    3.11
  -4   1  11    8.87    2.48
   3  -1 -11   15.59    3.16
  -3   1  11   12.98    2.90
  -3   1  11   12.08    2.66
   3  -1 -11   11.65    2.87
   2  -1 -11   15.70    3.05
   2  -1 -11   11.85    2.84
  -2   1  11   11.55    2.46
  -2   1  11   16.26    3.20
  -2   1  11   22.23    3.44
   1  -1 -11    6.31    2.19
  -1   1  11    8.89    2.23
  -1   1  11   10.08    2.45
  -1   1  11    8.11    2.41
   1  -1 -11    6.98    2.44
   0   1  11   55.88    5.21
   0   1  11   62.10    4.54
   0  -1 -11   61.54    5.12
   0   1  11   63.22    4.85
   0  -1 -11   61.77    5.29
  -1  -1 -11   79.65    5.50
   1   1  11   85.40    5.58
   1   1  11   78.42    5.31
   1   1  11   90.15    6.15
   2   1  11   45.31    4.65
   2   1  11   44.04    4.51
   2   1  11   51.30    5.14
   2   1  11   63.52    5.20
  -2  -1 -11   52.33    4.47
  -2  -1 -11   49.69    4.88
   3   1  11    5.94    2.26
  -3  -1 -11   12.32    2.76
   3   1  11    7.73    2.47
  -3  -1 -11    6.90    2.26
   3   1  11   12.88    2.95
   3   1  11    7.96    2.45
  -4  -1 -11   30.52    4.17
   4   1  11   36.03    4.59
  -4  -1 -11   25.79    3.74
   4   1  11   29.86    3.99
   4   1  11   26.42    4.20
   4   1  11   24.18    3.91
  -5  -1 -11    5.95    2.47
   5   1  11    5.94    2.58
  -5  -1 -11    2.87    2.10
   5   1  11    4.64    2.40
   5   1  11    2.06    2.19
   5   1  11    4.49    2.35
  -4   2  11   15.04    3.03
   4  -2 -11   20.25    3.55
   3  -2 -11   45.73    4.80
  -3   2  11   39.09    4.13
   3  -2 -11   45.52    4.85
  -3   2  11   48.70    4.93
  -2   2  11    0.00    1.44
  -2   2  11    3.22    1.87
   2  -2 -11   -0.50    1.51
   2  -2 -11    0.69    1.62
  -2   2  11    0.30    1.53
   1  -2 -11    8.45    2.42
  -1   2  11    3.60    1.94
  -1   2  11    3.89    1.93
   1  -2 -11    3.89    2.03
  -1   2  11    2.03    1.56
   0  -2 -11   44.25    4.60
   0  -2 -11   45.53    4.54
   0   2  11   44.04    4.71
   0   2  11   42.13    4.29
   1   2  11    1.55    1.55
   1   2  11    0.11    1.31
   1   2  11   -0.87    1.41
  -1  -2 -11    3.43    2.08
  -1  -2 -11    2.74    1.75
   2   2  11   24.09    3.52
   2   2  11   21.68    3.63
  -2  -2 -11   23.50    3.32
   2   2  11   18.24    3.42
  -2  -2 -11   17.23    3.18
  -3  -2 -11   -0.25    1.54
   3   2  11    0.14    1.50
   3   2  11    1.64    1.70
   3   2  11    1.18    1.61
   3   2  11    1.28    1.59
  -3  -2 -11    0.93    1.43
   4   2  11    1.22    1.90
  -4  -2 -11    1.58    1.64
   4   2  11    2.27    2.00
   4   2  11   -0.74    1.54
  -4  -2 -11   -0.19    1.55
   4   2  11    1.18    1.90
   5   2  11   17.41    3.63
  -5  -2 -11   12.82    2.90
  -5  -2 -11   16.70    3.30
   5   2  11   16.67    3.61
  -4   3  11   24.22    3.66
  -4   3  11   30.87    4.53
   3  -3 -11    2.64    2.12
  -3   3  11    4.77    2.23
   3  -3 -11    3.89    2.20
  -3   3  11    5.64    2.20
   2  -3 -11    4.11    2.13
  -2   3  11    6.07    2.12
  -2   3  11    3.43    1.88
  -2   3  11    1.11    1.92
   2  -3 -11    6.18    2.23
  -1   3  11    9.12    2.68
   1  -3 -11    9.87    2.58
  -1   3  11   10.26    2.69
  -1   3  11   10.46    2.63
   1  -3 -11   12.17    2.91
   0  -3 -11    4.75    2.20
   0  -3 -11    5.17    2.15
   0   3  11    2.85    1.80
   0   3  11    4.79    1.95
   1   3  11   32.19    4.35
  -1  -3 -11   39.10    4.48
   1   3  11   36.42    4.22
  -2  -3 -11   33.58    4.29
   2   3  11   32.07    4.35
   2   3  11   40.40    4.39
  -2  -3 -11   32.16    3.76
  -3  -3 -11    3.78    2.02
   3   3  11    3.63    2.02
   3   3  11    6.62    2.36
  -3  -3 -11    7.62    2.47
  -4  -3 -11    0.85    1.76
   4   3  11    4.50    2.25
   4   3  11   10.08    3.08
  -4  -3 -11    5.57    2.25
  -5  -3 -11    3.69    2.18
  -5  -3 -11    3.98    2.12
   5   3  11    2.42    2.42
   4  -4 -11    6.87    2.62
  -4   4  11    8.23    2.86
   4  -4 -11    9.63    2.97
  -4   4  11    5.14    2.22
  -3   4  11    4.93    2.49
  -3   4  11    3.11    2.06
   3  -4 -11    6.49    2.51
   3  -4 -11    6.26    2.45
   2  -4 -11    1.21    1.82
  -2   4  11   10.62    2.90
   2  -4 -11    0.92    1.75
  -2   4  11    6.61    2.62
  -2   4  11    3.10    1.91
  -1   4  11   26.40    4.12
   1  -4 -11   21.10    3.65
  -1   4  11   32.59    4.39
   1  -4 -11   30.14    4.10
   0   4  11   14.97    3.05
   0  -4 -11   12.92    2.95
   0  -4 -11   13.09    3.02
   0   4  11   14.09    3.11
  -1  -4 -11   -0.35    1.44
   1   4  11    2.37    1.72
   1   4  11    3.19    1.91
   2   4  11    1.47    1.61
  -2  -4 -11   -1.56    1.39
   2   4  11    1.12    1.67
  -2  -4 -11   -2.20    1.12
   3   4  11   19.93    3.82
   3   4  11   30.03    4.16
  -3  -4 -11   33.09    4.01
  -3  -4 -11   21.51    3.69
   4   4  11    2.33    1.96
  -4  -4 -11    2.73    2.01
  -4  -4 -11    0.28    1.67
   4   4  11    0.75    1.93
   5   4  11    3.45    2.44
  -5  -4 -11    3.77    2.20
  -3   5  11   16.72    3.32
  -3   5  11   15.35    3.62
   3  -5 -11   10.87    3.11
   3  -5 -11   10.59    3.08
  -2   5  11   12.18    3.26
  -2   5  11   10.35    2.72
   2  -5 -11   10.39    2.92
   2  -5 -11   13.65    3.27
   1  -5 -11    3.59    2.22
  -1   5  11    1.51    1.92
  -1   5  11    2.12    1.92
   1  -5 -11    4.22    2.26
   0   5  11    3.66    2.22
   0   5  11    1.89    1.81
   0  -5 -11    2.19    1.88
   0  -5 -11    3.27    2.17
   1   5  11    5.39    2.40
  -1  -5 -11    4.99    2.23
   1   5  11    7.02    2.35
  -2  -5 -11    7.88    2.61
  -2  -5 -11    4.99    2.32
   2   5  11    8.78    2.72
   2   5  11    6.90    2.61
  -3  -5 -11    7.14    2.57
   3   5  11    2.81    2.09
   3   5  11    6.24    2.61
  -3  -5 -11    4.91    2.20
  -4  -5 -11    0.42    1.52
   4   5  11   -0.07    1.75
  -4  -5 -11   -0.23    1.74
   4   5  11    1.32    2.19
  -5  -5 -11    0.52    2.01
   5   5  11    2.41    2.42
  -3   6  11   22.09    3.80
  -3   6  11   16.46    3.90
   3  -6 -11   19.66    4.00
   3  -6 -11   24.62    4.38
  -2   6  11    9.69    3.11
   2  -6 -11    5.42    2.68
   2  -6 -11    8.80    3.01
   1  -6 -11    1.34    1.73
  -1   6  11    2.02    1.93
   1  -6 -11   -0.59    1.93
   0   6  11    7.06    2.57
   0   6  11    9.06    2.84
   0  -6 -11   16.93    3.60
   1   6  11    3.56    2.05
  -1  -6 -11   -0.20    1.66
   1   6  11    2.14    1.90
  -2  -6 -11    3.43    2.08
   2   6  11   10.08    3.05
   2   6  11    4.47    2.42
  -3  -6 -11   -0.11    1.62
   3   6  11    3.71    2.40
  -3  -6 -11    0.35    1.81
   3   6  11    0.10    1.83
   4   6  11    4.68    2.69
  -4  -6 -11    1.52    2.07
   4   6  11    1.30    2.16
  -4  -6 -11    8.68    2.83
  -2   7  11   19.85    4.26
   2  -7 -11   21.73    4.28
   2  -7 -11   11.52    3.31
   1  -7 -11   18.74    4.05
  -1   7  11   14.94    3.61
   0   7  11   12.80    3.54
   0  -7 -11   18.39    3.91
   0   7  11   18.63    3.96
  -1  -7 -11   -0.39    1.75
   1   7  11    2.73    2.37
   1   7  11    1.56    1.91
   2   7  11    6.47    2.88
   2   7  11   15.31    3.64
   2   7  11   16.24    3.78
  -2  -7 -11   11.81    3.34
  -3  -7 -11    1.31    2.19
   3   7  11    4.64    2.45
   3   7  11    7.83    3.04
  -3  -7 -11    2.47    2.09
   1  -8 -11    7.81    3.09
  -1   8  11    7.31    2.92
   0  -8 -11   15.70    3.85
   0   8  11   12.49    3.53
   1   8  11    0.59    2.18
   1   8  11    0.81    2.01
  -1  -8 -11   -0.78    1.78
  -2  -8 -11   -0.88    1.88
   2   8  11   -0.01    2.02
   2   8  11   -0.59    2.22
   2   8  11   -0.70    2.06
   2   6 -12    2.70    2.76
  -2  -6  12    3.57    2.53
  -2  -6  12    2.89    2.37
  -1  -6  12    2.77    2.49
   1   6 -12    6.68    3.14
  -1  -6  12    4.56    2.74
  -1  -6  12    3.24    2.22
   1   6 -12    6.62    2.89
   0   6 -12    9.81    3.46
   0   6 -12    4.96    2.65
   0  -6  12    9.71    3.32
   0  -6  12   12.15    3.39
   1  -6  12    8.97    3.05
   1  -6  12    9.40    3.21
   1  -6  12    7.05    2.87
  -1   6 -12    6.85    3.45
  -1   6 -12    5.91    2.81
   2  -6  12    3.92    2.98
  -2   6 -12    2.91    2.45
   2  -6  12    0.64    2.12
   2  -6  12    3.14    2.59
   2   5 -12    1.57    2.00
  -2  -5  12   -1.93    1.85
  -2  -5  12    1.22    1.90
   2   5 -12   -1.13    1.97
  -1  -5  12   15.58    3.59
   1   5 -12   13.01    3.24
  -1  -5  12    9.60    3.23
   1   5 -12    5.11    2.79
  -1  -5  12   10.29    3.07
   0  -5  12   -0.96    1.69
   0  -5  12   -0.74    1.58
   0  -5  12   -0.73    1.82
   0   5 -12   -1.01    2.05
   0   5 -12    0.58    1.90
  -1   5 -12    1.11    1.81
   1  -5  12    2.36    2.00
   1  -5  12    4.42    2.58
  -1   5 -12    0.18    2.55
   1  -5  12    5.21    2.46
  -2   5 -12   20.72    4.21
   2  -5  12   28.01    4.77
   2  -5  12   19.54    4.10
   2  -5  12   26.77    4.36
   3  -5  12   -1.09    1.80
   3  -5  12    1.92    2.39
  -3   5 -12   -1.75    1.85
   3  -5  12    3.16    2.57
   3   4 -12    0.10    2.10
  -3  -4  12   -0.36    1.72
   2   4 -12   12.45    3.09
  -2  -4  12   10.31    3.00
   2   4 -12    4.97    2.50
  -2  -4  12    7.27    2.66
   1   4 -12    8.76    2.73
   1   4 -12    6.70    2.91
  -1  -4  12    8.87    2.87
   0  -4  12   19.46    3.89
   0  -4  12   24.51    3.72
   0  -4  12   18.70    3.81
   0   4 -12   27.22    4.40
   0   4 -12   17.63    3.61
  -1   4 -12    1.18    1.81
  -1   4 -12    3.17    2.53
   1  -4  12    2.36    1.90
   1  -4  12    1.75    2.09
   1  -4  12    0.69    1.70
  -2   4 -12    1.13    1.89
   2  -4  12    1.54    2.02
   2  -4  12   -1.43    1.74
   2  -4  12    3.52    2.19
   3  -4  12    9.50    3.04
   3  -4  12   13.14    3.43
   3  -4  12    9.19    3.06
  -3   4 -12    8.97    3.09
   4  -4  12    3.38    2.39
   4  -4  12    4.41    2.91
   4  -4  12   -0.44    2.53
  -4   4 -12    2.04    2.30
  -3  -3  12    8.73    2.65
   3   3 -12   11.35    3.08
  -2  -3  12   20.57    3.80
  -2  -3  12   12.73    3.03
   2   3 -12   19.18    3.70
   2   3 -12   20.71    3.77
   1   3 -12    7.07    2.47
  -1  -3  12    7.93    2.47
  -1  -3  12   11.00    2.97
   1   3 -12    4.43    2.43
   0  -3  12    7.24    2.73
   0   3 -12    8.28    2.92
   0  -3  12    8.69    2.78
   0   3 -12    4.67    2.24
   0  -3  12    8.34    2.58
   0  -3  12    5.75    2.24
   1  -3  12    0.12    1.63
   1  -3  12   -0.45    1.50
   1  -3  12   -1.53    1.41
  -1   3 -12   -0.73    1.37
  -1   3 -12   -0.57    1.70
   2  -3  12   -0.04    1.93
   2  -3  12   -0.21    1.51
  -2   3 -12    0.72    1.51
   2  -3  12   -0.48    1.63
  -3   3 -12   23.22    4.22
   3  -3  12   21.76    4.30
   3  -3  12   21.31    4.01
   3  -3  12   23.18    4.21
   3  -3  12   24.83    4.30
   4  -3  12    4.50    2.82
   4  -3  12    1.39    2.04
   4  -3  12   -1.47    1.97
  -4   3 -12   -1.66    1.61
   4  -3  12   -0.43    1.71
   4   2 -12   15.41    3.51
  -4  -2  12   11.32    3.01
   3   2 -12   12.94    3.18
  -3  -2  12   15.95    3.33
  -3  -2  12   12.91    3.12
   2   2 -12   13.45    3.17
   2   2 -12   15.15    3.21
  -2  -2  12   15.49    3.20
  -2  -2  12   17.06    3.34
   1   2 -12    8.54    2.80
  -1  -2  12    7.60    2.47
  -1  -2  12    5.18    2.23
  -1  -2  12    4.10    2.05
   1   2 -12    1.10    1.82
   0   2 -12    1.96    1.76
   0  -2  12    0.77    1.71
   0  -2  12    0.41    1.73
   0  -2  12    2.20    1.98
   0  -2  12   -0.15    1.42
   0   2 -12   -0.82    1.76
  -1   2 -12    5.44    2.29
   1  -2  12    2.98    1.95
   1  -2  12    1.99    1.86
  -1   2 -12    0.48    2.08
   1  -2  12    7.23    2.59
   2  -2  12    5.01    2.57
   2  -2  12    7.68    2.65
   2  -2  12    5.82    2.46
   2  -2  12    0.72    1.72
  -2   2 -12    7.58    2.82
   3  -2  12   12.33    3.35
   3  -2  12   11.35    3.09
   3  -2  12   14.42    3.59
   3  -2  12    4.86    2.43
  -3   2 -12    8.98    2.93
  -4   2 -12    6.89    2.67
   4  -2  12   10.51    3.26
   4  -2  12   17.30    3.73
   4  -2  12   14.74    3.47
   4  -2  12   12.34    3.41
   4   1 -12    2.29    2.25
  -4  -1  12    1.35    1.96
  -3  -1  12   12.79    3.02
  -3  -1  12   14.02    3.03
   3   1 -12   14.92    3.39
   3   1 -12   11.09    2.96
  -2  -1  12    9.35    2.71
   2   1 -12    8.93    2.77
  -2  -1  12    8.15    2.52
   2   1 -12    3.57    2.05
   1   1 -12   11.70    2.84
  -1  -1  12    5.47    2.11
  -1  -1  12    8.30    2.61
   1   1 -12    8.04    2.67
  -1  -1  12    8.78    2.40
   0   1 -12   35.73    4.49
   0   1 -12   25.82    3.96
   0  -1  12   30.59    3.88
   0  -1  12   34.03    4.55
   0  -1  12   33.08    3.92
   1  -1  12    2.73    2.15
  -1   1 -12    3.42    1.93
   1  -1  12    5.48    2.27
   1  -1  12    5.21    2.22
  -1   1 -12    8.29    2.68
   2  -1  12    4.53    2.15
   2  -1  12    1.41    1.71
   2  -1  12   -0.73    1.68
  -2   1 -12    2.35    1.77
   2  -1  12    1.83    1.89
   3  -1  12   13.63    3.17
   3  -1  12    7.38    2.48
   3  -1  12    9.83    2.95
  -3   1 -12   11.17    2.99
   3  -1  12    8.02    2.64
  -4   1 -12    9.97    2.76
  -4   1 -12    6.90    2.58
   4  -1  12   10.90    3.15
   4  -1  12    6.29    2.80
   4  -1  12    7.64    2.82
   4  -1  12    9.98    3.18
   5  -1  12    1.07    2.67
   5  -1  12   -0.45    2.31
   5  -1  12    1.09    2.19
  -5   1 -12   -0.75    2.01
  -5   1 -12    3.89    2.42
   5  -1  12   -0.75    2.17
   4   0 -12    0.27    1.99
  -4   0  12    2.36    1.88
  -3   0  12   12.17    2.73
  -3   0  12   10.11    2.74
   3   0 -12   10.20    2.87
   3   0 -12    7.23    2.53
  -2   0  12    7.04    2.43
  -2   0  12    3.50    2.03
   2   0 -12    7.56    2.73
   2   0 -12   11.66    2.93
  -2   0  12    4.74    2.12
  -1   0  12   45.09    4.50
  -1   0  12   44.75    5.03
  -1   0  12   42.59    4.35
   1   0 -12   46.60    4.95
   1   0 -12   41.14    4.77
   0   0  12   51.96    5.38
   0   0 -12   36.70    4.60
   0   0 -12   44.41    4.82
   0   0  12   36.71    4.13
   1   0  12    4.92    2.06
  -1   0 -12    5.93    2.43
  -1   0 -12    4.39    2.03
   1   0  12    5.30    2.21
   2   0  12    4.92    2.13
  -2   0 -12    6.47    2.36
   2   0  12    9.89    2.72
   2   0  12    6.98    2.51
   2   0  12    6.17    2.38
   3   0  12    1.39    1.73
  -3   0 -12    0.85    1.67
   3   0  12    3.36    2.10
   3   0  12    0.00    1.72
   3   0  12   -1.28    1.57
  -4   0 -12    2.46    2.23
   4   0  12    0.13    2.04
   4   0  12    1.18    2.05
   4   0  12    0.61    1.89
  -4   0 -12   -0.08    1.95
   4   0  12    1.34    1.93
  -5   0 -12    0.77    2.08
   5   0  12    0.42    2.07
  -5   0 -12    0.21    1.87
   5   0  12   -0.12    2.16
   5   0  12    0.35    2.24
   5   0  12    0.45    2.40
   4  -1 -12    1.11    1.99
  -4   1  12   -0.76    1.67
  -3   1  12    2.06    1.84
   3  -1 -12    0.51    1.83
   3  -1 -12   -1.66    1.64
  -3   1  12   -0.79    1.50
   2  -1 -12   10.25    2.75
  -2   1  12    7.81    2.44
  -2   1  12    8.69    2.72
   2  -1 -12    6.43    2.43
  -2   1  12    4.18    2.11
  -1   1  12   16.50    3.06
   1  -1 -12   13.72    3.20
   1  -1 -12   15.54    3.33
  -1   1  12   17.04    3.11
  -1   1  12   13.23    3.23
   0  -1 -12   14.04    2.98
   0   1  12   15.27    3.31
   0   1  12   12.92    2.86
   0  -1 -12   20.71    3.70
  -1  -1 -12   -0.69    1.65
   1   1  12    0.38    1.45
  -1  -1 -12    1.26    1.82
   1   1  12    0.29    1.53
   2   1  12    7.33    2.31
   2   1  12    7.51    2.57
   2   1  12    3.67    2.21
  -2  -1 -12    7.64    2.42
   2   1  12    4.18    2.05
  -3  -1 -12    9.38    2.73
   3   1  12    8.28    2.72
   3   1  12   11.26    2.95
  -3  -1 -12    8.23    2.56
   3   1  12   11.29    2.93
   3   1  12    8.77    2.67
   4   1  12   10.79    2.99
   4   1  12   15.40    3.57
  -4  -1 -12    7.84    2.59
  -4  -1 -12    6.05    2.50
   4   1  12    8.89    2.91
   4   1  12   12.66    3.13
   5   1  12   -0.06    2.12
  -5  -1 -12    2.38    2.08
   5   1  12   -1.04    2.09
  -5  -1 -12   -0.09    1.97
   5   1  12    1.34    2.28
   5   1  12    0.51    2.02
   4  -2 -12    2.17    2.39
  -4   2  12    2.82    1.97
  -3   2  12   11.75    2.83
   3  -2 -12    9.60    2.86
   3  -2 -12    8.36    2.69
  -3   2  12    5.17    2.48
   2  -2 -12   29.79    4.32
  -2   2  12   40.44    4.90
  -2   2  12   31.37    3.91
  -2   2  12   35.24    4.59
   2  -2 -12   34.82    4.60
  -1   2  12    6.71    2.41
   1  -2 -12    8.19    2.58
  -1   2  12    7.25    2.55
  -1   2  12    3.81    1.95
   1  -2 -12    5.31    2.38
   0  -2 -12    0.30    1.78
   0  -2 -12   -0.40    1.41
   0   2  12   -0.22    1.55
   0   2  12   -0.36    1.24
   1   2  12   39.00    4.49
   1   2  12   38.73    4.50
  -1  -2 -12   35.07    4.54
   1   2  12   25.39    4.13
   2   2  12    3.83    2.34
   2   2  12    1.28    1.70
   2   2  12    3.33    1.94
  -2  -2 -12    0.33    1.49
  -3  -2 -12    1.05    1.80
   3   2  12    1.49    1.88
  -3  -2 -12   -0.69    1.34
   3   2  12   -0.69    1.73
   3   2  12    2.56    1.95
   4   2  12   -2.00    1.59
  -4  -2 -12   -0.92    1.73
   4   2  12    1.27    2.06
   4   2  12    0.96    2.07
   4   2  12    0.85    2.06
  -4  -2 -12   -0.13    1.73
   5   2  12    7.25    2.84
   5   2  12    4.27    2.75
   5   2  12    3.05    2.52
  -5  -2 -12    5.02    2.35
  -5  -2 -12    4.91    2.53
  -3   3  12    6.71    2.65
   3  -3 -12   10.22    3.03
  -3   3  12   10.46    3.14
  -2   3  12   -0.04    2.05
   2  -3 -12    0.12    1.89
  -2   3  12   -1.46    1.54
  -2   3  12    0.74    1.81
   2  -3 -12    1.96    2.07
   1  -3 -12   13.62    3.17
  -1   3  12   15.06    3.38
   1  -3 -12   13.87    3.24
  -1   3  12   10.99    3.07
   0   3  12   25.24    3.85
   0  -3 -12   25.20    4.05
   0   3  12   22.09    3.87
   0  -3 -12   19.50    3.65
  -1  -3 -12   49.24    5.34
   1   3  12   45.73    5.30
   1   3  12   64.44    5.64
   2   3  12    5.87    2.45
   2   3  12    5.91    2.32
  -2  -3 -12    0.35    1.56
   3   3  12    8.71    2.71
  -3  -3 -12    8.95    2.76
   3   3  12    2.68    2.18
  -3  -3 -12    6.90    2.53
   4   3  12    0.99    2.15
   4   3  12    4.46    2.52
  -4  -3 -12    4.30    2.37
  -4  -3 -12    0.31    1.86
   4   3  12    4.35    2.64
  -5  -3 -12    3.20    2.26
   5   3  12    4.92    2.71
  -5  -3 -12    1.76    1.99
   5   3  12    4.09    2.74
  -3   4  12    1.17    2.00
   3  -4 -12    0.49    2.07
  -3   4  12    1.36    2.01
   3  -4 -12    2.94    2.31
  -2   4  12    0.82    1.98
   2  -4 -12    0.06    1.89
  -2   4  12    0.97    2.10
  -2   4  12    3.55    2.32
   2  -4 -12    1.25    1.89
  -1   4  12   13.46    3.35
   1  -4 -12   11.73    3.11
   1  -4 -12    9.85    2.91
  -1   4  12   16.19    3.49
   0   4  12    7.41    2.67
   0  -4 -12    4.26    2.13
   0   4  12    8.18    2.74
   0  -4 -12    6.56    2.73
  -1  -4 -12   18.40    3.59
   1   4  12   17.11    3.68
   1   4  12   11.04    2.90
   2   4  12    2.48    1.83
   2   4  12    4.52    2.30
  -2  -4 -12    6.51    2.57
   3   4  12    2.44    2.04
  -3  -4 -12    0.95    1.89
   3   4  12    5.56    2.53
  -3  -4 -12    4.47    2.42
  -4  -4 -12    0.52    1.77
   4   4  12   -0.40    2.05
   4   4  12   -0.61    1.70
  -4  -4 -12    0.38    1.97
  -3   5  12    5.04    2.62
  -2   5  12    0.92    2.11
   2  -5 -12    2.95    2.55
   2  -5 -12    0.47    1.89
   1  -5 -12    4.14    2.51
  -1   5  12    4.59    2.43
  -1   5  12    4.72    2.50
   1  -5 -12    4.95    2.44
   0   5  12   -1.05    2.01
   0  -5 -12    4.96    2.60
   0   5  12    4.33    2.51
   1   5  12    1.08    2.04
   1   5  12    0.34    1.71
  -1  -5 -12    1.87    2.01
   2   5  12    0.99    2.05
  -2  -5 -12    1.49    2.04
   2   5  12    4.20    2.39
   3   5  12    1.01    2.09
  -3  -5 -12    4.60    2.39
   3   5  12    5.32    2.69
  -3  -5 -12    3.59    2.30
   4   5  12   -1.19    1.87
   4   5  12    3.41    2.38
  -4  -5 -12    0.11    1.87
  -4  -5 -12    2.09    2.14
   2  -6 -12    9.62    3.22
  -2   6  12   10.76    3.49
   2  -6 -12    8.34    2.93
   1  -6 -12    0.91    2.01
  -1   6  12    0.11    1.95
   1  -6 -12    3.77    2.63
   0  -6 -12   -1.08    1.48
   0   6  12    0.63    1.74
   0   6  12    3.59    2.53
  -1  -6 -12    3.80    2.48
   1   6  12    8.81    3.17
   1   6  12    1.82    2.01
   2   6  12    1.69    2.46
  -2  -6 -12   -0.27    1.91
   2   6  12    0.92    2.04
  -3  -6 -12    2.44    2.18
   3   6  12    1.34    2.33
   3   6  12   -0.08    2.09
  -3  -6 -12    1.29    2.34
   1  -7 -12    3.96    2.49
  -1   7  12   -0.79    1.87
   0  -7 -12    2.50    2.39
   0   7  12    3.36    2.51
   0   7  12    1.69    2.24
   1   7  12    5.35    2.75
   1   7  12    7.85    3.11
  -1  -7 -12    2.26    2.46
   2   7  12   -0.09    1.90
   2   7  12    2.32    2.51
  -2  -7 -12   -0.01    2.17
  -1  -5  13    0.67    2.50
   1   5 -13    4.14    2.47
  -1  -5  13    1.82    2.03
   1   5 -13   -0.62    2.50
   0   5 -13    2.55    2.14
   0  -5  13    0.43    2.33
   0  -5  13   -0.03    1.97
   0   5 -13    0.23    2.48
   1  -5  13   -0.56    2.14
  -1   5 -13   -0.87    2.08
   1  -5  13    1.16    2.27
   1  -5  13    0.71    1.87
  -2  -4  13    3.73    2.56
   2   4 -13    7.18    3.00
  -2  -4  13    7.09    2.80
   2   4 -13    1.56    2.06
   1   4 -13   -1.02    2.06
  -1  -4  13    1.21    2.04
   1   4 -13    3.90    2.31
  -1  -4  13    4.08    2.66
   0  -4  13   -0.72    2.14
   0   4 -13   -1.44    1.52
   0  -4  13    0.39    1.87
   0  -4  13    1.64    2.21
  -1   4 -13    2.98    3.08
   1  -4  13    0.39    1.92
   1  -4  13    4.04    2.52
   1  -4  13    5.86    2.69
  -1   4 -13    0.66    2.26
   2  -4  13    5.18    2.66
   2  -4  13    1.69    2.45
  -2   4 -13   -0.27    1.92
   2  -4  13    0.17    2.34
  -2  -3  13   -0.60    1.61
   2   3 -13    0.19    2.20
  -2  -3  13    6.82    2.77
   2   3 -13    2.35    2.18
   1   3 -13    1.43    2.24
  -1  -3  13    0.87    2.12
  -1  -3  13    0.01    1.71
   1   3 -13    1.20    1.98
   0   3 -13    0.12    2.10
   0  -3  13   -1.32    1.69
   0  -3  13    0.04    1.76
   0   3 -13    2.20    1.95
   0  -3  13    1.62    2.03
  -1   3 -13    3.17    2.25
   1  -3  13    0.83    1.83
  -1   3 -13   -1.21    2.17
   1  -3  13    1.67    2.30
   1  -3  13    4.03    2.27
   2  -3  13   12.62    3.55
  -2   3 -13    6.61    2.67
   2  -3  13   13.32    3.34
   2  -3  13    9.74    3.28
   3  -3  13    5.63    3.23
  -3   3 -13    5.94    2.66
   3  -3  13    3.10    2.63
   3  -3  13    5.63    2.81
  -3  -2  13    4.43    2.39
   3   2 -13    8.94    3.03
   2   2 -13   13.22    3.31
  -2  -2  13   19.76    3.67
  -2  -2  13   12.48    3.20
   2   2 -13   12.77    3.34
   1   2 -13    3.38    2.12
  -1  -2  13    5.07    2.39
  -1  -2  13    6.90    2.58
   1   2 -13   10.61    3.37
  -1  -2  13    3.04    2.11
   0   2 -13    0.77    2.34
   0  -2  13   -1.55    1.55
   0  -2  13    1.57    1.74
   0   2 -13    1.87    1.92
  -1   2 -13    1.39    1.94
   1  -2  13    0.49    1.70
   1  -2  13    0.49    2.02
   1  -2  13   -1.54    1.55
  -1   2 -13    1.21    2.25
[truncated: 24,392 more chars]
