# Supplementary material for: (S,Z)-3-Phenyl-2-[(1,1,1-tri­chloro-7-meth­oxy-2,7-dioxohept-3-en-4-yl)amino]­propanoic acid monohydrate
Source: Acta Crystallogr Sect E Struct Rep Online. 2014 Jan 18;70(Pt 2):o169–70. doi: 10.1107/S1600536814000154 (PMC3998325; doi:10.1107/S1600536814000154)
Supplement: Supplementary file 2 [file e-70-0o169-Isup2.hkl]

#
# h,k,l, Fc-squared, Fo-squared, sigma(Fo-squared), status flag
#
data_I
_shelx_title ' P1 in P1'
_shelx_refln_list_code          4
_shelx_F_calc_maximum       68.69
_exptl_crystal_F_000       228.00
_reflns_d_resolution_high  0.6952

loop_
 _space_group_symop_operation_xyz
 'x, y, z'

_cell_length_a     5.6684
_cell_length_b     8.6014
_cell_length_c    10.3356
_cell_angle_alpha  87.720
_cell_angle_beta   85.696
_cell_angle_gamma  85.649

_shelx_F_squared_multiplier     1.000

loop_
 _refln_index_h
 _refln_index_k
 _refln_index_l
 _refln_F_squared_calc
 _refln_F_squared_meas
 _refln_F_squared_sigma
 _refln_observed_status
  -2  -4 -14          0.21          1.10         1.18 o
  -1  -4 -14          0.34          0.10         1.04 o
   0  -4 -14          0.90          2.40         1.42 o
  -2  -3 -14          1.96          1.94         1.32 o
  -1  -3 -14          3.93          3.38         1.38 o
   0  -3 -14          2.40          1.53         1.26 o
   1  -3 -14          0.63          0.10         1.13 o
  -3  -2 -14          0.28          0.10         1.12 o
  -2  -2 -14          1.76          0.96         1.16 o
  -1  -2 -14          0.34          0.51         1.09 o
   0  -2 -14          0.02         -0.54         0.90 o
   1  -2 -14          1.44          2.35         0.99 o
  -3  -1 -14          0.25         -0.90         0.90 o
  -2  -1 -14          0.15         -0.11         0.99 o
  -1  -1 -14          1.47          0.09         0.94 o
   0  -1 -14          2.55          2.78         0.96 o
   1  -1 -14          0.82          0.24         0.80 o
   2  -1 -14          4.51          4.30         1.11 o
  -3   0 -14          1.36          2.82         1.42 o
  -2   0 -14          0.47         -0.16         0.97 o
  -1   0 -14          1.35          1.75         1.21 o
   0   0 -14          0.03          0.02         0.75 o
   1   0 -14          7.55          9.33         1.47 o
   2   0 -14          4.06          5.37         1.21 o
  -3   1 -14          3.14          1.11         1.22 o
  -2   1 -14          0.70         -0.39         0.98 o
  -1   1 -14          0.28          1.29         1.14 o
   0   1 -14          0.68          2.00         0.89 o
   1   1 -14          1.60          0.69         0.93 o
   2   1 -14          1.84          1.50         1.33 o
  -2   2 -14          0.28         -0.52         0.97 o
  -1   2 -14          1.16          0.21         1.02 o
   0   2 -14          3.26          1.91         1.68 o
   1   2 -14          0.24          0.96         0.86 o
  -1   3 -14          1.21          1.01         1.25 o
   0   3 -14          1.11          0.61         0.88 o
   1   3 -14          2.12          1.87         1.40 o
  -2  -6 -13          1.45          1.55         1.27 o
  -1  -6 -13          0.03          0.79         1.12 o
   0  -6 -13          0.08          0.16         1.18 o
  -3  -5 -13          0.28         -0.89         0.95 o
  -2  -5 -13          2.41          2.42         1.26 o
  -1  -5 -13          1.25         -0.39         0.94 o
   0  -5 -13          3.11          1.46         1.25 o
   1  -5 -13          1.51          2.11         0.99 o
  -3  -4 -13          1.49         -0.47         1.03 o
  -2  -4 -13          0.89          0.56         1.04 o
  -1  -4 -13          0.40          1.01         1.18 o
   0  -4 -13          4.36          5.28         1.55 o
   1  -4 -13          3.49          1.54         0.90 o
   2  -4 -13          0.34          0.11         1.04 o
  -4  -3 -13          0.39          0.32         0.86 o
  -3  -3 -13          0.63          0.87         1.15 o
  -2  -3 -13          2.30          3.61         1.36 o
  -1  -3 -13          2.39          4.98         1.54 o
   0  -3 -13          0.86          1.97         0.89 o
   1  -3 -13          2.06          1.81         1.43 o
   2  -3 -13          1.79          1.34         0.91 o
  -4  -2 -13          2.29          2.17         0.95 o
  -3  -2 -13          1.75          2.37         1.22 o
  -2  -2 -13          4.74          4.49         1.45 o
  -1  -2 -13          1.27          3.31         1.22 o
   0  -2 -13          3.13          1.17         0.78 o
   1  -2 -13          9.13         11.21         1.51 o
   2  -2 -13          7.48          7.66         1.32 o
   3  -2 -13          2.62          2.01         0.94 o
  -4  -1 -13          0.99          2.62         0.99 o
  -3  -1 -13          0.44          0.22         0.96 o
  -2  -1 -13          2.53          2.33         1.13 o
  -1  -1 -13          0.17          0.32         0.89 o
   0  -1 -13         18.39         19.24         1.82 o
   1  -1 -13          2.86          4.81         1.06 o
   2  -1 -13          3.11          2.52         0.91 o
   3  -1 -13          0.94          0.39         0.77 o
  -4   0 -13          1.85          0.80         1.15 o
  -3   0 -13          0.73          1.91         1.18 o
  -2   0 -13          0.50         -0.77         0.86 o
  -1   0 -13          0.87          0.42         0.86 o
   0   0 -13          1.91          0.21         0.72 o
   1   0 -13          1.09          0.43         0.67 o
   2   0 -13          2.04          1.02         0.80 o
   3   0 -13          2.08          3.04         0.99 o
  -4   1 -13          0.11         -0.59         0.95 o
  -3   1 -13          1.67          0.44         0.98 o
  -2   1 -13          2.33          2.44         1.24 o
  -1   1 -13          0.07          0.57         0.94 o
   0   1 -13          2.18          2.91         1.07 o
   1   1 -13          1.75          1.05         0.75 o
   2   1 -13          2.41          3.67         0.99 o
   3   1 -13          4.38          6.60         1.80 o
  -3   2 -13          0.03          0.91         0.98 o
  -2   2 -13          0.62          0.83         1.06 o
  -1   2 -13          1.00          0.69         0.78 o
   0   2 -13          0.10          0.73         0.78 o
   1   2 -13          3.39          3.31         1.91 o
   2   2 -13          6.67          6.87         1.24 o
   3   2 -13          3.26          4.73         1.60 o
  -3   3 -13          1.97          3.14         1.41 o
  -2   3 -13          4.33          3.50         1.41 o
  -1   3 -13          0.84          0.50         1.16 o
   0   3 -13          0.34          0.63         0.76 o
   1   3 -13          1.54          0.69         0.78 o
   2   3 -13          0.72          0.67         0.82 o
  -2   4 -13          0.83         -0.14         1.02 o
  -1   4 -13          1.16          0.87         0.96 o
   0   4 -13          0.34         -0.76         0.80 o
   1   4 -13          0.35          0.69         1.30 o
   2   4 -13          2.80          2.03         1.49 o
  -1   5 -13          0.66         -0.46         1.10 o
   0   5 -13          0.40          0.78         0.86 o
   1   5 -13          0.52          0.94         1.26 o
  -2  -7 -12          0.79         -0.01         1.15 o
  -1  -7 -12          2.57          1.20         1.30 o
   0  -7 -12          0.86          1.32         1.26 o
   1  -7 -12          0.99          2.09         1.32 o
  -3  -6 -12          0.81          1.00         0.84 o
  -2  -6 -12          0.61         -0.14         1.01 o
  -1  -6 -12          3.19          2.01         1.31 o
   0  -6 -12          0.38         -0.57         0.78 o
   1  -6 -12          0.92          1.14         0.84 o
   2  -6 -12          5.17          4.73         1.15 o
  -4  -5 -12          1.88          0.55         0.74 o
  -3  -5 -12          2.48          2.16         0.88 o
  -2  -5 -12          2.83          0.79         1.08 o
  -1  -5 -12          1.38          0.99         1.06 o
   0  -5 -12          2.71          2.62         1.37 o
   1  -5 -12          1.48          2.41         0.93 o
   2  -5 -12          1.22          0.81         0.80 o
  -4  -4 -12          0.05          0.24         0.70 o
  -3  -4 -12          2.12          1.32         0.93 o
  -2  -4 -12          2.96          3.44         1.36 o
  -1  -4 -12          7.59          9.73         1.90 o
   0  -4 -12          3.14          2.79         0.89 o
   1  -4 -12          6.54          5.72         1.12 o
   2  -4 -12          0.48          0.35         0.71 o
   3  -4 -12          2.31          0.87         0.82 o
  -5  -3 -12          1.88          1.29         0.79 o
  -4  -3 -12          0.34          1.09         1.05 o
  -3  -3 -12          4.43          4.19         0.99 o
  -2  -3 -12          2.88          0.19         0.82 o
  -1  -3 -12         27.64         26.04         2.82 o
   0  -3 -12         10.88         11.85         1.51 o
   1  -3 -12          5.80          7.27         1.20 o
   2  -3 -12          0.74          0.53         0.74 o
   3  -3 -12          5.42          5.40         1.60 o
  -5  -2 -12          2.61          2.63         0.91 o
  -4  -2 -12          0.03         -0.28         0.65 o
  -3  -2 -12          0.16          0.03         0.57 o
  -2  -2 -12          1.41          0.17         0.79 o
  -1  -2 -12         20.64         18.54         2.40 o
   0  -2 -12          0.28         -0.05         0.58 o
   1  -2 -12          3.27          3.56         0.92 o
   2  -2 -12         14.50         17.10         1.67 o
   3  -2 -12          5.00          4.75         1.04 o
   4  -2 -12          1.44          1.15         1.26 o
  -5  -1 -12          0.17          0.59         0.76 o
  -4  -1 -12          4.53          3.67         0.95 o
  -3  -1 -12          4.02          4.66         0.99 o
  -2  -1 -12          3.30          4.04         1.28 o
  -1  -1 -12          0.21          0.13         0.65 o
   0  -1 -12          6.87          9.15         1.76 o
   1  -1 -12          6.25          7.75         1.22 o
   2  -1 -12          4.19          4.46         1.01 o
   3  -1 -12          0.65         -0.34         0.65 o
   4  -1 -12          0.44          0.59         1.05 o
  -5   0 -12          0.68          0.25         0.74 o
  -4   0 -12          0.81          0.58         0.78 o
  -3   0 -12          0.32          0.45         0.88 o
  -2   0 -12          4.85          3.42         1.25 o
  -1   0 -12          3.30          2.69         0.82 o
   0   0 -12         15.95         21.54         2.04 o
   1   0 -12         17.81         23.23         1.82 o
   2   0 -12          3.59          5.20         1.08 o
   3   0 -12          5.76          4.63         1.00 o
   4   0 -12          1.81          0.14         1.05 o
  -5   1 -12          0.78          0.72         1.23 o
  -4   1 -12          4.38          4.51         1.00 o
  -3   1 -12          4.16          5.91         1.58 o
  -2   1 -12          0.35          1.24         0.94 o
  -1   1 -12          1.92          2.91         1.29 o
   0   1 -12         14.08         16.37         2.62 o
   1   1 -12          5.05          5.34         1.03 o
   2   1 -12          2.99          3.14         1.42 o
   3   1 -12          7.42          6.89         1.18 o
   4   1 -12          1.91          1.21         1.19 o
  -4   2 -12          7.87          3.64         1.41 o
  -3   2 -12          6.29          4.75         1.55 o
  -2   2 -12          2.98          4.01         1.49 o
  -1   2 -12          0.95          1.50         1.31 o
   0   2 -12          0.58          0.30         0.73 o
   1   2 -12          3.78          2.15         1.97 o
   2   2 -12          7.22          7.58         1.19 o
   3   2 -12          5.94          6.84         1.68 o
   4   2 -12          6.19          8.15         1.86 o
  -4   3 -12          0.25         -0.85         0.85 o
  -3   3 -12          8.59         12.28         2.23 o
  -2   3 -12          0.41          0.38         0.80 o
  -1   3 -12          0.05         -0.35         0.56 o
   0   3 -12          2.84          3.30         0.95 o
   1   3 -12          3.05          3.03         0.92 o
   2   3 -12          6.52         10.55         1.40 o
   3   3 -12          3.75          6.00         1.63 o
  -4   4 -12          1.15          1.08         1.22 o
  -3   4 -12          5.54          4.74         1.63 o
  -2   4 -12          1.06          0.60         1.00 o
  -1   4 -12          1.04          1.06         0.78 o
   0   4 -12         12.00         11.91         2.54 o
   1   4 -12          4.24          4.12         1.05 o
   2   4 -12          5.31          4.69         1.98 o
   3   4 -12          0.63          0.05         1.11 o
  -3   5 -12          0.51         -0.93         0.98 o
  -2   5 -12         11.02         10.96         2.23 o
  -1   5 -12          1.92          0.38         0.78 o
   0   5 -12          0.15         -0.10         0.74 o
   1   5 -12          4.32          4.94         2.09 o
   2   5 -12          0.01          0.11         0.74 o
  -2   6 -12          1.09          1.54         1.30 o
  -1   6 -12          4.23          3.35         1.15 o
   0   6 -12          3.25          3.73         1.28 o
   1   6 -12          2.70          3.52         1.12 o
   2   6 -12          1.18          1.43         1.46 o
  -2  -8 -11          0.02         -0.47         0.99 o
  -1  -8 -11          0.12         -0.41         0.94 o
   0  -8 -11          5.02          8.30         2.04 o
   1  -8 -11          3.06          4.13         1.63 o
  -3  -7 -11          2.04          1.01         0.80 o
  -2  -7 -11          6.70          6.24         1.77 o
  -1  -7 -11          1.68         -0.21         0.93 o
   0  -7 -11          7.17          9.72         2.07 o
   1  -7 -11         10.37          9.91         2.14 o
   2  -7 -11         10.95          8.95         2.70 o
  -4  -6 -11          1.93          2.42         1.89 o
  -3  -6 -11          0.10          0.06         0.64 o
  -2  -6 -11          1.96          1.81         1.10 o
  -1  -6 -11          0.70         -0.11         0.88 o
   0  -6 -11          5.97          8.95         1.90 o
   1  -6 -11          0.40          0.23         0.68 o
   2  -6 -11          3.76          3.71         1.06 o
   3  -6 -11          9.91         11.74         1.56 o
  -5  -5 -11          0.90          0.27         1.06 o
  -4  -5 -11          0.82          0.06         0.61 o
  -3  -5 -11          2.03          3.14         0.88 o
  -2  -5 -11          3.49          3.36         0.92 o
  -1  -5 -11          3.47          2.64         1.18 o
   0  -5 -11          1.74          1.42         0.75 o
   1  -5 -11          2.33          2.06         0.84 o
   2  -5 -11          7.66          6.38         1.15 o
   3  -5 -11          7.73          5.67         1.16 o
  -5  -4 -11          0.29          1.99         1.16 o
  -4  -4 -11          0.60          0.74         0.68 o
  -3  -4 -11         11.00         14.84         3.06 o
  -2  -4 -11          0.18         -0.46         0.46 o
  -1  -4 -11          1.53         -0.19         0.76 o
   0  -4 -11          7.03          6.88         1.12 o
   1  -4 -11         14.26         13.69         2.39 o
   2  -4 -11          3.45          0.56         0.67 o
   3  -4 -11          2.70          3.37         0.93 o
   4  -4 -11          4.82          4.34         1.04 o
  -5  -3 -11          0.83          2.03         0.80 o
  -4  -3 -11          2.53          1.54         1.25 o
  -3  -3 -11          2.16          2.93         1.02 o
  -2  -3 -11         18.11         17.34         1.50 o
  -1  -3 -11         14.31         20.67         2.37 o
   0  -3 -11          2.56          2.62         0.81 o
   1  -3 -11          6.84          5.82         1.02 o
   2  -3 -11          2.65          2.71         0.81 o
   3  -3 -11          2.73          1.72         0.81 o
  -5  -2 -11          7.72          7.81         1.15 o
  -4  -2 -11          0.30          0.35         0.60 o
  -3  -2 -11          0.54          0.19         0.55 o
  -2  -2 -11         11.22         10.95         1.66 o
  -1  -2 -11          1.18          1.62         0.71 o
   0  -2 -11         23.32         23.75         1.71 o
   1  -2 -11          2.55          3.25         1.21 o
   2  -2 -11          0.13          0.04         0.58 o
   3  -2 -11         23.06         24.13         1.80 o
   4  -2 -11          8.85         10.71         1.88 o
  -5  -1 -11          3.27          2.27         0.85 o
  -4  -1 -11         14.33         14.86         1.47 o
  -3  -1 -11          3.90          5.21         1.43 o
  -2  -1 -11         25.25         27.05         1.74 o
  -1  -1 -11         42.35         42.12         2.91 o
   0  -1 -11         30.05         32.60         1.95 o
   1  -1 -11          4.27          3.50         0.86 o
   2  -1 -11          8.48          7.35         1.10 o
   3  -1 -11          6.68          7.25         1.12 o
   4  -1 -11          4.38          7.22         1.64 o
  -5   0 -11          1.56          0.46         0.71 o
  -4   0 -11          7.03          6.09         1.08 o
  -3   0 -11          5.83          5.13         1.00 o
  -2   0 -11          9.18          9.17         1.71 o
  -1   0 -11         11.52         13.81         1.37 o
   0   0 -11         28.05         29.13         2.63 o
   1   0 -11         27.18         27.72         2.87 o
   2   0 -11         17.38         17.85         2.68 o
   3   0 -11         10.64          9.91         1.25 o
   4   0 -11          0.84          0.38         1.02 o
  -5   1 -11          1.05          1.17         0.90 o
  -4   1 -11          2.55          2.05         0.77 o
  -3   1 -11          6.56          8.90         1.54 o
  -2   1 -11         18.35         15.58         2.14 o
  -1   1 -11          1.89          1.35         0.76 o
   0   1 -11         12.52         15.63         2.16 o
   1   1 -11         19.85         18.40         1.54 o
   2   1 -11          0.88          0.70         0.60 o
   3   1 -11          3.26          3.32         0.85 o
   4   1 -11          7.98         10.31         1.86 o
  -5   2 -11          0.99          1.29         0.95 o
  -4   2 -11          0.55          1.38         0.77 o
  -3   2 -11          0.41          0.57         0.68 o
  -2   2 -11          0.75          1.63         0.92 o
  -1   2 -11         18.47         19.26         1.66 o
   0   2 -11          7.97          5.23         1.53 o
   1   2 -11          4.57          4.45         0.90 o
   2   2 -11         12.00         12.73         1.36 o
   3   2 -11         10.00         10.63         1.82 o
   4   2 -11          1.45          1.98         1.14 o
  -5   3 -11          2.33          1.82         0.93 o
  -4   3 -11          3.23          1.81         0.81 o
  -3   3 -11          1.90          0.98         0.82 o
  -2   3 -11          0.30         -0.50         0.59 o
  -1   3 -11          6.19          4.65         0.99 o
   0   3 -11          5.79          5.38         1.04 o
   1   3 -11          2.66          3.15         1.32 o
   2   3 -11          5.57          4.28         1.13 o
   3   3 -11          1.39          0.67         0.98 o
  -4   4 -11          3.06          3.93         1.50 o
  -3   4 -11         12.64         15.26         2.38 o
  -2   4 -11          6.21          5.99         1.57 o
  -1   4 -11          7.10          6.07         1.13 o
   0   4 -11          0.28          0.54         0.69 o
   1   4 -11          8.97         10.55         1.38 o
   2   4 -11          9.56         10.18         1.31 o
   3   4 -11          5.13          6.06         1.61 o
   4   4 -11          0.97          2.22         1.22 o
  -4   5 -11          2.16          2.35         1.01 o
  -3   5 -11          5.77          7.49         1.89 o
  -2   5 -11          7.62          6.79         1.71 o
  -1   5 -11          4.40          4.74         1.77 o
   0   5 -11          1.93          1.64         0.80 o
   1   5 -11          4.26          4.85         1.04 o
   2   5 -11          4.35          2.48         0.85 o
   3   5 -11          5.13          8.40         1.81 o
  -3   6 -11          7.58          9.90         1.57 o
  -2   6 -11          6.48          8.03         2.00 o
  -1   6 -11          3.51          3.74         1.41 o
   0   6 -11          1.37          1.08         0.84 o
   1   6 -11          7.53          6.96         1.33 o
   2   6 -11          3.51          1.57         0.89 o
   3   6 -11          4.84          5.41         1.78 o
  -2   7 -11          4.47          5.27         1.28 o
  -1   7 -11          0.59         -0.34         0.67 o
   0   7 -11          2.53          2.44         1.07 o
   1   7 -11          0.36         -0.01         0.80 o
   2   7 -11          0.44          0.48         0.82 o
  -2  -9 -10          2.49          2.59         1.35 o
  -1  -9 -10          1.68          1.36         1.27 o
   0  -9 -10          1.36          0.29         1.15 o
  -3  -8 -10          6.09          4.18         1.07 o
  -2  -8 -10          1.58          2.71         1.44 o
  -1  -8 -10          2.93          4.11         1.56 o
   0  -8 -10          6.19          7.82         1.90 o
   1  -8 -10          4.33          1.48         1.20 o
   2  -8 -10          1.15          0.03         0.82 o
  -4  -7 -10          0.17          1.19         0.76 o
  -3  -7 -10          0.59          1.02         0.76 o
  -2  -7 -10         12.71         12.80         1.49 o
  -1  -7 -10          2.58          2.07         1.16 o
   0  -7 -10          3.59          3.81         1.43 o
   1  -7 -10          7.23          8.56         1.65 o
   2  -7 -10          2.72          1.30         0.86 o
   3  -7 -10          3.44          2.20         0.99 o
  -5  -6 -10          0.30          0.97         1.05 o
  -4  -6 -10          0.01         -0.54         0.59 o
  -3  -6 -10          0.64          0.48         0.65 o
  -2  -6 -10          6.18          5.27         0.99 o
  -1  -6 -10          9.98         16.22         2.32 o
   0  -6 -10          9.09         11.83         2.08 o
   1  -6 -10          3.44          4.55         1.01 o
   2  -6 -10          4.67          5.49         1.08 o
   3  -6 -10         14.39         14.83         4.28 o
   4  -6 -10          1.69         -0.04         1.13 o
  -5  -5 -10          0.71         -0.38         0.79 o
  -4  -5 -10          1.14          1.72         0.73 o
  -3  -5 -10          1.86          1.90         0.70 o
  -2  -5 -10          3.02          3.06         0.81 o
  -1  -5 -10         25.19         21.33         2.42 o
   0  -5 -10          1.00          0.82         0.64 o
   1  -5 -10         20.46         21.84         1.72 o
   2  -5 -10         14.40         15.71         1.55 o
   3  -5 -10          0.90          0.72         0.68 o
   4  -5 -10          2.32          0.66         0.78 o
  -6  -4 -10          0.04          1.17         1.02 o
  -5  -4 -10          1.79          2.38         1.08 o
  -4  -4 -10          1.18          1.86         0.73 o
  -3  -4 -10          2.88          4.05         0.84 o
  -2  -4 -10          2.70          2.69         0.74 o
  -1  -4 -10          6.12          5.54         0.93 o
   0  -4 -10         10.53         11.02         2.36 o
   1  -4 -10          9.01          9.33         1.21 o
   2  -4 -10         42.48         44.45         2.18 o
   3  -4 -10          2.07          2.82         1.66 o
   4  -4 -10          4.96          4.99         1.06 o
  -6  -3 -10          1.22          0.99         0.94 o
  -5  -3 -10          1.68          1.61         1.05 o
  -4  -3 -10          6.66          7.94         2.04 o
  -3  -3 -10          2.36          1.23         0.57 o
  -2  -3 -10          0.80          0.11         0.53 o
  -1  -3 -10         11.08         10.34         0.94 o
   0  -3 -10         14.23         14.93         2.55 o
   1  -3 -10         13.45         14.67         1.36 o
   2  -3 -10         19.22         20.69         1.58 o
   3  -3 -10          2.97          2.90         0.81 o
   4  -3 -10         23.54         22.97         2.45 o
   5  -3 -10          4.96          7.86         1.80 o
  -6  -2 -10          1.05          0.76         0.94 o
  -5  -2 -10          7.01          8.68         1.44 o
  -4  -2 -10          1.49          1.28         0.65 o
  -3  -2 -10         13.89         13.06         1.26 o
  -2  -2 -10         38.93         40.94         1.93 o
  -1  -2 -10          0.08          0.44         0.43 o
   0  -2 -10          7.83          6.74         0.97 o
   1  -2 -10         15.11         16.71         1.77 o
   2  -2 -10         24.43         25.32         2.37 o
   3  -2 -10         12.62         10.99         1.24 o
   4  -2 -10         10.08          9.44         1.73 o
   5  -2 -10          1.94          5.10         1.49 o
  -6  -1 -10          0.49          0.13         0.90 o
  -5  -1 -10          0.61          0.71         1.25 o
  -4  -1 -10         16.75         17.13         3.08 o
  -3  -1 -10          2.30          1.79         0.65 o
  -2  -1 -10          2.24          1.70         0.63 o
  -1  -1 -10         16.62         15.43         1.18 o
   0  -1 -10          7.69          6.60         0.96 o
   1  -1 -10          4.15          3.33         0.76 o
   2  -1 -10         23.52         23.66         3.13 o
   3  -1 -10         25.11         24.47         1.65 o
   4  -1 -10          3.01          2.42         1.14 o
   5  -1 -10          1.59          2.16         1.17 o
  -6   0 -10          7.32          6.11         1.54 o
  -5   0 -10          7.61          7.88         1.45 o
  -4   0 -10         10.65         13.17         2.69 o
  -3   0 -10          1.25          1.28         0.64 o
  -2   0 -10         15.20         13.68         1.25 o
  -1   0 -10         10.46          7.89         1.04 o
   0   0 -10         10.48         10.98         1.17 o
   1   0 -10         24.05         21.57         1.53 o
   2   0 -10         11.64         13.43         1.29 o
   3   0 -10         15.74         16.17         3.15 o
   4   0 -10         16.90         21.09         2.23 o
   5   0 -10         10.06          8.97         1.69 o
  -6   1 -10          0.00          0.02         1.00 o
  -5   1 -10          0.67          1.45         0.76 o
  -4   1 -10          7.22          7.12         1.06 o
  -3   1 -10         37.52         40.36         2.48 o
  -2   1 -10          7.53          9.42         0.92 o
  -1   1 -10         37.60         31.82         1.85 o
   0   1 -10          6.95          6.65         0.96 o
   1   1 -10         11.30          9.31         1.09 o
   2   1 -10         10.19         10.82         1.16 o
   3   1 -10          3.23          3.17         0.78 o
   4   1 -10          4.79          5.14         1.32 o
   5   1 -10          6.53          6.97         1.52 o
  -6   2 -10          0.47         -0.12         0.98 o
  -5   2 -10          0.61          0.16         0.64 o
  -4   2 -10          0.42          0.42         0.64 o
  -3   2 -10          1.79          5.33         1.25 o
  -2   2 -10          0.70          1.32         0.53 o
  -1   2 -10         45.01         47.25         2.19 o
   0   2 -10          1.61          1.83         0.67 o
   1   2 -10          1.37          0.52         0.51 o
   2   2 -10          6.74          5.08         0.88 o
   3   2 -10         23.94         24.04         1.62 o
   4   2 -10          9.96          7.59         1.51 o
   5   2 -10          4.93          2.78         1.20 o
  -5   3 -10          5.30          4.77         1.24 o
  -4   3 -10          3.47          3.31         0.90 o
  -3   3 -10          6.47          5.20         1.35 o
  -2   3 -10          1.17          1.75         1.04 o
  -1   3 -10         10.90         10.83         2.47 o
   0   3 -10         30.17         30.24         2.48 o
   1   3 -10          5.02          5.30         0.92 o
   2   3 -10          5.80          5.36         0.91 o
   3   3 -10          9.22          9.48         1.73 o
   4   3 -10          3.47          4.19         1.31 o
   5   3 -10          3.55          3.90         1.39 o
  -5   4 -10          1.46          0.41         0.61 o
  -4   4 -10          3.13          3.82         0.99 o
  -3   4 -10          5.31          5.01         1.42 o
  -2   4 -10          2.74          1.84         0.75 o
  -1   4 -10          2.31          2.11         0.71 o
   0   4 -10         10.56         11.39         1.33 o
   1   4 -10         10.49         13.43         1.40 o
   2   4 -10          9.88          9.57         1.43 o
   3   4 -10          5.25          6.42         1.42 o
   4   4 -10          2.09          0.85         1.03 o
   5   4 -10          0.29         -0.49         1.03 o
  -4   5 -10          0.05         -0.24         0.64 o
  -3   5 -10          3.59          2.92         1.30 o
  -2   5 -10         11.25         12.13         2.15 o
  -1   5 -10         26.83         27.23         2.01 o
   0   5 -10          9.41         10.71         1.55 o
   1   5 -10          6.12          5.79         1.05 o
   2   5 -10          4.34          5.60         1.96 o
   3   5 -10          3.94          0.97         1.11 o
   4   5 -10          0.87          0.79         1.00 o
  -4   6 -10          1.04          0.83         1.19 o
  -3   6 -10          0.50         -0.55         0.69 o
  -2   6 -10          0.30          0.51         0.94 o
  -1   6 -10          5.36          5.80         1.21 o
   0   6 -10         13.56         14.60         1.61 o
   1   6 -10         11.03         11.27         1.42 o
   2   6 -10          4.62          4.76         1.03 o
   3   6 -10          1.27          0.48         1.06 o
   4   6 -10          2.32          2.89         1.51 o
  -3   7 -10          4.44          3.10         1.49 o
  -2   7 -10          2.83          3.65         1.06 o
  -1   7 -10          2.98          2.24         0.78 o
   0   7 -10          1.26          0.32         0.71 o
   1   7 -10          0.80          0.14         0.74 o
   2   7 -10          3.25          4.90         1.10 o
   3   7 -10          1.04          1.88         1.40 o
  -2   8 -10          3.00          2.64         1.41 o
  -1   8 -10          0.36          0.93         0.78 o
   0   8 -10          6.59          5.38         0.99 o
   1   8 -10          3.03          3.33         0.86 o
   2   8 -10          0.77          0.46         1.37 o
  -1 -10  -9          3.75          4.20         1.63 o
   0 -10  -9          3.12          1.80         1.34 o
  -3  -9  -9          1.88          0.37         0.79 o
  -2  -9  -9          7.09          5.78         1.20 o
  -1  -9  -9          3.53          4.27         1.47 o
   0  -9  -9          2.56          1.07         1.28 o
   1  -9  -9          1.08          0.47         1.24 o
   2  -9  -9          9.73         10.12         2.17 o
  -4  -8  -9          1.21          1.34         1.15 o
  -3  -8  -9          2.65          2.34         0.87 o
  -2  -8  -9         18.96         20.54         2.51 o
  -1  -8  -9          3.80          4.66         1.50 o
   0  -8  -9          0.49          0.26         0.91 o
   1  -8  -9         10.10          8.65         1.92 o
   2  -8  -9          3.64          4.08         1.09 o
   3  -8  -9         11.41         10.90         2.04 o
  -5  -7  -9          0.44         -0.50         0.86 o
  -4  -7  -9          1.61          2.78         0.86 o
  -3  -7  -9          1.52          1.40         0.69 o
  -2  -7  -9          1.10          2.60         2.19 o
  -1  -7  -9          2.38          1.07         0.95 o
   0  -7  -9         13.66         14.45         2.18 o
   1  -7  -9         30.12         30.16         2.07 o
   2  -7  -9          9.89          9.03         1.99 o
   3  -7  -9          0.32          1.37         0.84 o
   4  -7  -9          0.89          0.58         1.13 o
  -5  -6  -9          5.63          5.95         1.41 o
  -4  -6  -9          1.57          1.35         0.64 o
  -3  -6  -9          0.58          1.29         0.67 o
  -2  -6  -9          1.06          1.99         0.84 o
  -1  -6  -9         28.97         30.01         1.89 o
   0  -6  -9         30.50         32.09         3.03 o
   1  -6  -9          0.88          0.50         0.79 o
   2  -6  -9          1.05          1.31         0.75 o
   3  -6  -9          4.47          4.75         1.03 o
   4  -6  -9          7.86          6.52         1.18 o
  -6  -5  -9          2.68          4.19         1.32 o
  -5  -5  -9          1.53          1.18         0.90 o
  -4  -5  -9          1.52          1.32         0.86 o
  -3  -5  -9         13.02         11.01         1.16 o
  -2  -5  -9          9.76          9.86         1.39 o
  -1  -5  -9         88.67         93.58         5.37 o
   0  -5  -9         22.34         22.16         1.60 o
   1  -5  -9          2.02          2.03         0.71 o
   2  -5  -9         13.11         11.39         3.41 o
   3  -5  -9         22.57         22.42         1.75 o
   4  -5  -9          5.23          4.06         1.23 o
   5  -5  -9          0.60         -0.03         1.04 o
  -6  -4  -9          0.67          0.71         0.93 o
  -5  -4  -9          0.84          1.25         0.91 o
  -4  -4  -9          4.18          5.17         0.86 o
  -3  -4  -9          3.88          3.57         1.27 o
  -2  -4  -9         25.94         25.02         1.55 o
  -1  -4  -9         16.43         16.88         1.07 o
   0  -4  -9         62.22         65.35         2.46 o
   1  -4  -9         49.20         49.25         2.12 o
   2  -4  -9         37.05         39.34         1.94 o
   3  -4  -9          8.94         10.18         1.21 o
   4  -4  -9          9.67          9.35         1.27 o
   5  -4  -9          3.41          4.53         1.42 o
  -6  -3  -9          1.97          3.20         1.13 o
  -5  -3  -9          0.66          2.64         0.98 o
  -4  -3  -9          5.46          3.19         0.74 o
  -3  -3  -9          5.41          6.71         0.92 o
  -2  -3  -9         22.37         18.60         1.33 o
  -1  -3  -9         11.43         10.79         0.87 o
   0  -3  -9         34.72         34.39         1.67 o
   1  -3  -9         10.39         12.17         1.18 o
   2  -3  -9         17.61         18.08         1.40 o
   3  -3  -9          0.15          0.56         0.53 o
   4  -3  -9          1.38          0.08         0.59 o
   5  -3  -9         10.19          9.39         1.72 o
  -6  -2  -9          0.66          0.23         0.80 o
  -5  -2  -9         13.42         15.57         1.30 o
  -4  -2  -9          6.01          8.75         1.03 o
  -3  -2  -9          4.15          3.48         1.09 o
  -2  -2  -9          4.39          4.14         1.24 o
  -1  -2  -9          7.30          7.54         0.74 o
   0  -2  -9         65.37         69.62         3.50 o
   1  -2  -9         43.40         41.65         2.83 o
   2  -2  -9          3.71          3.78         0.99 o
   3  -2  -9         22.06         21.46         1.48 o
   4  -2  -9         10.03          9.48         1.60 o
   5  -2  -9          5.25          6.74         1.53 o
  -6  -1  -9          1.93          2.26         1.09 o
  -5  -1  -9          7.43          7.38         1.01 o
  -4  -1  -9         13.99         14.06         1.22 o
  -3  -1  -9         46.78         47.33         5.52 o
  -2  -1  -9         22.98         21.52         1.13 o
  -1  -1  -9         27.12         29.25         1.24 o
   0  -1  -9         74.72         75.96         2.57 o
   1  -1  -9          9.31          9.71         1.04 o
   2  -1  -9         39.77         39.73         1.83 o
   3  -1  -9         36.84         38.79         1.83 o
   4  -1  -9         16.62         13.61         1.76 o
   5  -1  -9          4.74          3.67         1.23 o
   6  -1  -9          0.43          1.28         1.08 o
  -6   0  -9          1.51          2.63         1.20 o
  -5   0  -9          1.44          0.32         0.61 o
  -4   0  -9          5.90          7.84         2.79 o
  -3   0  -9         43.64         48.46         2.02 o
  -2   0  -9        156.29        148.36         3.26 o
  -1   0  -9         27.94         30.54         1.24 o
   0   0  -9         42.76         43.04         1.86 o
   1   0  -9         30.56         28.83         1.56 o
   2   0  -9         54.72         50.91         2.09 o
   3   0  -9         59.36         67.26         4.19 o
   4   0  -9          8.85          8.35         1.46 o
   5   0  -9          0.91          0.68         0.93 o
   6   0  -9          3.10          2.25         1.14 o
  -6   1  -9          2.34          1.76         1.11 o
  -5   1  -9          1.98          1.29         0.90 o
  -4   1  -9          5.62          4.84         0.87 o
  -3   1  -9         27.92         30.82         2.13 o
  -2   1  -9         68.38         71.14         2.06 o
  -1   1  -9          1.83          2.55         0.52 o
   0   1  -9          0.60          0.26         0.40 o
   1   1  -9         39.78         39.60         1.80 o
   2   1  -9        120.55        114.59         3.37 o
   3   1  -9          1.00          0.78         0.51 o
   4   1  -9          4.73          4.21         1.11 o
   5   1  -9         11.01         14.57         1.85 o
   6   1  -9          2.76          3.41         1.22 o
  -6   2  -9          0.66          0.23         0.84 o
  -5   2  -9         10.54         11.72         1.38 o
  -4   2  -9         16.94         17.81         1.62 o
  -3   2  -9          9.44          8.69         1.15 o
  -2   2  -9          4.02          2.72         0.58 o
  -1   2  -9         48.45         54.89         2.20 o
   0   2  -9         32.87         32.73         1.71 o
   1   2  -9         43.99         41.91         1.88 o
   2   2  -9         11.48         10.46         2.51 o
   3   2  -9         37.75         38.09         1.80 o
   4   2  -9         21.81         18.76         2.01 o
   5   2  -9         12.79         13.61         1.81 o
  -6   3  -9          0.45          0.65         1.01 o
  -5   3  -9          3.95          4.99         1.40 o
  -4   3  -9          4.59          4.11         1.21 o
  -3   3  -9         24.05         25.25         1.67 o
  -2   3  -9         23.22         23.78         1.29 o
  -1   3  -9         42.13         38.72         1.90 o
   0   3  -9         12.68          9.06         1.78 o
   1   3  -9          5.80          6.21         0.92 o
   2   3  -9         14.26         15.24         1.26 o
   3   3  -9         27.43         26.59         1.61 o
   4   3  -9         20.56         21.48         2.16 o
   5   3  -9          0.46          0.00         0.84 o
  -5   4  -9          0.44          1.32         0.60 o
  -4   4  -9          0.45          0.58         0.69 o
  -3   4  -9          1.42          1.04         0.70 o
  -2   4  -9          3.63          6.60         1.06 o
  -1   4  -9         13.50         14.57         2.26 o
   0   4  -9         22.79         19.57         1.52 o
   1   4  -9          7.70          5.11         0.89 o
   2   4  -9          8.06          8.41         1.07 o
   3   4  -9         26.44         25.13         2.31 o
   4   4  -9          6.65          6.44         1.45 o
   5   4  -9          0.29          0.32         0.94 o
  -5   5  -9         10.18         10.55         3.84 o
  -4   5  -9          7.81          7.93         1.03 o
  -3   5  -9          9.86         12.39         2.12 o
  -2   5  -9          8.42          8.43         1.36 o
  -1   5  -9          0.99          0.93         0.71 o
   0   5  -9          2.75          2.78         0.77 o
   1   5  -9         26.03         25.44         1.75 o
   2   5  -9         12.40         12.39         2.16 o
   3   5  -9          0.15         -0.39         0.72 o
   4   5  -9          2.42          1.89         1.08 o
   5   5  -9          2.26          1.58         1.12 o
  -4   6  -9         10.52          8.67         2.02 o
  -3   6  -9          0.12         -0.11         0.60 o
  -2   6  -9          2.31          2.80         1.27 o
  -1   6  -9          0.42          0.23         0.63 o
   0   6  -9          4.68          7.54         1.19 o
   1   6  -9         25.52         26.87         1.90 o
   2   6  -9          0.73          0.50         0.62 o
   3   6  -9          0.99          0.44         0.99 o
   4   6  -9          1.01          1.51         1.24 o
  -4   7  -9         13.15         10.56         2.25 o
  -3   7  -9          6.95          7.56         1.90 o
  -2   7  -9          1.64          2.72         1.08 o
  -1   7  -9          1.90          2.92         0.91 o
   0   7  -9         23.36         24.94         1.64 o
   1   7  -9          1.34          1.10         0.61 o
   2   7  -9          0.95          1.21         0.60 o
   3   7  -9          6.47          3.62         1.42 o
   4   7  -9          2.71          1.53         1.23 o
  -3   8  -9         14.54         10.92         2.31 o
  -2   8  -9          1.59          2.86         1.43 o
  -1   8  -9          6.07          6.71         1.53 o
   0   8  -9          0.37          0.92         0.66 o
   1   8  -9         16.65         16.65         1.77 o
   2   8  -9          5.75          5.45         0.99 o
   3   8  -9          1.29          0.96         1.21 o
  -1   9  -9          0.46          0.19         0.88 o
   0   9  -9          0.34          0.09         0.79 o
   1   9  -9          4.66          5.03         1.29 o
   2   9  -9          0.18          0.22         1.28 o
  -3 -10  -8          1.81          1.43         0.84 o
  -2 -10  -8          0.71          0.10         0.80 o
  -1 -10  -8          2.02          1.66         1.33 o
   0 -10  -8          0.64         -0.68         0.93 o
   1 -10  -8          9.05         10.08         2.28 o
  -4  -9  -8          0.68          0.29         1.05 o
  -3  -9  -8          3.06          2.38         1.38 o
  -2  -9  -8          0.24         -0.05         1.37 o
  -1  -9  -8         10.91         12.12         2.20 o
   0  -9  -8         15.66         19.88         2.72 o
   1  -9  -8          0.08         -0.72         0.72 o
   2  -9  -8          1.81          1.74         0.97 o
  -5  -8  -8          1.00          1.81         1.17 o
  -4  -8  -8          4.91          5.32         1.45 o
  -3  -8  -8          2.05          3.75         0.89 o
  -2  -8  -8         17.11         20.77         3.28 o
  -1  -8  -8          4.06          5.90         1.11 o
   0  -8  -8          1.24         -0.25         0.82 o
   1  -8  -8          1.37          1.23         0.78 o
   2  -8  -8         13.04         11.41         3.06 o
   3  -8  -8         20.74         24.80         2.97 o
  -5  -7  -8          1.48          1.58         1.02 o
  -4  -7  -8          0.49          0.49         0.57 o
  -3  -7  -8          1.95          2.21         0.74 o
  -2  -7  -8          3.74          4.86         0.93 o
  -1  -7  -8          2.08          0.77         0.62 o
   0  -7  -8          4.42          2.05         1.14 o
   1  -7  -8         22.59         22.09         1.73 o
   2  -7  -8         58.30         60.62         4.07 o
   3  -7  -8          9.46          8.89         1.27 o
   4  -7  -8          0.28          0.54         0.76 o
  -6  -6  -8          0.88          1.77         1.03 o
  -5  -6  -8          1.09          1.35         0.86 o
  -4  -6  -8          3.19          2.52         0.95 o
  -3  -6  -8         11.21         13.52         1.25 o
  -2  -6  -8          4.59          3.35         1.30 o
  -1  -6  -8         29.31         26.68         2.45 o
   0  -6  -8          7.72          8.57         1.08 o
   1  -6  -8         40.14         40.56         2.68 o
   2  -6  -8          4.44          5.65         1.03 o
   3  -6  -8          3.45          2.91         0.83 o
   4  -6  -8          7.88          5.29         1.36 o
   5  -6  -8          6.12          4.61         1.48 o
  -6  -5  -8          2.90          2.59         1.04 o
  -5  -5  -8          0.05         -0.43         0.63 o
  -4  -5  -8          7.12          4.27         1.17 o
  -3  -5  -8          5.21          5.34         1.34 o
  -2  -5  -8         10.12         10.08         1.08 o
  -1  -5  -8         55.10         60.69         1.86 o
   0  -5  -8        116.73        118.19         3.51 o
   1  -5  -8          8.43          9.33         1.10 o
   2  -5  -8          2.70          1.83         0.87 o
   3  -5  -8         20.33         21.11         1.58 o
   4  -5  -8          8.44          8.65         1.19 o
   5  -5  -8          3.66          3.18         1.26 o
  -6  -4  -8          3.29          3.35         1.09 o
  -5  -4  -8          0.15          0.82         0.79 o
  -4  -4  -8          0.03          0.41         0.51 o
  -3  -4  -8          2.47          2.69         0.61 o
  -2  -4  -8          7.19          6.94         0.88 o
  -1  -4  -8        133.79        134.47         3.65 o
   0  -4  -8         34.43         36.86         1.93 o
   1  -4  -8         76.60         76.27         2.63 o
   2  -4  -8          2.94          3.06         0.73 o
   3  -4  -8         29.40         30.32         1.80 o
   4  -4  -8         40.80         39.76         2.02 o
   5  -4  -8          8.65          5.50         1.50 o
  -6  -3  -8          3.32          4.10         1.14 o
  -5  -3  -8          4.28          3.45         0.99 o
  -4  -3  -8         10.34          8.51         0.94 o
  -3  -3  -8          0.40          0.51         0.75 o
  -2  -3  -8         77.26         76.90         2.63 o
  -1  -3  -8         12.97         13.54         0.87 o
   0  -3  -8         13.85         11.84         0.83 o
   1  -3  -8         78.06         75.20         2.54 o
   2  -3  -8         45.59         44.27         1.91 o
   3  -3  -8         41.09         41.72         1.88 o
   4  -3  -8          3.43          4.29         1.63 o
   5  -3  -8          4.81          5.11         1.28 o
   6  -3  -8          9.33          9.41         1.77 o
  -7  -2  -8          0.36         -0.01         0.87 o
  -6  -2  -8          0.48          0.50         0.70 o
  -5  -2  -8          2.55          2.97         1.03 o
  -4  -2  -8          5.26          6.17         0.82 o
  -3  -2  -8         49.20         51.36         1.95 o
  -2  -2  -8         48.07         46.70         1.49 o
  -1  -2  -8          3.56          2.19         0.44 o
   0  -2  -8         18.12         19.14         1.84 o
   1  -2  -8        164.40        161.56         4.10 o
   2  -2  -8         18.00         18.98         1.27 o
   3  -2  -8         30.09         27.02         2.88 o
   4  -2  -8         10.96         10.71         1.09 o
   5  -2  -8         12.98         12.27         1.71 o
   6  -2  -8         13.05         14.56         1.90 o
  -7  -1  -8          4.20          4.97         1.36 o
  -6  -1  -8          6.71          7.53         1.45 o
  -5  -1  -8         16.02         15.54         1.22 o
  -4  -1  -8          4.54          4.07         0.71 o
  -3  -1  -8         26.66         27.12         1.91 o
  -2  -1  -8         67.01         61.04         2.07 o
  -1  -1  -8         20.92         22.21         1.05 o
   0  -1  -8        282.14        273.72         6.56 o
   1  -1  -8         35.20         36.22         3.55 o
   2  -1  -8         15.96         15.68         1.22 o
   3  -1  -8         25.68         22.25         1.36 o
   4  -1  -8         37.85         39.51         2.49 o
   5  -1  -8          8.55          7.93         1.45 o
   6  -1  -8          0.23          0.47         0.88 o
  -7   0  -8          0.12         -0.81         0.81 o
  -6   0  -8          0.83         -0.39         0.68 o
  -5   0  -8          2.33          2.64         0.69 o
  -4   0  -8         18.21         18.35         1.29 o
  -3   0  -8         12.13         13.73         1.10 o
  -2   0  -8         42.16         40.47         1.37 o
  -1   0  -8        100.10        100.34         2.33 o
   0   0  -8         96.90         91.70         8.59 o
   1   0  -8         25.47         24.97         1.35 o
   2   0  -8         34.35         33.55         1.51 o
   3   0  -8         25.93         29.58         1.46 o
   4   0  -8         47.45         44.07         2.56 o
   5   0  -8          1.52          0.95         0.78 o
   6   0  -8          6.96          5.89         1.31 o
  -7   1  -8          1.49          1.22         1.00 o
  -6   1  -8         21.80         18.04         2.12 o
  -5   1  -8          8.37          9.57         1.09 o
  -4   1  -8          1.10          0.32         0.46 o
  -3   1  -8         29.49         26.15         1.51 o
  -2   1  -8         75.18         76.92         2.80 o
  -1   1  -8          6.05          6.96         0.81 o
   0   1  -8         22.39         18.78         3.90 o
   1   1  -8         51.04         51.23         1.93 o
   2   1  -8         50.38         57.26         2.05 o
   3   1  -8         34.01         35.84         1.60 o
   4   1  -8          7.37          6.26         1.12 o
   5   1  -8          2.97          3.66         1.05 o
   6   1  -8          2.94          2.00         1.03 o
  -6   2  -8          0.22          0.59         0.91 o
  -5   2  -8         10.45         10.62         1.34 o
  -4   2  -8          4.86          3.11         1.12 o
  -3   2  -8         29.91         29.29         1.57 o
  -2   2  -8         48.94         50.67         1.60 o
  -1   2  -8         56.69         53.10         1.65 o
   0   2  -8          3.03          3.16         0.63 o
   1   2  -8         22.46         24.63         1.40 o
   2   2  -8         94.10         89.83         3.92 o
   3   2  -8         14.50         11.20         1.02 o
   4   2  -8          8.63          7.67         1.27 o
   5   2  -8         12.40         13.29         1.65 o
   6   2  -8          5.45          6.89         1.39 o
  -6   3  -8          2.24          2.29         1.24 o
  -5   3  -8          1.71          3.16         0.67 o
  -4   3  -8         12.84         16.62         1.38 o
  -3   3  -8         12.26         12.65         1.92 o
  -2   3  -8         18.61         17.12         1.06 o
  -1   3  -8        109.73        107.40         3.25 o
   0   3  -8         36.84         33.87         4.40 o
   1   3  -8        140.32        140.17         4.08 o
   2   3  -8         32.73         33.54         1.59 o
   3   3  -8         34.67         34.50         2.43 o
   4   3  -8         25.01         25.37         2.09 o
   5   3  -8          9.27         10.10         1.53 o
   6   3  -8          0.26         -0.34         0.88 o
  -6   4  -8          1.18          1.67         1.22 o
  -5   4  -8         10.80          9.48         1.78 o
  -4   4  -8          9.37          8.34         0.93 o
  -3   4  -8          1.17          1.08         0.79 o
  -2   4  -8         39.95         43.09         2.19 o
  -1   4  -8         46.38         41.60         1.93 o
   0   4  -8         13.51         14.31         1.26 o
   1   4  -8          9.20          7.09         0.95 o
   2   4  -8         19.56         21.80         1.44 o
   3   4  -8         12.40         16.47         1.82 o
   4   4  -8         42.90         40.53         2.59 o
   6   4  -8          1.87          0.47         0.97 o
  -5   5  -8          3.44          2.19         0.85 o
  -4   5  -8         15.14         15.59         1.86 o
  -3   5  -8          0.17          0.15         0.44 o
  -2   5  -8         21.17         18.77         2.05 o
  -1   5  -8         14.80         14.96         1.41 o
   0   5  -8          0.29          0.30         0.50 o
   1   5  -8         18.54         18.51         1.45 o
   2   5  -8         33.87         34.15         1.82 o
   3   5  -8         18.67         20.38         2.12 o
   4   5  -8          3.03          3.27         1.09 o
   5   5  -8          1.74          1.34         1.06 o
  -5   6  -8          1.57          1.49         0.87 o
  -4   6  -8          0.38          0.54         0.73 o
  -3   6  -8          3.03          3.19         0.89 o
  -2   6  -8         20.93         21.75         1.47 o
  -1   6  -8          2.52          2.44         0.77 o
   0   6  -8          3.25          2.45         1.18 o
   1   6  -8          3.12          3.53         0.80 o
   2   6  -8         53.55         56.95         2.43 o
   3   6  -8          4.91          6.69         1.56 o
   4   6  -8          3.58          3.89         1.34 o
   5   6  -8          3.07          4.36         1.46 o
  -4   7  -8         14.99         18.89         2.78 o
  -3   7  -8          2.96          3.14         1.34 o
  -2   7  -8          1.40          3.57         1.25 o
  -1   7  -8          6.48          7.68         1.01 o
   0   7  -8         24.04         23.57         1.51 o
   1   7  -8          6.80          6.46         1.35 o
   2   7  -8          4.03          4.12         0.91 o
   3   7  -8          1.59          1.08         0.93 o
   4   7  -8          0.76          0.28         1.05 o
  -4   8  -8          1.47          1.22         1.26 o
  -3   8  -8          2.24          2.62         1.47 o
  -2   8  -8          1.78          1.18         1.20 o
  -1   8  -8          0.23          0.96         0.73 o
   0   8  -8          8.06          6.13         1.23 o
   1   8  -8          8.96          7.87         1.97 o
   2   8  -8          0.97         -0.01         0.70 o
   3   8  -8          0.87          0.42         1.25 o
   4   8  -8          4.39          4.44         1.55 o
  -2   9  -8          1.66          1.55         1.12 o
  -1   9  -8          8.66          8.62         1.51 o
   0   9  -8          4.11          4.48         1.22 o
   1   9  -8          4.07          5.37         1.25 o
   2   9  -8          8.02          6.47         1.83 o
   3   9  -8          3.35          2.20         1.37 o
   0  10  -8          0.88          0.47         0.93 o
   1  10  -8          1.41          1.19         0.95 o
  -1 -11  -7          4.51          4.57         1.53 o
   0 -11  -7          0.96          1.87         1.43 o
  -3 -10  -7          2.22          1.92         0.86 o
  -2 -10  -7          8.80          7.70         2.10 o
  -1 -10  -7          1.36          0.52         1.00 o
   0 -10  -7          4.32          3.44         1.45 o
   1 -10  -7          7.56         11.90         2.23 o
   2 -10  -7          0.34         -0.17         1.00 o
  -4  -9  -7          3.92          3.38         1.33 o
  -3  -9  -7          0.35         -0.02         0.65 o
  -2  -9  -7          5.17          5.39         1.33 o
  -1  -9  -7          0.95          0.88         1.11 o
   0  -9  -7         16.42         14.02         2.21 o
   1  -9  -7          8.75         10.23         1.96 o
   2  -9  -7          0.45          1.29         0.83 o
   3  -9  -7         15.23         16.83         1.78 o
  -5  -8  -7          1.32          2.49         1.09 o
  -4  -8  -7          1.43          2.89         1.22 o
  -3  -8  -7          9.08         10.21         1.25 o
  -2  -8  -7          3.86          4.42         0.90 o
  -1  -8  -7         18.38         15.38         2.89 o
   0  -8  -7          7.27          5.01         1.44 o
   1  -8  -7          0.50          1.25         0.65 o
   2  -8  -7         14.42         16.18         1.62 o
   3  -8  -7          5.71          4.90         1.04 o
   4  -8  -7         21.19         22.04         1.94 o
  -6  -7  -7          4.68          5.45         1.32 o
  -5  -7  -7          0.80          1.36         0.91 o
  -4  -7  -7          1.78          0.59         0.84 o
  -3  -7  -7          0.93          1.84         0.68 o
  -2  -7  -7          4.45          6.67         0.95 o
  -1  -7  -7         35.40         32.61         1.87 o
   0  -7  -7         12.08         11.16         1.88 o
   1  -7  -7         15.62         14.18         1.35 o
   2  -7  -7         18.48         19.59         3.00 o
   3  -7  -7         22.42         23.08         1.76 o
   4  -7  -7          3.06          1.76         1.10 o
  -6  -6  -7          0.33          1.24         0.87 o
  -5  -6  -7          0.76         -0.23         0.59 o
  -4  -6  -7          2.47          3.30         0.73 o
  -3  -6  -7         11.64         12.64         1.17 o
  -2  -6  -7          8.77          9.07         2.06 o
  -1  -6  -7          6.07          7.27         1.47 o
   0  -6  -7          1.50          1.66         0.52 o
   1  -6  -7         36.71         37.10         1.85 o
   2  -6  -7         25.47         29.32         1.78 o
   3  -6  -7          2.13          1.81         0.66 o
   4  -6  -7          7.44          7.93         2.33 o
   5  -6  -7          2.26          1.44         1.12 o
  -6  -5  -7          0.31         -0.35         0.65 o
  -5  -5  -7          0.36          0.26         0.62 o
  -4  -5  -7          0.48          0.91         0.61 o
  -3  -5  -7          8.37          7.34         0.92 o
  -2  -5  -7         10.15          9.31         0.99 o
  -1  -5  -7          7.64          9.06         0.78 o
   0  -5  -7         44.36         44.90         1.51 o
   1  -5  -7         77.09         80.05         3.60 o
   2  -5  -7         99.54         91.66         2.96 o
   3  -5  -7         69.99         68.62         3.23 o
   4  -5  -7         21.22         16.13         1.42 o
   5  -5  -7          3.55          4.40         1.27 o
  -7  -4  -7          0.11          0.50         0.81 o
  -6  -4  -7          3.51          3.32         0.96 o
  -5  -4  -7          9.64          8.14         1.28 o
  -4  -4  -7         19.90         20.73         1.27 o
  -3  -4  -7         27.86         30.52         4.53 o
  -2  -4  -7         10.57         12.71         1.43 o
  -1  -4  -7         20.10         21.15         1.02 o
   0  -4  -7         17.00         18.21         0.97 o
   1  -4  -7         40.52         40.64         1.75 o
   2  -4  -7         14.10         13.21         1.13 o
   3  -4  -7          8.05          7.56         0.98 o
   4  -4  -7         44.54         45.59         2.03 o
   5  -4  -7          0.31         -0.73         0.73 o
   6  -4  -7          1.32          0.87         1.02 o
  -7  -3  -7          0.56          0.38         0.76 o
  -6  -3  -7          2.04          1.71         0.80 o
  -5  -3  -7          8.48         10.44         1.36 o
  -4  -3  -7          2.28          1.38         0.49 o
  -3  -3  -7         16.63         16.70         1.11 o
  -2  -3  -7         70.82         71.23         2.38 o
  -1  -3  -7         10.89          9.11         1.06 o
   0  -3  -7         23.64         22.53         0.99 o
   1  -3  -7         50.35         46.64         1.79 o
   2  -3  -7         62.56         59.69         2.13 o
   3  -3  -7        102.45        102.95         3.08 o
   4  -3  -7         15.58         16.22         2.15 o
   5  -3  -7          1.60          1.97         0.95 o
   6  -3  -7         11.66         12.21         1.79 o
  -7  -2  -7          1.25         -0.17         0.67 o
  -6  -2  -7          0.68          0.39         0.67 o
  -5  -2  -7          5.64          5.11         1.07 o
  -4  -2  -7          9.33          7.65         0.82 o
  -3  -2  -7         62.39         64.44         2.12 o
  -2  -2  -7        125.05        127.86         2.64 o
  -1  -2  -7         25.56         23.65         0.97 o
   0  -2  -7         77.60         73.85         2.14 o
   1  -2  -7          0.70          0.31         0.34 o
   2  -2  -7        236.77        230.08         5.27 o
   3  -2  -7         17.82         19.38         1.22 o
   4  -2  -7         39.40         38.77         1.71 o
   5  -2  -7         17.75         17.63         1.80 o
   6  -2  -7          3.12          3.96         1.12 o
  -7  -1  -7          2.13          1.96         1.01 o
  -6  -1  -7          8.45         11.13         1.53 o
  -5  -1  -7         30.51         27.34         1.39 o
  -4  -1  -7          3.32          3.19         0.62 o
  -3  -1  -7         25.55         25.11         1.29 o
  -2  -1  -7         20.96         24.03         0.98 o
  -1  -1  -7        234.96        234.11         4.22 o
   0  -1  -7         28.24         24.45         0.95 o
   1  -1  -7        162.17        166.33         4.00 o
   2  -1  -7         33.03         35.41         1.46 o
   3  -1  -7          4.73          4.18         0.65 o
   4  -1  -7         17.08         16.03         1.54 o
   5  -1  -7         26.55         27.04         1.97 o
   6  -1  -7          0.38          0.25         0.75 o
  -7   0  -7          4.28          4.48         1.28 o
  -6   0  -7          1.04          2.32         0.96 o
  -5   0  -7         10.04          8.69         0.95 o
  -4   0  -7         36.37         39.58         1.65 o
  -3   0  -7        107.16         97.35         2.74 o
  -2   0  -7         67.21         66.11         1.71 o
  -1   0  -7         44.21         43.11         1.32 o
   0   0  -7         24.46         27.02         1.24 o
   1   0  -7          4.91          4.96         0.87 o
   2   0  -7          0.58          1.02         0.40 o
   3   0  -7          3.76          3.79         0.75 o
   4   0  -7          2.26          2.37         0.79 o
   5   0  -7         37.17         34.03         2.15 o
   6   0  -7          0.93          0.87         0.78 o
  -7   1  -7          1.03          0.63         0.87 o
  -6   1  -7          2.97          1.61         0.88 o
  -5   1  -7          1.13          1.10         0.51 o
  -4   1  -7         13.42         15.40         1.22 o
  -3   1  -7         74.29         67.39         2.26 o
  -2   1  -7        107.26        106.92         2.44 o
  -1   1  -7        204.54        201.18         4.89 o
   0   1  -7        127.58        129.26         2.68 o
   1   1  -7        171.17        159.10         3.84 o
   2   1  -7         28.76         28.46         1.31 o
   3   1  -7          4.52          3.72         0.62 o
   4   1  -7         13.62         14.39         1.40 o
   5   1  -7          6.67          7.33         1.15 o
   6   1  -7          6.57          7.49         1.26 o
  -7   2  -7          0.39         -0.05         0.88 o
  -6   2  -7          0.02          0.22         0.86 o
  -5   2  -7          8.97         11.08         1.01 o
  -4   2  -7          9.68          8.90         0.99 o
  -3   2  -7         20.57         23.93         1.38 o
  -2   2  -7         46.08         44.80         1.43 o
  -1   2  -7        286.24        288.67         5.55 o
   0   2  -7        160.76        168.52         4.11 o
   1   2  -7         61.20         61.43         2.05 o
   2   2  -7         10.79          9.88         0.87 o
   3   2  -7          4.69          3.82         0.62 o
   4   2  -7          1.06          1.23         0.68 o
   5   2  -7         16.58         17.40         1.58 o
   6   2  -7          7.62          9.05         1.36 o
  -6   3  -7          6.64          6.66         1.53 o
  -5   3  -7         16.23         16.51         1.43 o
  -4   3  -7          0.29          0.12         0.41 o
  -3   3  -7         27.09         28.48         1.55 o
  -2   3  -7         12.53         12.89         0.89 o
  -1   3  -7         92.84         89.04         2.23 o
   0   3  -7         13.21         15.96         2.13 o
   1   3  -7        124.63        118.27         3.23 o
   2   3  -7         97.60        100.02         2.88 o
   3   3  -7          8.69          9.34         0.89 o
   4   3  -7         11.08         12.82         1.42 o
   5   3  -7          1.59          0.80         0.78 o
   6   3  -7          8.99          8.38         1.34 o
  -6   4  -7          3.41          1.04         1.08 o
  -5   4  -7          3.91          4.26         0.89 o
  -4   4  -7         14.30         10.62         0.81 o
  -3   4  -7          3.66          3.65         1.22 o
  -2   4  -7          2.99          3.59         0.58 o
  -1   4  -7         85.77         85.31         4.55 o
   0   4  -7        183.33        183.23         6.63 o
   1   4  -7         15.14         16.92         2.33 o
   2   4  -7          6.87          6.31         2.10 o
   3   4  -7         13.68         11.24         1.01 o
   5   4  -7         21.96         24.33         1.96 o
   6   4  -7          1.28          1.42         0.97 o
  -6   5  -7          2.63          4.35         1.22 o
  -5   5  -7          0.69          1.03         0.75 o
  -4   5  -7          2.84          1.80         0.71 o
  -3   5  -7          4.36          5.41         0.76 o
  -2   5  -7          8.14          5.08         0.71 o
  -1   5  -7          3.89          3.38         0.75 o
   0   5  -7        100.58         95.75         3.09 o
   1   5  -7         23.71         24.59         1.55 o
   2   5  -7        107.32        108.29         3.27 o
   3   5  -7          3.94          4.56         1.11 o
   4   5  -7          6.04          5.04         1.16 o
   5   5  -7          2.39          1.07         0.83 o
   6   5  -7          0.08          0.04         0.96 o
  -5   6  -7          3.41          4.56         0.83 o
  -4   6  -7         12.86         12.86         1.46 o
  -3   6  -7          1.53          1.98         0.76 o
  -2   6  -7          0.45          0.41         0.47 o
  -1   6  -7          1.47          0.43         0.45 o
   0   6  -7          6.18          3.19         1.60 o
   1   6  -7         10.18          8.33         1.06 o
   2   6  -7          3.93          4.66         0.88 o
   3   6  -7         23.89         20.15         2.12 o
   4   6  -7          2.34          2.47         1.04 o
   5   6  -7          2.18          2.81         1.19 o
  -5   7  -7          0.31          0.41         0.65 o
  -4   7  -7          2.21          2.43         1.30 o
  -3   7  -7          1.50          2.09         1.11 o
  -2   7  -7          1.76          1.53         1.03 o
  -1   7  -7          1.21          1.38         0.64 o
   0   7  -7         12.02         13.34         1.46 o
   1   7  -7          1.34          0.94         0.51 o
   2   7  -7          1.48          0.94         0.51 o
   3   7  -7          9.30          5.87         1.37 o
   5   7  -7          4.36          6.04         1.53 o
  -4   8  -7          6.82          8.39         2.03 o
  -3   8  -7          7.96          8.18         1.84 o
  -2   8  -7          7.38          9.44         1.97 o
  -1   8  -7          1.17          0.47         0.72 o
   0   8  -7          5.52          6.42         1.22 o
   1   8  -7          2.46          2.15         0.82 o
   2   8  -7          4.33          4.07         0.94 o
   3   8  -7          8.85          7.66         1.68 o
   4   8  -7          1.25          1.14         1.21 o
  -3   9  -7          7.06          6.78         1.86 o
  -2   9  -7          0.93          0.23         0.96 o
  -1   9  -7          2.10          2.48         0.95 o
   0   9  -7          5.91          4.29         1.17 o
   1   9  -7          3.02          3.62         1.05 o
   2   9  -7          1.22          1.29         0.84 o
   3   9  -7          1.10          2.59         1.37 o
  -2  10  -7          4.57          6.02         1.98 o
  -1  10  -7          1.28          1.13         0.90 o
   0  10  -7          1.50          1.67         0.92 o
   1  10  -7          0.80          0.56         0.85 o
   2  10  -7          0.22          0.82         1.37 o
  -2 -11  -6          1.79          2.12         0.90 o
  -1 -11  -6          7.26          8.17         1.99 o
   0 -11  -6          3.51          2.85         1.38 o
   1 -11  -6          2.11          1.71         1.43 o
  -4 -10  -6          0.15          0.53         1.10 o
  -3 -10  -6          7.74          6.93         1.15 o
  -2 -10  -6          8.07          9.57         2.18 o
  -1 -10  -6          8.23          9.34         1.40 o
   0 -10  -6          0.25          1.66         1.13 o
   1 -10  -6          3.21          4.66         1.53 o
   2 -10  -6          6.29          5.59         1.72 o
  -5  -9  -6          0.81          0.29         1.05 o
  -4  -9  -6          7.90          4.05         1.35 o
  -3  -9  -6          5.36          3.05         0.87 o
  -2  -9  -6         16.23         19.84         2.28 o
  -1  -9  -6          2.95          5.66         1.06 o
   0  -9  -6         27.64         27.61         2.84 o
   1  -9  -6          5.54          5.19         1.46 o
   2  -9  -6          3.38          3.48         0.95 o
   3  -9  -6          6.47          6.00         1.20 o
  -5  -8  -6          0.38          1.92         0.99 o
  -4  -8  -6         11.86          9.05         1.63 o
  -3  -8  -6         27.82         24.09         3.58 o
  -2  -8  -6          5.33          4.67         1.79 o
  -1  -8  -6         16.41         16.22         1.45 o
   0  -8  -6         14.81         18.64         2.26 o
   1  -8  -6          2.92          1.86         0.70 o
   2  -8  -6         14.88         16.13         1.54 o
   3  -8  -6          4.67          3.62         0.93 o
   4  -8  -6         10.31          7.88         2.63 o
  -6  -7  -6          2.59          2.97         1.06 o
  -5  -7  -6          2.40          2.95         1.00 o
  -4  -7  -6          2.56          2.57         1.01 o
  -3  -7  -6          3.21          4.34         1.90 o
  -2  -7  -6         11.22         11.87         1.18 o
  -1  -7  -6         21.06         23.79         1.56 o
   0  -7  -6         84.25         88.84         2.38 o
   1  -7  -6         12.18         11.49         1.21 o
   2  -7  -6         41.65         42.04         2.03 o
   3  -7  -6         11.60         11.10         1.29 o
   4  -7  -6          0.97          1.63         1.42 o
   5  -7  -6          7.75          4.40         1.01 o
  -6  -6  -6         11.71         11.91         1.55 o
  -5  -6  -6          8.23          7.25         1.28 o
  -4  -6  -6          2.70          3.13         0.68 o
  -3  -6  -6          1.11          1.37         0.55 o
  -2  -6  -6         72.88         71.31         2.63 o
  -1  -6  -6        125.19        122.09         3.08 o
   0  -6  -6         74.38         75.54         2.55 o
   1  -6  -6        151.15        141.86         3.92 o
   2  -6  -6         48.84         47.69         2.04 o
   3  -6  -6         12.09         10.71         1.20 o
   4  -6  -6          0.27         -0.17         0.53 o
   5  -6  -6         16.80         17.86         2.25 o
  -7  -5  -6          2.62          3.54         1.04 o
  -6  -5  -6          1.38          1.96         0.84 o
  -5  -5  -6          5.66          6.59         1.17 o
  -4  -5  -6         22.56         27.16         1.35 o
  -3  -5  -6         19.16         20.18         1.24 o
  -2  -5  -6         13.77         12.63         1.94 o
  -1  -5  -6         43.50         42.65         1.39 o
   0  -5  -6         49.84         50.78         1.55 o
   1  -5  -6        216.80        214.52         8.57 o
   2  -5  -6         90.89         82.19         2.69 o
   3  -5  -6         10.41         10.51         1.11 o
   4  -5  -6         21.82         18.73         1.44 o
   5  -5  -6          1.23          1.46         0.91 o
   6  -5  -6         10.66          8.55         1.69 o
  -7  -4  -6          0.15          1.18         0.78 o
  -6  -4  -6          1.60          1.42         0.71 o
  -5  -4  -6          9.11          7.96         1.15 o
  -4  -4  -6          4.91          6.05         0.73 o
  -3  -4  -6         21.80         16.83         1.08 o
  -2  -4  -6         28.52         26.71         1.36 o
  -1  -4  -6         26.03         27.08         1.02 o
   0  -4  -6         96.57         94.61         2.17 o
   1  -4  -6         59.52         61.59         2.40 o
   2  -4  -6         18.64         21.04         1.28 o
   3  -4  -6         88.23         87.04         2.74 o
   4  -4  -6         35.10         33.57         1.73 o
   5  -4  -6         14.48         13.93         1.81 o
   6  -4  -6          5.81          6.56         1.44 o
  -7  -3  -6          1.35          0.66         0.74 o
  -6  -3  -6          5.44          5.68         1.09 o
  -5  -3  -6          6.95          9.06         0.87 o
  -4  -3  -6         14.28         13.43         0.73 o
  -3  -3  -6          7.54          8.52         0.78 o
  -2  -3  -6        116.57        123.15         2.72 o
  -1  -3  -6          7.35          7.79         0.60 o
   0  -3  -6        373.31        379.70         6.17 o
   1  -3  -6         24.24         23.62         1.41 o
   2  -3  -6        264.47        249.47         5.50 o
   3  -3  -6        139.86        139.79         3.59 o
   4  -3  -6          9.38          9.53         1.55 o
   5  -3  -6          2.86          2.18         0.87 o
   6  -3  -6          8.51          8.45         1.52 o
  -7  -2  -6          1.45          0.40         0.73 o
  -6  -2  -6         11.05         11.39         1.36 o
  -5  -2  -6         67.36         68.52         2.71 o
  -4  -2  -6         50.35         52.35         1.40 o
  -3  -2  -6         72.75         73.64         1.64 o
  -2  -2  -6         21.36         22.91         0.87 o
  -1  -2  -6        154.61        168.06         3.12 o
   0  -2  -6         47.21         42.40         1.22 o
   1  -2  -6          7.57          6.87         0.70 o
   2  -2  -6        395.46        390.39         7.75 o
   3  -2  -6         17.32         17.52         1.51 o
   4  -2  -6          1.16          1.39         0.50 o
   5  -2  -6         17.29         16.74         1.66 o
   6  -2  -6          6.28          7.32         1.29 o
  -7  -1  -6          0.20         -0.05         0.71 o
  -6  -1  -6          7.41          7.63         0.93 o
  -5  -1  -6          1.53          2.79         0.59 o
  -4  -1  -6         68.54         64.59         1.62 o
  -3  -1  -6         26.79         24.99         0.88 o
  -2  -1  -6         71.72         59.68         1.50 o
  -1  -1  -6        101.82         95.53         2.05 o
   0  -1  -6         49.87         47.51         1.40 o
   1  -1  -6         83.54         84.38         2.32 o
   2  -1  -6        118.73        115.70         2.95 o
   3  -1  -6        501.84        498.93         9.65 o
   4  -1  -6        159.73        150.67         5.13 o
   5  -1  -6         31.05         31.76         1.98 o
   6  -1  -6          0.18          1.85         0.86 o
   7  -1  -6          7.05          7.24         1.37 o
  -7   0  -6         11.06         10.76         1.55 o
  -6   0  -6          2.80          2.68         0.70 o
  -5   0  -6          8.81          8.88         0.72 o
  -4   0  -6         59.05         60.14         1.59 o
  -3   0  -6        305.86        286.16         4.81 o
  -2   0  -6         29.86         30.76         0.78 o
  -1   0  -6        163.43        157.70         2.95 o
   0   0  -6         57.43         59.24         1.46 o
   1   0  -6        176.91        168.70         4.38 o
   2   0  -6         52.07         53.86         1.71 o
   3   0  -6        172.97        156.11         5.20 o
   4   0  -6          7.51          6.94         0.98 o
   5   0  -6         44.21         48.13         2.38 o
   6   0  -6          0.25          0.02         0.69 o
   7   0  -6          2.51          1.86         0.95 o
  -7   1  -6          1.21          0.97         0.89 o
  -6   1  -6          2.88          2.19         0.71 o
  -5   1  -6          2.39          4.08         0.51 o
  -4   1  -6         33.08         33.49         1.19 o
  -3   1  -6          6.41          9.29         0.63 o
  -2   1  -6        142.05        152.27         2.45 o
  -1   1  -6        354.22        342.10         6.19 o
   0   1  -6        228.06        236.07         4.07 o
   1   1  -6         98.63         97.47         2.59 o
   2   1  -6         27.64         24.51         1.11 o
   3   1  -6        136.25        126.16         3.07 o
   4   1  -6         35.45         37.64         1.98 o
   5   1  -6          2.45          1.31         0.64 o
   6   1  -6          2.99          3.70         0.93 o
   7   1  -6          1.38          1.52         0.93 o
  -7   2  -6          6.45          5.37         1.40 o
  -6   2  -6         16.92         16.43         2.52 o
  -5   2  -6          5.34          7.58         0.93 o
  -4   2  -6         16.62         15.34         0.91 o
  -3   2  -6        114.19        117.69         2.50 o
  -2   2  -6        154.60        156.45         3.10 o
  -1   2  -6        139.13        126.54         2.58 o
   0   2  -6        242.16        236.58         4.13 o
   1   2  -6          4.61          2.84         0.48 o
   2   2  -6         17.95         15.83         0.95 o
   3   2  -6        115.59        107.81         2.77 o
   4   2  -6         49.08         51.43         2.35 o
   5   2  -6         21.73         22.89         1.57 o
   6   2  -6         23.64         23.24         1.69 o
  -7   3  -6          1.41          0.48         0.76 o
  -6   3  -6          2.68          2.87         0.86 o
  -5   3  -6          7.26          6.18         0.77 o
  -4   3  -6          8.30          8.50         0.68 o
  -3   3  -6         13.75         13.08         1.09 o
  -2   3  -6         71.96         67.60         1.83 o
  -1   3  -6          4.83          4.22         0.52 o
   0   3  -6        296.34        315.98         6.60 o
   1   3  -6        277.84        275.30         5.83 o
   2   3  -6          6.76          5.94         0.70 o
   3   3  -6         57.52         56.66         1.88 o
   4   3  -6         15.96         14.86         1.33 o
   5   3  -6          6.96          6.64         1.03 o
   6   3  -6         15.01         18.49         1.56 o
  -6   4  -6          2.69          1.69         0.81 o
  -5   4  -6          3.17          2.51         0.60 o
  -4   4  -6          3.55          2.03         0.53 o
  -3   4  -6        124.69        113.04         2.73 o
  -2   4  -6         41.56         39.80         1.41 o
  -1   4  -6         89.39         88.81         2.19 o
   0   4  -6        134.85        124.05         3.36 o
   1   4  -6         38.35         35.85         1.56 o
   2   4  -6         30.03         25.39         1.30 o
   3   4  -6         15.82         15.65         1.04 o
   4   4  -6         11.91         10.40         1.27 o
   5   4  -6         20.60         23.65         1.70 o
   6   4  -6          0.08          0.44         0.80 o
  -6   5  -6         12.10         11.74         1.98 o
  -5   5  -6          4.41          3.56         0.72 o
  -4   5  -6          5.04          4.16         1.75 o
  -3   5  -6          0.70          0.06         0.37 o
  -2   5  -6          9.96          9.68         0.75 o
  -1   5  -6         22.41         17.96         2.99 o
   0   5  -6         37.58         38.96         1.78 o
   1   5  -6        177.94        178.96         4.47 o
   2   5  -6        102.00        104.41         3.06 o
   3   5  -6         20.78         18.32         1.71 o
   4   5  -6          4.61          4.89         1.08 o
   5   5  -6          7.91          4.97         1.11 o
   6   5  -6          1.72          1.60         0.90 o
  -6   6  -6          1.42          1.84         0.67 o
  -5   6  -6         22.68         21.37         1.77 o
  -4   6  -6          8.43          7.35         1.13 o
  -3   6  -6          2.24          2.02         0.73 o
  -2   6  -6         53.78         49.92         1.55 o
  -1   6  -6          6.08          7.23         0.91 o
   0   6  -6         98.49        102.14         3.45 o
   1   6  -6         35.73         34.10         1.43 o
   2   6  -6         18.43         19.45         1.11 o
   3   6  -6         25.78         27.09         2.23 o
   4   6  -6          4.59          4.88         1.22 o
   5   6  -6          0.47         -0.09         0.82 o
   6   6  -6         13.48         11.78         1.69 o
  -5   7  -6          4.36          2.80         1.38 o
  -4   7  -6          2.63          2.30         0.85 o
  -3   7  -6         13.59          8.99         1.86 o
  -2   7  -6          6.14          5.69         1.06 o
  -1   7  -6         26.46         25.94         1.83 o
   0   7  -6         19.80         18.83         1.89 o
   1   7  -6         26.98         29.11         1.82 o
   2   7  -6         11.37         10.26         1.64 o
   3   7  -6          7.10          7.85         1.52 o
   4   7  -6          0.50          0.56         0.92 o
   5   7  -6          1.58          0.76         1.02 o
  -4   8  -6         11.01          8.70         1.96 o
  -3   8  -6          0.13          0.89         0.98 o
  -2   8  -6          9.70          9.60         3.18 o
  -1   8  -6          4.60          3.53         0.95 o
   0   8  -6          2.63          4.22         0.95 o
   1   8  -6         21.76         25.12         4.39 o
   2   8  -6          0.66          0.88         0.70 o
   3   8  -6         10.24          9.67         1.74 o
   4   8  -6          8.86          5.43         1.52 o
   5   8  -6          2.73          2.69         1.29 o
  -4   9  -6          0.24          1.42         1.28 o
  -3   9  -6          0.07          0.32         1.06 o
  -2   9  -6          5.94          7.55         1.94 o
  -1   9  -6          6.65          9.51         1.40 o
   0   9  -6          1.89          1.68         0.80 o
   1   9  -6          7.26          9.93         1.38 o
   2   9  -6          1.22          0.72         0.69 o
   3   9  -6          5.36          7.59         1.79 o
   4   9  -6          6.74          6.01         1.71 o
  -2  10  -6          6.57          6.92         1.95 o
  -1  10  -6         12.51         10.01         2.27 o
   0  10  -6         14.79         16.88         1.89 o
   1  10  -6          3.62          4.68         1.15 o
   2  10  -6          1.12          0.31         1.19 o
   3  10  -6          3.98          6.57         1.97 o
   0  11  -6         11.04          8.08         1.51 o
   1  11  -6          0.29         -0.39         0.84 o
  -3 -11  -5          0.37          1.65         1.28 o
  -2 -11  -5          2.08          2.80         1.01 o
  -1 -11  -5         11.15         12.23         2.17 o
   0 -11  -5          4.03          3.02         1.43 o
   1 -11  -5          9.35          9.17         2.05 o
  -4 -10  -5          1.11          0.88         1.05 o
  -3 -10  -5          4.45          3.29         0.93 o
  -2 -10  -5         10.56          9.66         1.36 o
  -1 -10  -5          6.42          7.52         1.26 o
   0 -10  -5          1.15         -0.43         0.82 o
   1 -10  -5          4.58          3.79         1.04 o
   2 -10  -5          4.36          4.10         1.16 o
   3 -10  -5          1.79          1.86         0.83 o
  -5  -9  -5          0.43         -0.19         0.91 o
  -4  -9  -5          3.85          1.07         1.03 o
  -3  -9  -5         15.81         18.88         1.54 o
  -2  -9  -5         17.40         22.33         1.69 o
  -1  -9  -5         14.01         13.89         1.45 o
   0  -9  -5          4.25          5.00         1.36 o
   1  -9  -5         11.12         10.39         1.96 o
   2  -9  -5          5.37          5.63         1.09 o
   3  -9  -5          7.96          7.61         1.26 o
   4  -9  -5          7.40          9.20         1.20 o
  -6  -8  -5          0.19         -0.30         0.82 o
  -5  -8  -5          0.03          0.29         0.86 o
  -4  -8  -5          0.15          0.42         0.81 o
  -3  -8  -5         43.92         49.81         2.16 o
  -2  -8  -5         14.63         13.96         3.17 o
  -1  -8  -5         23.76         28.01         1.74 o
   0  -8  -5         13.54         14.75         1.39 o
   1  -8  -5         14.34         13.18         1.31 o
   2  -8  -5         20.48         20.75         1.77 o
   3  -8  -5         10.49         10.88         1.33 o
   4  -8  -5         13.32         13.99         1.52 o
   5  -8  -5         10.77         11.40         1.28 o
  -6  -7  -5          3.53          2.90         1.03 o
  -5  -7  -5          0.72          0.67         0.71 o
  -4  -7  -5         12.96         10.38         1.52 o
  -3  -7  -5          2.52          1.95         1.00 o
  -2  -7  -5          8.94          7.93         0.96 o
  -1  -7  -5         57.01         57.43         2.27 o
   0  -7  -5         47.75         48.11         1.63 o
   1  -7  -5         21.42         19.23         1.42 o
   2  -7  -5          9.20          8.25         1.06 o
   3  -7  -5         10.49         10.87         1.24 o
   4  -7  -5         20.04         18.18         1.56 o
   5  -7  -5         13.28         13.62         1.48 o
  -7  -6  -5          3.90          6.21         1.22 o
  -6  -6  -5         18.22         20.70         1.83 o
  -5  -6  -5         15.31         12.73         1.52 o
  -4  -6  -5         22.17         19.08         1.81 o
  -3  -6  -5         13.77         11.88         1.01 o
  -2  -6  -5        152.12        157.96         4.43 o
  -1  -6  -5         29.10         27.57         1.13 o
   0  -6  -5         51.85         51.89         1.59 o
   1  -6  -5          9.62          7.84         0.91 o
   2  -6  -5         81.26         71.57         2.52 o
   3  -6  -5         16.15         18.66         1.42 o
   4  -6  -5         14.92         14.74         1.35 o
   5  -6  -5          0.35          1.22         1.00 o
   6  -6  -5         20.87         22.15         3.64 o
  -7  -5  -5          1.33          0.89         0.59 o
  -6  -5  -5          2.42          4.85         1.18 o
  -5  -5  -5          1.71          2.43         0.82 o
  -4  -5  -5         12.09         14.18         0.97 o
  -3  -5  -5         11.24         11.64         0.90 o
  -2  -5  -5         86.38         82.67         2.46 o
  -1  -5  -5        174.28        185.90         3.52 o
   0  -5  -5         88.35         77.07         1.94 o
   1  -5  -5         42.73         37.49         2.00 o
   2  -5  -5         30.77         37.27         1.63 o
   3  -5  -5         29.43         26.61         1.46 o
   4  -5  -5          2.24          1.41         0.59 o
   5  -5  -5         20.15         24.57         2.28 o
   6  -5  -5         25.43         24.32         2.41 o
  -7  -4  -5          1.89          2.59         0.72 o
  -6  -4  -5          1.82          1.78         0.57 o
  -5  -4  -5          1.22          1.54         0.51 o
  -4  -4  -5          9.97          7.62         0.70 o
  -3  -4  -5          8.40          8.28         0.74 o
  -2  -4  -5        280.06        281.52         4.69 o
  -1  -4  -5         16.98         14.39         0.75 o
   0  -4  -5        145.40        158.21         2.93 o
   1  -4  -5        374.86        371.18         6.06 o
   2  -4  -5         25.00         22.29         2.68 o
   3  -4  -5         50.17         51.36         1.92 o
   4  -4  -5         23.78         22.58         1.55 o
   5  -4  -5         19.90         21.45         2.00 o
   6  -4  -5          8.65          7.78         1.45 o
  -7  -3  -5          2.50          4.39         0.76 o
  -6  -3  -5          7.29          6.45         0.82 o
  -5  -3  -5          2.16          2.88         0.71 o
  -4  -3  -5         11.73         13.27         0.69 o
  -3  -3  -5         25.44         22.09         0.92 o
  -2  -3  -5         40.15         43.55         1.18 o
  -1  -3  -5         31.16         33.86         1.02 o
   0  -3  -5        158.90        149.40         2.83 o
   1  -3  -5        434.64        438.78         8.41 o
   2  -3  -5         59.58         57.66         2.54 o
   3  -3  -5        100.12         85.12         2.47 o
   4  -3  -5          6.93          6.43         0.78 o
   5  -3  -5          9.00          7.72         1.25 o
   6  -3  -5          6.43          7.70         1.40 o
   7  -3  -5          5.05          5.40         1.32 o
  -7  -2  -5          2.21          1.51         0.64 o
  -6  -2  -5          4.51          6.18         1.47 o
  -5  -2  -5         56.79         55.16         1.87 o
  -4  -2  -5         18.17         18.53         0.76 o
  -3  -2  -5         99.40         94.57         2.51 o
  -2  -2  -5        116.50        119.88         2.29 o
  -1  -2  -5        143.62        136.78         2.52 o
   0  -2  -5        417.69        412.02         6.52 o
   1  -2  -5         68.31         63.25         1.96 o
   2  -2  -5        328.90        324.61        14.28 o
   3  -2  -5        134.59        129.71         4.18 o
   4  -2  -5         52.84         47.22         2.88 o
   5  -2  -5         19.17         18.08         1.60 o
   6  -2  -5         11.18         10.12         1.40 o
   7  -2  -5          6.44          4.58         1.16 o
  -7  -1  -5          2.42          1.37         0.63 o
  -6  -1  -5          1.36          2.11         0.60 o
  -5  -1  -5          7.37          7.38         0.77 o
  -4  -1  -5         32.67         33.39         1.06 o
  -3  -1  -5        149.69        149.10         2.70 o
  -2  -1  -5         79.70         78.87         1.67 o
  -1  -1  -5        459.87        438.06         6.75 o
   0  -1  -5        280.82        316.19         5.07 o
   1  -1  -5        514.30        490.44        14.64 o
   2  -1  -5        654.40        632.08        12.44 o
   3  -1  -5        115.46        121.39         2.93 o
   4  -1  -5         91.65         88.41         3.33 o
   5  -1  -5          6.57          8.59         1.09 o
   6  -1  -5          6.04          5.14         0.98 o
   7  -1  -5          4.04          3.94         1.08 o
  -7   0  -5         11.63         10.95         1.34 o
  -6   0  -5         14.21         12.77         1.10 o
  -5   0  -5         46.99         47.53         1.78 o
  -4   0  -5         43.27         43.54         1.95 o
  -3   0  -5         61.23         63.28         1.47 o
  -2   0  -5         33.89         29.83         0.92 o
  -1   0  -5        226.69        232.79         3.93 o
   0   0  -5         68.14         72.30         1.73 o
   1   0  -5        433.86        445.58         8.37 o
   2   0  -5        264.81        265.13         5.23 o
   3   0  -5         34.89         31.57         1.17 o
   4   0  -5         44.15         43.67         2.03 o
   5   0  -5          7.85          7.56         0.98 o
   6   0  -5         13.46         10.92         1.24 o
   7   0  -5          5.04          5.83         1.13 o
  -7   1  -5          7.88          8.81         1.15 o
  -6   1  -5         15.61         13.17         1.27 o
  -5   1  -5         13.38         15.05         1.30 o
  -4   1  -5        117.07        110.15         2.36 o
  -3   1  -5         36.49         40.25         1.17 o
  -2   1  -5          1.56          2.34         0.27 o
  -1   1  -5        242.43        256.30         4.25 o
   0   1  -5        271.07        271.94         4.39 o
   1   1  -5        649.60        685.36        12.62 o
   2   1  -5        125.99        142.90         3.19 o
   3   1  -5        189.65        189.80         4.01 o
   4   1  -5        213.27        210.47         6.13 o
   5   1  -5          1.30          1.52         0.58 o
   6   1  -5          9.10         10.63         1.13 o
   7   1  -5          2.48          2.76         0.91 o
  -7   2  -5          4.56          2.93         0.86 o
  -6   2  -5         26.29         26.39         2.32 o
  -5   2  -5          9.08         11.44         2.10 o
  -4   2  -5        221.97        205.35         3.34 o
  -3   2  -5        218.72        212.76         4.61 o
  -2   2  -5        173.55        172.73         3.17 o
  -1   2  -5         52.03         53.52         1.37 o
   0   2  -5         23.24         19.26         0.76 o
   1   2  -5         87.74         97.12         2.41 o
   2   2  -5         58.97         45.67         3.20 o
   3   2  -5        127.93        129.56         2.94 o
   4   2  -5         59.52         59.35         2.37 o
   5   2  -5          6.65          5.28         0.80 o
   6   2  -5         27.90         30.13         1.71 o
  -7   3  -5          2.06          0.30         0.69 o
  -6   3  -5          0.10         -0.08         0.58 o
  -5   3  -5         11.97         12.73         0.94 o
  -4   3  -5          6.34          8.23         0.89 o
  -3   3  -5         20.62         20.45         2.04 o
  -2   3  -5         95.53         87.81         2.05 o
  -1   3  -5        395.19        421.28         6.75 o
   0   3  -5         21.63         21.60         2.30 o
   1   3  -5         29.88         30.58         1.25 o
   2   3  -5        188.66        180.22         4.74 o
   3   3  -5         45.64         42.88         2.01 o
   4   3  -5         16.74         16.85         1.18 o
   5   3  -5          9.55         10.28         1.03 o
   6   3  -5          3.34          3.78         0.79 o
  -7   4  -5          2.95          2.17         0.88 o
  -6   4  -5          9.93         11.52         1.97 o
  -5   4  -5         14.72         11.28         0.95 o
  -4   4  -5         22.77         25.44         1.22 o
  -3   4  -5         72.31         70.80         1.96 o
  -2   4  -5        108.45        105.39         2.44 o
  -1   4  -5         63.45         60.87         1.67 o
   0   4  -5        119.30        112.47         3.01 o
   1   4  -5          2.78          2.39         0.50 o
   2   4  -5         20.76         20.71         1.07 o
   3   4  -5        101.81        100.16         3.73 o
   4   4  -5         56.34         49.31         2.37 o
   5   4  -5         33.28         38.77         1.97 o
   6   4  -5          5.07          6.49         1.02 o
  -6   5  -5          5.52          4.32         0.99 o
  -5   5  -5          3.08          2.18         0.60 o
  -4   5  -5          3.15          2.07         0.71 o
  -3   5  -5         11.35         11.03         1.12 o
  -2   5  -5         31.51         24.78         1.05 o
  -1   5  -5         64.97         64.09         1.59 o
   0   5  -5         72.15         65.25         2.27 o
   1   5  -5        327.06        312.53         6.80 o
   2   5  -5         21.01         20.39         1.22 o
   3   5  -5          4.73          4.83         0.96 o
   4   5  -5         15.06         18.06         1.56 o
   5   5  -5          7.48          5.69         1.04 o
   6   5  -5          1.09          2.41         0.91 o
  -6   6  -5          0.97          0.81         0.61 o
  -5   6  -5         17.18         16.41         1.40 o
  -4   6  -5         12.93         10.64         1.24 o
  -3   6  -5         22.30         16.51         3.12 o
  -2   6  -5         49.97         49.40         1.71 o
  -1   6  -5        109.11        114.42         3.49 o
   0   6  -5         76.75         73.73         2.11 o
   1   6  -5         53.21         52.42         2.00 o
   2   6  -5         62.34         63.74         1.85 o
   3   6  -5         37.40         39.26         2.41 o
   4   6  -5         17.65         23.69         1.92 o
   5   6  -5          5.25          4.83         1.16 o
   6   6  -5          4.63          4.30         1.22 o
  -5   7  -5          1.44          0.76         0.61 o
  -4   7  -5          0.81          0.14         0.60 o
  -3   7  -5          1.26          1.89         0.73 o
  -2   7  -5          2.94          4.73         0.93 o
  -1   7  -5         54.29         49.95         2.28 o
   0   7  -5         21.67         22.33         1.63 o
   1   7  -5         48.63         43.72         2.06 o
   2   7  -5         38.06         39.32         1.89 o
   3   7  -5          4.80          4.28         1.20 o
   4   7  -5         11.00         10.13         1.56 o
   5   7  -5          3.06          2.78         1.10 o
   6   7  -5          0.74          1.05         1.13 o
  -5   8  -5          1.48          1.54         0.73 o
  -4   8  -5          0.75          0.43         1.00 o
  -3   8  -5          3.24          3.41         1.24 o
  -2   8  -5         10.33          7.60         1.19 o
  -1   8  -5         21.97         19.18         1.67 o
   0   8  -5          0.53          0.08         0.54 o
   1   8  -5         10.18         10.37         1.32 o
   2   8  -5         11.13         10.04         1.22 o
   3   8  -5          1.28          0.61         0.96 o
   4   8  -5         17.21         13.74         1.95 o
   5   8  -5          5.24          6.45         1.53 o
  -4   9  -5          0.60         -0.07         0.94 o
  -3   9  -5          2.77          2.31         1.34 o
  -2   9  -5          5.44          4.74         1.52 o
  -1   9  -5          5.62          7.65         1.92 o
   0   9  -5          0.95          1.13         0.76 o
   1   9  -5          4.31          3.84         1.19 o
   2   9  -5          6.44          7.67         1.20 o
   3   9  -5          2.11          0.84         1.06 o
   4   9  -5          2.28          2.16         1.20 o
  -3  10  -5          1.16          1.78         1.40 o
  -2  10  -5          0.87          1.91         1.25 o
  -1  10  -5          6.34          4.99         2.61 o
   0  10  -5          1.38          1.30         0.85 o
   1  10  -5          2.76          0.94         1.44 o
   2  10  -5          0.33         -0.39         0.70 o
   3  10  -5          2.63          2.64         1.37 o
  -1  11  -5          6.43          5.14         1.32 o
   0  11  -5          1.43          0.63         0.83 o
   1  11  -5          0.23         -0.04         0.81 o
   2  11  -5          3.35          6.75         2.04 o
  -3 -11  -4          3.03          3.76         1.47 o
  -2 -11  -4          0.13          1.10         0.82 o
  -1 -11  -4          4.54          4.65         1.09 o
   0 -11  -4          4.55          4.07         1.42 o
   1 -11  -4          7.32          6.38         1.89 o
   2 -11  -4          3.57          2.05         1.02 o
  -4 -10  -4          4.13          4.36         1.42 o
  -3 -10  -4          5.03          4.61         0.99 o
  -2 -10  -4         19.06         21.74         1.77 o
  -1 -10  -4          9.95          8.71         1.29 o
   0 -10  -4          3.47          7.28         1.62 o
   1 -10  -4          0.82          1.59         0.84 o
   2 -10  -4         11.46         11.00         1.54 o
   3 -10  -4          5.40          3.45         0.88 o
  -5  -9  -4          1.29          3.02         1.10 o
  -4  -9  -4          2.01          1.25         1.00 o
  -3  -9  -4         14.51         15.27         1.38 o
  -2  -9  -4         11.57         13.71         1.67 o
  -1  -9  -4         38.23         39.03         2.45 o
   0  -9  -4          9.17         11.36         1.08 o
   1  -9  -4         29.53         29.48         1.78 o
   2  -9  -4         14.19         14.27         1.27 o
   3  -9  -4          0.05          0.20         0.54 o
   4  -9  -4          1.47          0.67         0.65 o
  -6  -8  -4          1.35          2.36         1.02 o
  -5  -8  -4          1.52          0.92         0.82 o
  -4  -8  -4          4.77          4.47         1.22 o
  -3  -8  -4         10.45         14.69         1.35 o
  -2  -8  -4          1.43          1.65         0.62 o
  -1  -8  -4          5.24          5.86         2.12 o
   0  -8  -4         14.54         16.41         2.53 o
   1  -8  -4         33.94         34.22         4.21 o
   2  -8  -4         12.55         12.49         1.31 o
   3  -8  -4          1.00          1.60         0.70 o
   4  -8  -4          6.50          7.36         1.00 o
   5  -8  -4          4.27          4.36         0.92 o
  -6  -7  -4          6.88          4.79         1.11 o
  -5  -7  -4          6.20          3.94         1.01 o
  -4  -7  -4         25.94         29.66         2.19 o
  -3  -7  -4          1.42          1.47         0.53 o
  -2  -7  -4          1.80          1.30         0.51 o
  -1  -7  -4         38.24         36.78         1.74 o
   0  -7  -4          9.42         11.20         1.01 o
   1  -7  -4         72.45         73.10         2.72 o
   2  -7  -4         12.01          8.63         1.87 o
   3  -7  -4         13.69         16.49         1.62 o
   4  -7  -4         18.53         17.91         3.88 o
   5  -7  -4         11.44         11.73         1.28 o
  -7  -6  -4          0.25          0.65         0.70 o
  -6  -6  -4          0.29          0.67         0.66 o
  -5  -6  -4         18.38         13.82         1.48 o
  -4  -6  -4         34.17         41.97         2.43 o
  -3  -6  -4         12.34         13.84         1.32 o
  -2  -6  -4         71.30         75.97         4.68 o
  -1  -6  -4        103.49        106.39         2.41 o
   0  -6  -4         38.07         38.44         1.40 o
   1  -6  -4         25.79         27.96         1.18 o
   2  -6  -4          4.54          3.38         1.11 o
   3  -6  -4         71.70         68.66         2.49 o
   4  -6  -4         27.50         25.73         2.65 o
   5  -6  -4          7.45          7.34         1.08 o
   6  -6  -4         14.04         16.19         1.72 o
  -7  -5  -4          0.17         -0.28         0.52 o
  -6  -5  -4          1.72          1.00         0.50 o
  -5  -5  -4          1.99          1.75         0.95 o
  -4  -5  -4         13.63         12.17         1.30 o
  -3  -5  -4         84.37         78.97         2.26 o
  -2  -5  -4        128.01        124.51         3.24 o
  -1  -5  -4        156.81        148.23         3.51 o
   0  -5  -4        217.76        215.79         3.93 o
   1  -5  -4          6.59          4.76         0.55 o
   2  -5  -4        116.09        121.75         3.30 o
   3  -5  -4         24.80         24.95         1.41 o
   4  -5  -4         15.24         12.54         1.15 o
   5  -5  -4         20.27         22.31         2.13 o
   6  -5  -4          6.91          8.67         1.30 o
  -7  -4  -4          4.07          5.01         0.76 o
  -6  -4  -4          5.33          6.43         0.78 o
  -5  -4  -4         35.67         41.00         3.31 o
  -4  -4  -4         85.11         82.88         2.29 o
  -3  -4  -4        116.29        117.16         4.12 o
  -2  -4  -4         75.20         68.78         1.56 o
  -1  -4  -4          0.68          0.38         0.23 o
   0  -4  -4        106.50         94.58         2.04 o
   1  -4  -4         98.53         91.36         2.00 o
   2  -4  -4         78.55         87.28         2.45 o
   3  -4  -4         17.08         16.90         1.86 o
   4  -4  -4         27.97         27.59         1.45 o
   5  -4  -4         33.83         32.50         2.19 o
   6  -4  -4         14.77         14.55         1.77 o
   7  -4  -4          8.05          8.19         1.62 o
  -7  -3  -4          0.04          0.81         0.51 o
  -6  -3  -4          4.05          3.31         0.63 o
  -5  -3  -4         12.97         13.62         0.91 o
  -4  -3  -4          1.68          1.21         0.31 o
  -3  -3  -4        180.33        175.95         3.08 o
  -2  -3  -4         10.67          9.65         0.71 o
  -1  -3  -4        744.54        720.82        10.72 o
   0  -3  -4        149.63        139.62         3.01 o
   1  -3  -4          1.46          1.74         0.31 o
   2  -3  -4         14.03         17.83         0.93 o
   3  -3  -4         14.10         13.59         1.06 o
   4  -3  -4        119.24        115.59         3.03 o
   5  -3  -4         51.61         54.41         2.74 o
   6  -3  -4         13.44         14.96         1.68 o
   7  -3  -4          2.63          1.65         0.81 o
  -7  -2  -4          6.27          7.80         0.91 o
  -6  -2  -4          4.65          5.98         0.74 o
  -5  -2  -4          0.38          0.38         0.34 o
  -4  -2  -4         67.79         66.98         1.51 o
  -3  -2  -4         36.42         40.34         1.04 o
  -2  -2  -4         72.17         76.37         1.31 o
  -1  -2  -4        527.46        523.21         8.14 o
   0  -2  -4        114.00        111.88         2.97 o
   1  -2  -4        258.15        262.72         4.21 o
   2  -2  -4        176.48        176.69         3.74 o
   3  -2  -4        123.65        118.02         2.88 o
   4  -2  -4         15.55         14.68         1.73 o
   5  -2  -4         78.32         76.47         3.20 o
   6  -2  -4          6.78          6.14         1.14 o
   7  -2  -4          8.60          9.89         1.19 o
  -7  -1  -4          8.08         10.02         1.91 o
  -6  -1  -4         11.83         10.84         1.67 o
  -5  -1  -4         44.19         38.95         5.15 o
  -4  -1  -4         43.71         41.15         1.30 o
  -3  -1  -4         11.93         12.07         0.97 o
  -2  -1  -4        272.15        285.23         4.54 o
  -1  -1  -4        111.46        116.61         2.05 o
   0  -1  -4        150.75        159.61         4.09 o
   1  -1  -4        159.22        138.43         4.36 o
   2  -1  -4        329.67        329.55         8.84 o
   3  -1  -4         12.93         13.70         0.77 o
   4  -1  -4         63.52         61.82         2.45 o
   5  -1  -4         10.27         12.23         1.15 o
   6  -1  -4          4.69          4.93         0.94 o
   7  -1  -4         10.22         12.60         1.43 o
  -7   0  -4         18.24         17.80         1.33 o
  -6   0  -4          8.02          7.69         0.89 o
  -5   0  -4         13.64         16.80         1.07 o
  -4   0  -4         38.93         35.72         1.09 o
  -3   0  -4        138.37        150.21         2.72 o
  -2   0  -4        205.00        197.37         3.31 o
  -1   0  -4        282.87        308.65         4.77 o
   0   0  -4        319.96        304.43         4.63 o
   1   0  -4        310.28        316.42         6.46 o
   2   0  -4        524.54        553.77         9.95 o
   3   0  -4        117.28        107.78         2.48 o
   4   0  -4         10.93         13.11         0.98 o
   5   0  -4         11.87         11.20         1.03 o
   6   0  -4         39.66         38.89         1.97 o
   7   0  -4          6.15          5.79         1.03 o
  -7   1  -4          3.69          3.50         0.81 o
  -6   1  -4          9.13          8.07         0.98 o
  -5   1  -4         33.85         31.47         1.15 o
  -4   1  -4         62.78         60.65         1.34 o
  -3   1  -4         22.97         24.51         0.85 o
  -2   1  -4        106.54         97.18         1.96 o
  -1   1  -4        113.26        122.85         2.30 o
   0   1  -4       1401.09       1383.69        19.67 o
   1   1  -4        698.51        773.67        13.36 o
   2   1  -4        218.17        205.71         4.05 o
   3   1  -4         58.89         52.74         1.39 o
   4   1  -4         52.44         55.17         2.01 o
   5   1  -4         51.94         51.50         2.03 o
   6   1  -4          0.13         -0.20         0.49 o
  -7   2  -4          2.38          2.00         0.95 o
  -6   2  -4         63.17         69.58         3.43 o
  -5   2  -4          3.86          3.23         0.54 o
  -4   2  -4         18.29         18.09         0.96 o
  -3   2  -4         26.30         29.27         0.93 o
  -2   2  -4        208.44        234.92         3.92 o
  -1   2  -4         81.36         82.48         1.74 o
   0   2  -4          3.50          2.54         0.32 o
   1   2  -4         55.11         56.96         1.60 o
   2   2  -4        227.33        223.86         4.54 o
   3   2  -4        147.72        144.14         3.02 o
   4   2  -4         18.09         18.82         1.01 o
   5   2  -4         33.61         34.21         1.48 o
   6   2  -4         13.18         14.03         1.00 o
  -7   3  -4          3.35          3.08         1.62 o
  -6   3  -4         16.05         14.63         1.35 o
  -5   3  -4         16.90         18.04         1.06 o
  -4   3  -4         65.56         69.07         1.86 o
  -3   3  -4         72.01         69.95         1.70 o
  -2   3  -4          6.10          6.63         0.57 o
  -1   3  -4        158.95        167.41         5.29 o
   0   3  -4        734.35        740.99        13.30 o
   1   3  -4         51.77         43.81         1.41 o
   2   3  -4        471.57        474.15         8.89 o
   3   3  -4         82.96         80.42         2.42 o
   4   3  -4         24.71         24.90         1.26 o
   5   3  -4          8.14          8.97         0.79 o
   6   3  -4          1.29          1.41         0.56 o
  -7   4  -4          0.31         -0.07         0.71 o
  -6   4  -4          7.27          8.43         1.15 o
  -5   4  -4         34.91         30.60         2.81 o
  -4   4  -4         54.89         55.71         2.38 o
  -3   4  -4        131.81        131.57         3.48 o
  -2   4  -4         28.67         27.12         0.92 o
  -1   4  -4         24.83         24.52         0.97 o
   0   4  -4         71.92         70.38         2.16 o
   1   4  -4        102.63        100.81         2.65 o
   2   4  -4        187.85        189.68         4.07 o
   3   4  -4         24.90         24.29         1.44 o
   4   4  -4          0.28          1.28         0.51 o
   5   4  -4         15.07         14.77         1.14 o
  -6   5  -4          5.67          4.67         0.98 o
  -5   5  -4          1.52          1.81         0.56 o
  -4   5  -4          3.09          3.84         0.74 o
  -3   5  -4          4.44          3.06         1.36 o
  -2   5  -4         64.86         59.43         3.20 o
  -1   5  -4         15.73         15.30         0.81 o
   0   5  -4        132.40        128.68         2.80 o
   1   5  -4         85.59         86.18         2.56 o
   2   5  -4        164.29        161.29         3.16 o
   3   5  -4          9.03          8.63         1.10 o
   4   5  -4         34.90         41.14         2.07 o
   5   5  -4          5.28          4.02         0.85 o
   6   5  -4          1.35          0.90         0.70 o
  -6   6  -4          3.72          3.00         0.75 o
  -5   6  -4         35.63         36.46         1.69 o
  -4   6  -4         35.64         36.12         1.93 o
  -3   6  -4         11.42          9.28         1.10 o
  -2   6  -4         15.49         15.70         1.05 o
  -1   6  -4         85.39         89.38         2.91 o
   0   6  -4         27.53         25.38         1.51 o
   1   6  -4          4.71          3.18         0.65 o
   2   6  -4         14.18         16.87         1.22 o
   3   6  -4          0.04         -0.53         0.53 o
   5   6  -4         21.85         18.82         1.67 o
   6   6  -4          1.04          1.02         0.93 o
  -6   7  -4          0.25         -0.22         0.58 o
  -5   7  -4          4.29          6.71         0.98 o
  -4   7  -4          0.40          0.91         0.68 o
  -3   7  -4         14.76         13.42         1.37 o
  -2   7  -4         26.49         27.55         1.41 o
  -1   7  -4         41.68         34.72         1.96 o
   0   7  -4         16.74         17.36         1.42 o
   1   7  -4          2.36          2.14         0.64 o
   2   7  -4         17.28         18.41         1.34 o
   3   7  -4         44.46         39.61         2.64 o
   4   7  -4          4.14          4.36         1.13 o
   5   7  -4          1.90          0.25         0.85 o
   6   7  -4          1.43          2.98         1.16 o
  -5   8  -4          0.63          0.86         0.79 o
  -4   8  -4          6.26          8.76         2.06 o
  -3   8  -4         19.62         24.69         2.75 o
  -2   8  -4          6.60          7.76         1.20 o
  -1   8  -4         20.61         14.19         3.22 o
   0   8  -4          0.22         -0.43         0.44 o
   1   8  -4         11.52         11.04         1.23 o
   2   8  -4          6.97          6.12         1.06 o
   3   8  -4         20.53         16.21         2.01 o
   4   8  -4          4.68          3.04         1.16 o
   5   8  -4          5.84          2.89         1.14 o
  -4   9  -4          4.02          4.49         1.59 o
  -3   9  -4          2.03          1.32         1.05 o
  -2   9  -4          2.06          1.15         1.02 o
  -1   9  -4          8.56          6.67         1.18 o
   0   9  -4         38.57         41.71         3.39 o
   1   9  -4          1.16          0.98         0.68 o
   2   9  -4          2.95          1.68         0.91 o
   3   9  -4          3.00          3.23         1.28 o
   4   9  -4          0.43         -0.50         0.97 o
   5   9  -4          5.58          6.69         1.60 o
  -3  10  -4          5.82          4.71         1.68 o
  -2  10  -4          4.09          3.70         1.53 o
  -1  10  -4          2.17          2.49         1.86 o
   0  10  -4          2.57          5.09         1.14 o
   1  10  -4          2.56          2.05         1.23 o
   2  10  -4          0.60          1.78         0.83 o
   3  10  -4          1.09         -0.05         1.01 o
   4  10  -4          0.72          2.49         1.46 o
  -2  11  -4          0.97          0.72         1.20 o
  -1  11  -4         12.88         16.74         1.99 o
   0  11  -4          2.52          1.56         1.17 o
   1  11  -4          0.28          0.74         0.83 o
   2  11  -4          1.97          0.59         1.22 o
   3  11  -4          2.72          2.80         1.46 o
  -1 -12  -3          1.64          1.10         1.22 o
   0 -12  -3          4.45          4.51         1.70 o
  -2 -11  -3          5.29          4.65         1.09 o
  -1 -11  -3         14.71         13.08         2.74 o
   0 -11  -3          3.07          1.30         1.17 o
   1 -11  -3          1.55          0.93         1.11 o
   2 -11  -3          5.47          5.41         1.27 o
  -5 -10  -3          2.71          2.05         1.31 o
  -4 -10  -3          5.63          4.64         1.43 o
  -3 -10  -3          2.18          1.97         0.79 o
  -2 -10  -3         49.52         49.42         6.66 o
  -1 -10  -3         40.23         43.29         3.03 o
   0 -10  -3         26.01         24.61         2.75 o
   1 -10  -3          0.85          0.00         0.65 o
   2 -10  -3          9.47          9.87         2.72 o
   3 -10  -3          2.47          3.11         0.84 o
  -5  -9  -3          0.03         -0.70         0.70 o
  -4  -9  -3          5.15          3.75         1.19 o
  -3  -9  -3         11.17         10.23         1.17 o
  -2  -9  -3         13.95         13.97         1.35 o
  -1  -9  -3         53.21         52.64         2.79 o
   0  -9  -3         27.28         33.43         1.57 o
   1  -9  -3         13.77         14.60         1.16 o
   2  -9  -3         24.52         24.76         1.49 o
   3  -9  -3         15.42         16.02         1.77 o
   4  -9  -3          0.31          0.20         0.61 o
  -6  -8  -3          0.38          1.08         0.84 o
  -5  -8  -3         10.38          8.59         1.44 o
  -4  -8  -3         14.18          8.82         1.54 o
  -3  -8  -3          5.79          6.88         0.92 o
  -2  -8  -3         40.26         35.62         1.74 o
  -1  -8  -3          4.75          5.06         0.87 o
   0  -8  -3          1.72          1.63         0.43 o
   1  -8  -3         20.53         21.18         1.72 o
   2  -8  -3        107.13        106.45         2.82 o
   3  -8  -3         15.45         14.93         1.79 o
   4  -8  -3         17.35         15.61         1.52 o
   5  -8  -3          3.21          3.25         1.04 o
  -6  -7  -3          5.89          4.76         1.08 o
  -5  -7  -3          8.62          8.93         1.36 o
  -4  -7  -3         45.34         47.56         2.73 o
  -3  -7  -3         51.53         53.30         2.09 o
  -2  -7  -3         17.61         19.52         1.60 o
  -1  -7  -3         30.85         33.07         1.60 o
   0  -7  -3        237.95        234.71         4.67 o
   1  -7  -3         86.63         83.74         2.23 o
   2  -7  -3          5.50          5.52         0.88 o
   3  -7  -3          3.24          4.41         0.85 o
   4  -7  -3         16.95         13.76         1.17 o
   5  -7  -3          0.79          1.17         0.66 o
   6  -7  -3          2.77          2.77         1.05 o
  -7  -6  -3          0.37          0.14         0.67 o
  -6  -6  -3          1.58          1.58         0.68 o
  -5  -6  -3          9.91          9.39         1.23 o
  -4  -6  -3         20.44         19.91         1.69 o
  -3  -6  -3         23.36         22.62         1.87 o
  -2  -6  -3        205.59        205.33         8.26 o
  -1  -6  -3        177.37        174.09         3.35 o
   0  -6  -3         94.90         93.27         2.21 o
   1  -6  -3        208.91        202.95         3.92 o
   2  -6  -3         25.11         25.58         1.46 o
   3  -6  -3        169.75        178.24         4.54 o
   4  -6  -3          1.04          1.09         0.55 o
   5  -6  -3          2.60          2.08         0.86 o
   6  -6  -3          1.74          1.66         0.87 o
  -7  -5  -3          4.06          5.61         0.77 o
  -6  -5  -3          4.44          3.39         0.64 o
  -5  -5  -3          8.26          8.91         1.40 o
  -4  -5  -3         76.88         87.27         3.35 o
  -3  -5  -3         89.19         91.16         2.39 o
  -2  -5  -3         12.05         13.88         0.90 o
  -1  -5  -3        247.28        228.34         3.98 o
   0  -5  -3        472.80        477.81        10.59 o
   1  -5  -3         15.65         11.34         0.73 o
   2  -5  -3        113.71        127.65         3.32 o
   3  -5  -3        138.90        141.74         3.68 o
   4  -5  -3         28.67         25.31         1.49 o
   5  -5  -3         22.86         22.00         1.31 o
   6  -5  -3          4.77          4.11         0.95 o
  -7  -4  -3          2.28          1.98         0.58 o
  -6  -4  -3          9.78          8.74         0.81 o
  -5  -4  -3         50.19         58.82         3.09 o
  -4  -4  -3         54.24         47.57         1.59 o
  -3  -4  -3        128.12        133.85         3.16 o
  -2  -4  -3         71.35         73.31         2.00 o
  -1  -4  -3          4.03          4.11         0.45 o
   0  -4  -3         68.83         79.98         2.75 o
   1  -4  -3        556.86        604.88         9.15 o
   2  -4  -3         91.78         89.05         2.46 o
   3  -4  -3         76.09         83.87         3.00 o
   4  -4  -3         13.35         10.92         0.98 o
   5  -4  -3         40.57         46.72         2.61 o
   6  -4  -3          5.08          5.50         1.01 o
   7  -4  -3          5.00          4.39         1.78 o
  -7  -3  -3          1.37          1.49         1.06 o
  -6  -3  -3         10.82         10.63         0.84 o
  -5  -3  -3         26.34         27.49         1.17 o
  -4  -3  -3         47.72         46.36         1.49 o
  -3  -3  -3       1141.69       1165.32        16.86 o
  -2  -3  -3         11.90         13.24         0.67 o
  -1  -3  -3        350.14        355.08         5.47 o
   0  -3  -3         98.29         84.29         1.78 o
   1  -3  -3       1104.96       1244.24        18.09 o
   2  -3  -3        363.09        414.41        10.60 o
   3  -3  -3         98.20        103.74         2.64 o
   4  -3  -3        178.40        185.32         4.19 o
   5  -3  -3         51.98         50.39         2.60 o
   6  -3  -3          0.54          0.31         0.57 o
   7  -3  -3          0.47          0.79         0.90 o
  -8  -2  -3          2.31          2.48         1.36 o
  -7  -2  -3          2.05          1.59         0.61 o
  -6  -2  -3         10.62         10.58         0.84 o
  -5  -2  -3         21.60         18.38         1.01 o
  -4  -2  -3         77.75         74.12         2.25 o
  -3  -2  -3        100.94         90.42         1.74 o
  -2  -2  -3        676.08        729.46        10.66 o
  -1  -2  -3        884.84        847.81        12.31 o
   0  -2  -3        969.32       1014.02        14.39 o
   1  -2  -3        124.65        128.22         2.75 o
   2  -2  -3        258.48        293.45         7.56 o
   3  -2  -3         75.45         80.56         2.08 o
   4  -2  -3        291.68        291.69         5.97 o
   5  -2  -3         72.49         66.39         2.84 o
   6  -2  -3          5.75          6.10         0.89 o
   7  -2  -3          6.19          4.82         1.07 o
  -8  -1  -3          0.27          0.17         0.59 o
  -7  -1  -3          5.68          6.78         0.84 o
  -6  -1  -3          5.84          6.41         0.74 o
  -5  -1  -3         17.37         16.49         0.94 o
  -4  -1  -3        105.59        101.03         1.67 o
  -3  -1  -3        125.18        129.95         2.27 o
  -2  -1  -3       1047.36       1042.16        14.94 o
  -1  -1  -3        439.03        405.21         7.06 o
   0  -1  -3        440.39        452.50         8.31 o
   1  -1  -3         92.67         81.35         3.20 o
   2  -1  -3        398.12        396.83        14.23 o
   3  -1  -3        214.69        209.37         4.11 o
   4  -1  -3         61.72         60.77         1.67 o
   5  -1  -3         39.93         38.86         1.87 o
   6  -1  -3         32.49         35.71         1.95 o
   7  -1  -3          8.39          8.96         1.26 o
  -8   0  -3          1.18          1.10         0.64 o
  -7   0  -3         15.65         16.10         1.92 o
  -6   0  -3          4.31          5.06         0.74 o
  -5   0  -3          9.94          8.53         0.78 o
  -4   0  -3        174.42        163.23         2.96 o
  -3   0  -3        139.63        135.96         2.42 o
  -2   0  -3        764.64        740.93        10.83 o
  -1   0  -3        294.21        297.80         4.79 o
   0   0  -3        168.93        161.88         5.73 o
   1   0  -3       3190.49       3160.48        74.13 o
   2   0  -3         42.25         40.26         2.78 o
   3   0  -3        190.23        182.71         4.98 o
   4   0  -3         19.15         19.13         1.03 o
   5   0  -3         14.80         13.33         1.02 o
   6   0  -3         54.11         52.53         2.28 o
   7   0  -3          1.58          1.46         0.76 o
  -7   1  -3          5.38          4.73         1.44 o
  -6   1  -3         45.00         38.41         1.74 o
  -5   1  -3         84.16         80.85         2.70 o
  -4   1  -3          5.30          5.13         0.49 o
  -3   1  -3        152.46        159.69         2.83 o
  -2   1  -3       1391.79       1420.78        20.25 o
  -1   1  -3        444.29        466.78         9.27 o
   0   1  -3       2381.07       2335.32        48.22 o
   1   1  -3        310.50        307.34         5.54 o
   2   1  -3        534.68        543.06        13.63 o
   3   1  -3         79.15         73.34         3.31 o
   4   1  -3          6.53          8.21         0.60 o
   5   1  -3        241.77        254.08         6.57 o
   6   1  -3          1.18          1.44         0.52 o
  -7   2  -3          4.44          1.70         0.73 o
  -6   2  -3         11.69          9.90         1.78 o
  -5   2  -3         19.21         19.29         1.26 o
  -4   2  -3         19.89         19.32         1.41 o
  -3   2  -3        140.94        147.51         2.39 o
  -2   2  -3        346.27        353.47         7.79 o
  -1   2  -3       1611.04       1705.67        51.03 o
   0   2  -3        885.41        870.66        18.37 o
   1   2  -3        687.74        724.13        18.12 o
   2   2  -3        414.95        442.38        11.45 o
   3   2  -3        170.73        168.42         4.40 o
  -7   3  -3          1.04          1.40         0.75 o
  -6   3  -3         16.28         15.26         1.53 o
  -5   3  -3         85.99         81.73         2.71 o
  -4   3  -3         60.38         60.51         1.67 o
  -3   3  -3         63.80         64.94         1.71 o
  -2   3  -3         11.93         13.63         0.61 o
  -1   3  -3        555.00        569.87         8.73 o
   0   3  -3        707.31        698.14        12.85 o
   1   3  -3         12.72         10.67         0.65 o
   2   3  -3        237.10        232.57         4.48 o
   3   3  -3        307.48        295.25         7.95 o
   4   3  -3         15.45         13.83         0.78 o
  -7   4  -3          1.29          1.42         0.77 o
  -6   4  -3         26.49         26.07         1.89 o
  -5   4  -3         14.86         14.04         0.99 o
  -4   4  -3        144.38        148.46         3.14 o
  -3   4  -3         38.36         38.31         1.68 o
  -2   4  -3         35.26         31.97         1.12 o
  -1   4  -3         67.94         64.17         1.41 o
   0   4  -3         16.89         13.78         0.73 o
   1   4  -3        252.81        231.96         4.77 o
   2   4  -3        212.68        198.11         3.44 o
   3   4  -3        156.02        152.24         2.65 o
   4   4  -3         28.58         24.47         1.31 o
   5   4  -3         11.11         12.27         0.89 o
  -7   5  -3          5.25          4.25         1.09 o
  -6   5  -3          5.21          5.35         1.39 o
  -5   5  -3          8.88          8.19         0.88 o
  -4   5  -3         58.50         65.54         2.38 o
  -3   5  -3         41.01         40.30         1.71 o
  -2   5  -3        103.42         97.02         2.31 o
  -1   5  -3         30.09         28.91         1.11 o
   0   5  -3         25.38         26.46         1.70 o
   1   5  -3        384.93        369.96         7.29 o
   2   5  -3        279.84        286.69         5.90 o
   3   5  -3         35.09         31.55         1.77 o
   4   5  -3         30.68         29.27         1.62 o
   5   5  -3         11.25         12.89         1.13 o
  -6   6  -3          3.42          3.67         0.95 o
  -5   6  -3          8.73          9.98         1.01 o
  -4   6  -3          4.92          6.81         1.13 o
  -3   6  -3         27.86         30.45         1.67 o
  -2   6  -3          5.08          4.14         0.61 o
  -1   6  -3        141.48        135.24         2.98 o
   0   6  -3         94.22         92.51         2.84 o
   1   6  -3         14.16         11.52         1.02 o
   2   6  -3         24.60         25.14         1.28 o
   3   6  -3         10.37          7.11         1.15 o
   5   6  -3          1.13          1.43         0.75 o
   6   6  -3          7.00          7.53         1.18 o
  -6   7  -3          1.17          0.76         0.66 o
  -5   7  -3          9.12         11.44         1.17 o
  -4   7  -3          3.00          3.85         0.89 o
  -3   7  -3          2.72          2.36         1.23 o
  -2   7  -3         55.49         58.19         2.18 o
  -1   7  -3          2.27          1.49         0.59 o
   0   7  -3        182.32        180.94         4.73 o
   1   7  -3        140.33        131.71         4.51 o
   2   7  -3         16.19         17.22         1.45 o
   3   7  -3         72.36         81.89         3.71 o
   4   7  -3          1.06          2.45         0.87 o
   5   7  -3          6.87          5.77         1.22 o
   6   7  -3          1.78          0.80         0.96 o
  -5   8  -3          3.90          4.95         1.10 o
  -4   8  -3         16.34         17.80         1.66 o
  -3   8  -3         13.84         15.12         1.49 o
  -2   8  -3          9.16          9.66         1.27 o
  -1   8  -3         11.78         11.02         1.96 o
   0   8  -3         10.75          7.08         1.08 o
   1   8  -3          7.92          6.82         1.52 o
   2   8  -3         30.42         33.10         1.79 o
   3   8  -3         31.84         34.90         2.59 o
   4   8  -3         21.74         19.99         2.11 o
   5   8  -3          2.41          3.27         1.16 o
   6   8  -3          2.78          2.49         1.25 o
  -4   9  -3          1.70          1.73         1.33 o
  -3   9  -3          0.35         -0.34         0.77 o
  -2   9  -3         41.67         40.83         2.42 o
  -1   9  -3          4.64          4.83         1.55 o
   0   9  -3          5.18          4.35         0.96 o
   1   9  -3         36.25         36.10         4.63 o
   2   9  -3          5.11          8.68         1.19 o
   3   9  -3         11.68         17.44         2.31 o
   4   9  -3          0.48          0.43         1.04 o
   5   9  -3         13.73         16.24         2.18 o
  -3  10  -3          4.27          5.75         1.88 o
  -2  10  -3          2.88          2.60         1.39 o
  -1  10  -3          7.26          8.48         1.71 o
   0  10  -3         11.52         11.21         1.48 o
   1  10  -3         11.15         10.28         1.86 o
   2  10  -3          7.18          5.64         1.26 o
   3  10  -3          0.79          0.70         1.11 o
   4  10  -3          1.20          1.70         1.30 o
  -2  11  -3          1.83          1.03         1.28 o
  -1  11  -3         10.73         13.76         2.45 o
   0  11  -3          3.56          4.53         1.16 o
   1  11  -3          4.37          5.59         1.89 o
   2  11  -3          0.65          0.83         0.82 o
   3  11  -3          2.36          3.94         1.53 o
  -2 -12  -2          3.43          1.83         1.02 o
  -1 -12  -2          0.89          1.80         0.95 o
   0 -12  -2          0.52          1.21         1.25 o
   1 -12  -2          5.47          6.52         2.01 o
  -4 -11  -2          2.62          0.64         1.12 o
  -3 -11  -2          7.59          4.31         1.60 o
  -2 -11  -2          0.01          0.29         0.71 o
  -1 -11  -2          2.04          0.70         0.83 o
   0 -11  -2         11.13         11.35         2.17 o
   1 -11  -2          1.36          1.56         0.90 o
   2 -11  -2          1.44          0.90         0.87 o
  -5 -10  -2          1.63          1.23         0.99 o
  -4 -10  -2          1.23          0.29         1.02 o
  -3 -10  -2          4.39          6.62         1.56 o
  -2 -10  -2         16.82         13.60         1.45 o
  -1 -10  -2         31.63         30.16         2.73 o
   0 -10  -2         12.51         12.40         1.50 o
   1 -10  -2         16.51         16.42         2.43 o
   2 -10  -2          2.76          3.02         0.81 o
   3 -10  -2          1.95          0.96         1.21 o
   4 -10  -2          6.73          8.20         1.30 o
  -5  -9  -2          1.86          1.66         0.96 o
  -4  -9  -2          3.61          2.58         1.10 o
  -3  -9  -2         12.94         11.47         1.88 o
  -2  -9  -2         16.59         14.95         1.39 o
  -1  -9  -2         48.52         51.09         6.33 o
   0  -9  -2         39.20         36.67         1.96 o
   1  -9  -2          4.72          4.36         0.71 o
   2  -9  -2         18.20         18.45         1.32 o
   3  -9  -2         29.92         31.70         1.74 o
   4  -9  -2          2.94          1.10         0.70 o
  -6  -8  -2          2.24          1.95         0.96 o
  -5  -8  -2          3.67          2.45         1.03 o
  -4  -8  -2         10.53         10.49         1.59 o
  -3  -8  -2         21.25         20.88         1.38 o
  -2  -8  -2          7.84          8.55         2.64 o
  -1  -8  -2         14.81         18.35         2.58 o
   0  -8  -2         85.50         88.38         2.37 o
   1  -8  -2         18.34         19.98         1.04 o
   2  -8  -2         34.40         30.60         1.51 o
   3  -8  -2          5.60          5.13         0.80 o
   4  -8  -2         29.75         33.35         1.77 o
   5  -8  -2          0.54          0.40         0.65 o
  -6  -7  -2          0.97          1.41         0.81 o
  -5  -7  -2          7.27          6.35         1.14 o
  -4  -7  -2          8.20          8.28         1.29 o
  -3  -7  -2         10.42         10.14         0.92 o
  -2  -7  -2        118.04        116.33         3.26 o
  -1  -7  -2         12.83         10.00         0.76 o
   0  -7  -2        118.02        109.45         2.18 o
   1  -7  -2         72.99         75.73         3.06 o
   2  -7  -2          1.40          1.20         0.46 o
   3  -7  -2          8.41         10.11         0.98 o
   4  -7  -2          4.03          4.37         0.91 o
   5  -7  -2          2.70          2.02         0.68 o
   6  -7  -2          6.87          8.15         1.36 o
  -7  -6  -2          0.74          0.61         0.54 o
  -6  -6  -2          3.51          5.34         0.96 o
  -5  -6  -2         14.31          9.05         1.18 o
  -4  -6  -2          4.99          5.28         0.98 o
  -3  -6  -2         37.01         36.37         1.42 o
  -2  -6  -2         87.30         88.63         4.26 o
  -1  -6  -2         50.55         44.64         1.33 o
   0  -6  -2        364.71        366.84         6.33 o
   1  -6  -2        204.37        191.50         3.73 o
   2  -6  -2          0.86          0.03         0.40 o
   3  -6  -2         12.43         12.87         0.99 o
   4  -6  -2         20.66         21.78         1.29 o
   5  -6  -2          8.02          9.24         1.17 o
   6  -6  -2          1.07          1.25         0.81 o
  -7  -5  -2          0.82          1.34         0.52 o
  -6  -5  -2          5.00          4.51         0.70 o
  -5  -5  -2         19.99         24.11         1.24 o
  -4  -5  -2         58.75         67.59         2.79 o
  -3  -5  -2         11.09         10.59         2.00 o
  -2  -5  -2         25.38         27.33         1.14 o
  -1  -5  -2         40.02         38.49         1.12 o
   0  -5  -2        210.75        213.13         6.03 o
   1  -5  -2        183.80        171.67         3.29 o
   2  -5  -2         47.01         49.54         2.66 o
   3  -5  -2         76.78         72.75         2.63 o
   4  -5  -2          2.12          1.64         0.49 o
   5  -5  -2         13.09         17.12         2.84 o
   6  -5  -2          1.56          1.77         0.78 o
   7  -5  -2          4.26          4.65         1.44 o
  -7  -4  -2          1.89          0.90         0.96 o
  -6  -4  -2          5.58          4.95         0.62 o
  -5  -4  -2          0.63          0.82         0.53 o
  -4  -4  -2        122.21        116.42         3.51 o
  -3  -4  -2         61.21         63.55         1.43 o
  -2  -4  -2        140.50        144.08         4.56 o
  -1  -4  -2         36.27         37.27         1.18 o
   0  -4  -2        333.13        311.43         4.96 o
   1  -4  -2        313.68        337.01         5.48 o
   2  -4  -2        378.93        423.29         8.20 o
   3  -4  -2        112.59        111.56         2.90 o
   4  -4  -2          8.50          9.39         0.91 o
   5  -4  -2         16.13         18.19         1.41 o
   6  -4  -2          0.08         -0.19         0.59 o
   7  -4  -2          6.01          7.69         2.12 o
  -7  -3  -2         14.86         17.62         2.27 o
  -6  -3  -2         13.11         15.89         0.92 o
  -5  -3  -2         75.21         83.12         2.56 o
  -4  -3  -2        120.30        114.84         2.12 o
  -3  -3  -2        340.06        346.92         5.31 o
  -2  -3  -2        746.97        764.25        11.31 o
  -1  -3  -2        429.44        425.86         6.37 o
   0  -3  -2        334.91        310.85         4.88 o
   1  -3  -2        961.80       1026.20        14.83 o
   2  -3  -2        101.34         99.71         2.36 o
   3  -3  -2         44.05         45.64         1.51 o
   4  -3  -2         21.11         23.66         2.00 o
   5  -3  -2        105.02        102.68         4.12 o
   6  -3  -2          0.04          0.76         0.57 o
   7  -3  -2          1.75          2.30         0.84 o
  -8  -2  -2          1.59          0.72         1.09 o
  -7  -2  -2          1.94          1.15         0.48 o
  -6  -2  -2          0.80          0.88         0.66 o
  -5  -2  -2         12.40         14.27         0.79 o
  -4  -2  -2         27.49         25.51         0.75 o
  -3  -2  -2         44.86         40.42         0.95 o
  -2  -2  -2        718.72        767.92        11.14 o
  -1  -2  -2       1716.56       1750.81        24.64 o
   0  -2  -2       1050.01       1098.91        21.49 o
   1  -2  -2       1460.47       1645.10        27.63 o
   2  -2  -2        331.13        366.58        10.24 o
   3  -2  -2         27.49         29.94         1.38 o
   4  -2  -2        201.49        201.76         4.20 o
   5  -2  -2          4.53          3.96         0.86 o
   6  -2  -2          3.88          2.58         0.66 o
   7  -2  -2          4.29          4.37         0.90 o
  -8  -1  -2          1.90          1.06         0.58 o
  -7  -1  -2          3.83          6.72         0.81 o
  -6  -1  -2          3.42          3.37         0.55 o
  -5  -1  -2         38.17         37.58         1.32 o
  -4  -1  -2         48.45         49.05         1.14 o
  -3  -1  -2        537.36        557.44         7.08 o
  -2  -1  -2        734.63        736.66         9.19 o
  -1  -1  -2         42.48         42.00         1.09 o
   0  -1  -2       1868.29       1906.90        32.59 o
   1  -1  -2       4717.88       5166.06       129.58 o
   2  -1  -2        319.09        346.66         9.83 o
   3  -1  -2        477.05        481.33        13.47 o
   4  -1  -2        288.72        297.49         5.51 o
   5  -1  -2         14.02         14.34         1.13 o
   6  -1  -2          6.84          7.19         2.22 o
   7  -1  -2          0.20          0.23         0.69 o
  -8   0  -2          1.33          1.19         0.64 o
  -7   0  -2         10.47         10.93         1.97 o
  -6   0  -2         15.88         15.39         1.09 o
  -5   0  -2         65.99         65.69         1.96 o
  -4   0  -2        206.10        194.66         2.85 o
  -3   0  -2         61.30         74.87         1.46 o
  -2   0  -2         49.61         41.96         0.93 o
  -1   0  -2       1385.28       1362.31        23.62 o
   0   0  -2         25.00         23.77         0.67 o
   1   0  -2        779.15        828.02        14.06 o
   2   0  -2        271.41        285.65         4.88 o
   3   0  -2        517.38        517.33        12.71 o
   4   0  -2         61.52         54.27         2.10 o
   5   0  -2          5.13          5.72         0.67 o
   6   0  -2         34.81         35.37         1.42 o
   7   0  -2          1.86          1.54         0.74 o
  -8   1  -2          2.62          3.56         1.63 o
  -7   1  -2          6.25          5.22         2.01 o
  -6   1  -2         11.41         10.48         1.00 o
  -5   1  -2         60.32         62.00         2.00 o
  -4   1  -2        121.55        111.98         2.23 o
  -3   1  -2        548.93        550.00         8.40 o
  -2   1  -2        836.85        901.19        17.92 o
  -1   1  -2        186.19        197.80         5.99 o
   0   1  -2       1958.89       2056.07        34.55 o
   1   1  -2        335.61        367.23         4.96 o
   2   1  -2         64.00         61.23         1.59 o
  -7   2  -2          0.27         -0.13         0.52 o
  -6   2  -2          4.38          4.85         0.79 o
  -5   2  -2          2.33          1.12         0.48 o
  -4   2  -2         29.58         30.70         1.06 o
  -3   2  -2         40.29         30.50         1.15 o
  -2   2  -2        865.21        929.73        11.50 o
  -1   2  -2        147.80        163.12         4.62 o
   0   2  -2       1220.28       1254.73        21.44 o
   1   2  -2         32.58         32.81         0.90 o
   2   2  -2        131.85        125.55         5.44 o
  -7   3  -2          1.59          1.43         0.72 o
  -6   3  -2         10.51          9.42         1.10 o
  -5   3  -2         35.09         32.81         1.27 o
  -4   3  -2         89.28         97.45         2.94 o
  -3   3  -2         89.11         93.62         2.01 o
  -2   3  -2        279.01        314.02         5.11 o
  -1   3  -2        425.15        423.09         5.77 o
   0   3  -2        368.65        360.70         4.83 o
   1   3  -2        194.01        201.80         5.18 o
   2   3  -2         85.20         90.22         2.77 o
   3   3  -2         25.13         25.73         0.93 o
  -7   4  -2          9.95          8.69         1.26 o
  -6   4  -2          8.22          9.48         1.16 o
  -5   4  -2         21.74         26.55         2.01 o
  -4   4  -2        171.81        175.19         4.68 o
  -3   4  -2         74.51         77.64         1.90 o
  -2   4  -2        174.49        172.31         4.21 o
  -1   4  -2        462.43        447.11         7.05 o
   0   4  -2         16.45         17.72         0.73 o
   1   4  -2        244.37        261.95         5.38 o
   2   4  -2        314.98        345.48         8.80 o
   3   4  -2         63.43         70.54         2.37 o
   4   4  -2         95.89         99.64         3.00 o
  -7   5  -2          5.10          6.03         1.18 o
  -6   5  -2          1.97          1.94         0.75 o
  -5   5  -2         78.85         80.22         2.32 o
  -4   5  -2         42.08         48.39         1.96 o
  -3   5  -2         91.54         93.21         2.80 o
  -2   5  -2        104.46         98.78         2.35 o
  -1   5  -2        421.77        405.08         6.64 o
   0   5  -2        112.68        127.03         3.25 o
   1   5  -2        365.20        367.93         7.30 o
   2   5  -2         29.25         26.59         1.25 o
   3   5  -2         44.55         43.64         1.46 o
   4   5  -2          8.75         11.61         1.03 o
   5   5  -2          0.41          0.20         0.48 o
  -6   6  -2          1.02          0.91         0.78 o
  -5   6  -2          1.65          1.07         0.55 o
  -4   6  -2         16.96         16.48         1.38 o
  -3   6  -2          1.78          1.86         0.62 o
  -2   6  -2         76.51         81.26         2.16 o
  -1   6  -2        115.12        107.54         2.50 o
   0   6  -2         77.69         76.08         3.44 o
   1   6  -2        236.59        222.33         4.99 o
   2   6  -2         59.50         58.79         2.41 o
   3   6  -2         12.25         11.96         1.30 o
   4   6  -2          1.64          1.72         0.70 o
  -6   7  -2          8.16          7.62         1.20 o
  -5   7  -2         11.37         11.36         1.63 o
  -4   7  -2          3.45          3.03         0.79 o
  -3   7  -2          1.57          1.80         0.69 o
  -2   7  -2         49.16         49.08         1.72 o
  -1   7  -2         20.33         22.89         1.52 o
   0   7  -2         70.49         69.36         3.16 o
   1   7  -2         63.07         61.60         2.30 o
   2   7  -2          6.40          5.59         0.82 o
   3   7  -2         34.15         40.66         2.49 o
   4   7  -2         20.46         20.04         1.80 o
   5   7  -2          5.34          7.72         1.34 o
   6   7  -2          4.48          4.90         1.22 o
  -5   8  -2          0.43          0.13         0.56 o
  -4   8  -2          6.59          5.79         1.09 o
  -3   8  -2         22.75         26.32         1.85 o
  -2   8  -2          1.30          1.16         0.63 o
  -1   8  -2         20.04         20.22         1.59 o
   0   8  -2         18.55         15.32         1.42 o
   1   8  -2          6.01          4.71         0.87 o
   2   8  -2          0.97          1.49         0.61 o
   3   8  -2         28.37         31.10         2.52 o
   4   8  -2         43.77         42.41         2.85 o
   5   8  -2          2.78          2.55         1.14 o
   6   8  -2          1.48          0.47         1.05 o
  -5   9  -2          0.27          0.13         0.76 o
  -4   9  -2          5.49          3.02         1.39 o
  -3   9  -2          1.87          1.57         1.16 o
  -2   9  -2         14.28         12.94         1.55 o
  -1   9  -2         15.88         18.18         1.71 o
   0   9  -2         32.42         35.64         4.95 o
   1   9  -2         15.94         17.31         1.55 o
   2   9  -2         27.12         25.44         3.29 o
   3   9  -2          6.85          7.26         1.70 o
   4   9  -2          0.03          0.11         0.94 o
   5   9  -2          3.44          4.45         1.42 o
  -4  10  -2          0.72         -0.16         1.02 o
  -3  10  -2          0.39          1.28         1.21 o
  -2  10  -2          2.06          1.38         1.18 o
  -1  10  -2         16.99         17.33         1.82 o
   0  10  -2         14.09         13.94         2.34 o
   1  10  -2          6.14          5.92         1.12 o
   2  10  -2         21.69         22.48         2.73 o
   3  10  -2          0.56         -0.12         0.96 o
   4  10  -2          0.27         -0.12         1.00 o
  -2  11  -2          2.07          0.03         1.17 o
  -1  11  -2          2.17          2.93         1.09 o
   0  11  -2          2.72          2.22         1.37 o
   1  11  -2          2.40          1.32         0.86 o
   2  11  -2          7.81          9.68         1.47 o
   3  11  -2          1.14          0.09         1.15 o
   0  12  -2          2.09          2.64         1.12 o
   1  12  -2          3.09          2.76         1.15 o
  -2 -12  -1          3.48          4.51         1.18 o
  -1 -12  -1          3.37          3.80         1.19 o
   0 -12  -1          2.10          2.29         1.43 o
   1 -12  -1          1.90          0.50         1.20 o
  -4 -11  -1          0.82         -0.34         1.13 o
  -3 -11  -1          9.46         12.11         2.25 o
  -2 -11  -1          7.24          7.08         1.23 o
  -1 -11  -1          0.01          0.98         0.77 o
   0 -11  -1          6.41          3.81         1.52 o
   1 -11  -1          4.03          3.77         1.05 o
   2 -11  -1          2.06          1.70         0.94 o
   3 -11  -1          1.24          3.71         1.16 o
  -5 -10  -1          0.76         -0.66         0.94 o
  -4 -10  -1         15.55         16.98         2.31 o
  -3 -10  -1          2.46          2.13         1.18 o
  -2 -10  -1         10.08         10.56         1.35 o
  -1 -10  -1          6.70          7.92         1.25 o
   0 -10  -1         11.62         11.27         1.41 o
   1 -10  -1         26.11         26.28         2.64 o
   2 -10  -1          0.05          0.70         0.71 o
   3 -10  -1          3.49          3.89         0.85 o
   4 -10  -1          3.24          2.66         0.84 o
  -5  -9  -1          9.01          5.71         1.35 o
  -4  -9  -1          3.07          3.67         1.22 o
  -3  -9  -1         12.54         13.77         1.29 o
  -2  -9  -1          7.54          6.82         1.04 o
  -1  -9  -1         23.13         24.67         1.73 o
   0  -9  -1          6.16          5.94         0.91 o
   1  -9  -1          0.96          0.23         0.45 o
   2  -9  -1          0.16          0.32         0.49 o
   3  -9  -1         12.30         14.23         2.01 o
   4  -9  -1         16.41         18.75         1.47 o
   5  -9  -1          2.33          1.70         0.77 o
  -6  -8  -1          1.34          0.44         0.75 o
  -5  -8  -1          5.34          5.33         1.25 o
  -4  -8  -1         20.26         24.34         2.20 o
  -3  -8  -1         13.81         10.28         1.04 o
  -2  -8  -1         23.81         24.89         1.52 o
  -1  -8  -1         65.04         72.02         2.61 o
   0  -8  -1         38.82         40.64         1.54 o
   1  -8  -1         23.61         25.68         1.12 o
   2  -8  -1         42.85         45.19         2.02 o
   3  -8  -1         33.07         33.94         1.64 o
   4  -8  -1         13.04         16.69         1.35 o
   5  -8  -1          3.11          3.24         0.80 o
  -6  -7  -1          6.56          4.88         1.03 o
  -5  -7  -1         13.25         13.19         1.52 o
  -4  -7  -1          4.90          3.93         1.02 o
  -3  -7  -1         51.86         44.29         1.70 o
  -2  -7  -1         87.41         90.48         2.72 o
  -1  -7  -1          2.79          2.53         0.56 o
   0  -7  -1          6.78          6.22         0.65 o
   1  -7  -1        284.70        280.40         4.42 o
   2  -7  -1          0.10          0.74         0.40 o
   3  -7  -1         25.36         23.05         1.45 o
   4  -7  -1         33.94         36.21         1.67 o
   5  -7  -1         15.97         18.15         1.39 o
   6  -7  -1          6.02          5.27         1.13 o
  -7  -6  -1          0.27          0.69         1.14 o
  -6  -6  -1          1.17          1.16         0.54 o
  -5  -6  -1         13.25         16.02         1.44 o
  -4  -6  -1         27.36         24.83         1.72 o
  -3  -6  -1         17.76         19.55         1.06 o
  -2  -6  -1         35.64         36.67         1.48 o
  -1  -6  -1         19.83         21.27         0.74 o
   0  -6  -1        206.30        200.51         3.20 o
   1  -6  -1         60.72         63.90         1.52 o
   2  -6  -1        154.49        151.60         3.19 o
   3  -6  -1          6.12          4.83         0.66 o
   4  -6  -1         18.55         20.44         1.31 o
   5  -6  -1         20.78         26.38         1.51 o
   6  -6  -1          0.82          0.98         1.23 o
  -7  -5  -1          0.55          2.01         1.11 o
  -6  -5  -1          3.05          2.58         0.79 o
  -5  -5  -1         13.07         14.31         1.70 o
  -4  -5  -1         26.82         21.03         1.11 o
  -3  -5  -1         77.43         76.20         2.00 o
  -2  -5  -1          8.71          8.19         0.67 o
  -1  -5  -1        192.60        182.75         2.77 o
   0  -5  -1        407.19        400.35         5.48 o
   1  -5  -1         49.03         47.30         1.37 o
   2  -5  -1          2.10          1.96         0.40 o
   3  -5  -1         35.97         36.89         1.34 o
   4  -5  -1         88.26         99.34         2.51 o
   5  -5  -1         15.50         14.97         1.22 o
   6  -5  -1          6.08          4.18         1.22 o
   7  -5  -1          4.71          5.31         1.13 o
  -7  -4  -1          0.10         -0.57         0.92 o
  -6  -4  -1         10.45         14.35         1.91 o
  -5  -4  -1          1.69          1.36         0.77 o
  -4  -4  -1         50.16         50.14         2.24 o
  -3  -4  -1         44.80         45.89         0.98 o
  -2  -4  -1        181.84        173.01         3.62 o
  -1  -4  -1       1603.23       1592.32        22.57 o
   0  -4  -1        157.71        137.67         2.52 o
   1  -4  -1        269.69        280.90         5.70 o
   2  -4  -1        233.27        253.51         5.31 o
   3  -4  -1         16.05         15.39         1.02 o
   4  -4  -1         90.16         94.49         2.32 o
   5  -4  -1         29.06         32.01         1.36 o
   6  -4  -1          0.27          0.41         0.61 o
   7  -4  -1          1.91          2.34         0.86 o
  -7  -3  -1          5.63          9.95         1.90 o
  -6  -3  -1          6.73          8.01         1.51 o
  -5  -3  -1          5.55          5.85         1.15 o
  -4  -3  -1          2.45          2.92         0.40 o
  -3  -3  -1         72.79         86.54         2.11 o
  -2  -3  -1        634.76        672.31         9.92 o
  -1  -3  -1        103.92         99.21         3.02 o
   0  -3  -1        102.75        111.63         2.03 o
   1  -3  -1        332.65        337.62         5.63 o
   2  -3  -1        341.79        374.80         7.24 o
   3  -3  -1          6.51          6.35         0.63 o
   4  -3  -1         12.76         14.15         1.96 o
   5  -3  -1         14.40         13.67         1.15 o
   6  -3  -1         34.77         34.07         2.50 o
   7  -3  -1         18.36         19.61         2.46 o
  -8  -2  -1          2.21          0.24         1.07 o
  -7  -2  -1          7.58          6.42         1.56 o
  -6  -2  -1          4.84          7.06         1.46 o
  -5  -2  -1         14.95         13.40         1.64 o
  -4  -2  -1        110.23        111.31         4.22 o
  -3  -2  -1        140.22        145.07         4.77 o
  -2  -2  -1          2.14          3.62         0.22 o
  -1  -2  -1       2068.85       2076.33        36.01 o
   0  -2  -1       2604.69       2628.70        36.90 o
   1  -2  -1       2264.35       2591.84        43.29 o
   2  -2  -1        373.07        421.14        10.30 o
   3  -2  -1        166.75        190.37         4.09 o
   4  -2  -1          6.24          6.30         0.85 o
   5  -2  -1          6.76          7.24         0.79 o
   6  -2  -1          3.90          1.55         0.63 o
   7  -2  -1          0.27          0.02         0.61 o
  -8  -1  -1          5.69          5.71         1.62 o
  -7  -1  -1         20.70         21.73         2.56 o
  -6  -1  -1         20.96         21.20         1.05 o
  -5  -1  -1        117.75        118.75         2.23 o
  -4  -1  -1        310.16        281.49         5.80 o
  -3  -1  -1          1.73          1.86         0.54 o
  -2  -1  -1         36.84         30.93         1.43 o
  -1  -1  -1       1501.55       1528.44        27.36 o
   0  -1  -1        250.87        269.02         6.57 o
   1  -1  -1        538.88        599.72        27.56 o
   2  -1  -1        923.22        957.31        19.44 o
   3  -1  -1         35.43         33.62         1.37 o
   4  -1  -1        200.20        209.13         4.12 o
   5  -1  -1          2.36          1.53         0.74 o
   6  -1  -1          4.25          4.91         2.27 o
   7  -1  -1          3.21          2.48         0.87 o
  -8   0  -1          3.95          3.51         0.77 o
  -7   0  -1          1.98          0.84         0.56 o
  -6   0  -1          5.69          7.29         0.76 o
  -5   0  -1         39.29         35.35         1.32 o
  -4   0  -1         77.57         76.16         1.56 o
  -3   0  -1        138.37        155.03         2.19 o
  -2   0  -1        359.98        362.57         4.13 o
  -1   0  -1       1623.93       1733.82        41.35 o
   1   0  -1        376.80        373.17         8.26 o
   4   0  -1         41.59         39.97         1.40 o
   5   0  -1         44.18         46.23         1.55 o
   6   0  -1         17.75         18.06         1.02 o
   7   0  -1         11.62         14.98         1.28 o
  -8   1  -1          5.56          7.40         1.06 o
  -7   1  -1          3.25          2.64         0.95 o
  -6   1  -1         15.00         17.83         2.18 o
  -5   1  -1         18.33         18.49         1.07 o
  -4   1  -1         65.22         62.69         1.80 o
  -3   1  -1        239.33        237.89         3.93 o
  -2   1  -1        405.39        416.27         6.19 o
  -1   1  -1       1206.80       1295.85        26.49 o
   0   1  -1        447.69        483.34        11.99 o
   4   1  -1         91.44         90.64         2.68 o
   5   1  -1         78.01         73.21         3.12 o
  -7   2  -1          3.24          3.28         0.76 o
  -6   2  -1         58.98         59.83         2.26 o
  -5   2  -1         24.07         26.04         1.34 o
  -4   2  -1         79.80         76.33         2.39 o
  -3   2  -1        677.50        688.94        10.41 o
  -2   2  -1         45.86         53.07         1.18 o
  -1   2  -1        121.90        130.37         2.24 o
   0   2  -1         96.04        107.69         2.52 o
   1   2  -1        771.57        759.01         9.40 o
  -7   3  -1          0.70          0.05         0.57 o
  -6   3  -1          3.09          3.14         0.76 o
  -5   3  -1          1.09          0.93         0.40 o
  -4   3  -1        486.28        506.76         8.21 o
  -3   3  -1        144.35        153.91         3.54 o
  -2   3  -1         79.22         89.40         1.83 o
  -1   3  -1         97.42        100.58         2.45 o
   0   3  -1         74.61         78.88         1.72 o
   1   3  -1        685.37        659.17        11.99 o
   2   3  -1         95.90         96.37         2.86 o
  -7   4  -1          1.57          0.86         0.70 o
  -6   4  -1          6.41          5.78         1.90 o
  -5   4  -1         16.55         15.05         1.00 o
  -4   4  -1          5.10          6.44         0.69 o
  -3   4  -1        207.20        224.72         4.72 o
  -2   4  -1        150.57        160.88         3.32 o
  -1   4  -1        719.70        726.41        16.05 o
   0   4  -1        233.12        220.52         3.82 o
   1   4  -1         96.85         91.44         4.84 o
   2   4  -1         11.62         13.64         0.71 o
   3   4  -1         78.24         74.99         1.73 o
  -7   5  -1         11.49         14.07         4.53 o
  -6   5  -1          0.14         -0.14         0.54 o
  -5   5  -1         16.40         19.28         1.18 o
  -4   5  -1         26.09         26.90         1.49 o
  -3   5  -1        313.01        328.35        15.67 o
  -2   5  -1         18.96         16.28         0.87 o
  -1   5  -1        192.87        178.27         3.45 o
   0   5  -1          5.22          3.42         0.57 o
   1   5  -1         86.00         91.68         2.50 o
   2   5  -1        168.16        159.80         3.61 o
   3   5  -1        107.64        120.19         2.81 o
   4   5  -1         14.55         16.32         1.20 o
   5   5  -1          7.65          7.80         0.84 o
  -6   6  -1          1.06          1.39         0.79 o
  -5   6  -1         15.41         19.76         1.28 o
  -4   6  -1         18.15         21.46         1.50 o
  -3   6  -1        132.36        139.81         3.78 o
  -2   6  -1         62.53         66.38         1.93 o
  -1   6  -1        107.32        100.83         2.36 o
   0   6  -1         24.88         20.92         1.27 o
   1   6  -1         73.02         68.45         2.26 o
   2   6  -1          4.01          3.77         0.65 o
   3   6  -1         48.28         47.33         2.40 o
   4   6  -1          7.00          7.39         1.05 o
   5   6  -1         17.57         19.32         1.54 o
  -6   7  -1          1.04          1.32         0.85 o
  -5   7  -1          0.01         -0.06         0.47 o
  -4   7  -1         12.39         12.82         1.34 o
  -3   7  -1         14.73         17.65         1.48 o
  -2   7  -1         97.51        100.59         2.61 o
  -1   7  -1         11.73         10.64         1.20 o
   0   7  -1         53.27         48.39         2.04 o
   1   7  -1         42.13         34.50         1.69 o
   2   7  -1          2.23          2.78         0.65 o
   3   7  -1         25.30         20.71         1.89 o
   4   7  -1          0.66          0.52         0.74 o
   5   7  -1         25.68         26.48         2.05 o
   6   7  -1          4.06          5.39         1.21 o
  -5   8  -1          0.97          1.80         0.71 o
  -4   8  -1         13.57         15.21         2.55 o
  -3   8  -1         11.16         11.01         2.78 o
  -2   8  -1          2.54          2.47         0.77 o
  -1   8  -1         12.31         14.05         1.40 o
   0   8  -1        114.01        105.75         6.03 o
   1   8  -1         17.17         15.91         1.37 o
   2   8  -1          7.82          7.65         1.02 o
   3   8  -1          0.83         -0.22         0.75 o
   4   8  -1         30.22         30.03         2.45 o
   5   8  -1          6.50          7.22         1.42 o
   6   8  -1          0.32          1.56         1.06 o
  -5   9  -1          0.33          0.00         0.53 o
  -4   9  -1          2.88          3.42         0.84 o
  -3   9  -1          0.16         -0.72         0.72 o
  -2   9  -1          2.61          2.98         0.94 o
  -1   9  -1         26.68         29.46         3.12 o
   0   9  -1          2.17          1.40         0.74 o
   1   9  -1          0.26          0.24         0.70 o
   2   9  -1          4.71          4.77         0.90 o
   3   9  -1         20.97         22.42         2.42 o
   4   9  -1          0.19          0.45         0.93 o
   5   9  -1          1.06          1.96         1.21 o
  -4  10  -1          0.15         -0.42         0.94 o
  -3  10  -1          4.48          2.02         1.34 o
  -2  10  -1          8.07          7.67         1.86 o
  -1  10  -1          1.80          2.31         0.91 o
   0  10  -1          3.47          2.77         1.54 o
   1  10  -1         11.09         11.87         1.45 o
   2  10  -1         24.84         22.95         2.28 o
   3  10  -1          4.37          2.99         1.31 o
   4  10  -1          2.09          1.81         1.42 o
   5  10  -1          0.81         -0.40         1.21 o
  -3  11  -1          0.74          2.05         1.49 o
  -2  11  -1          1.51          0.41         1.11 o
  -1  11  -1          0.81          0.62         0.85 o
   0  11  -1          6.36          9.38         1.46 o
   1  11  -1         11.70         12.34         1.61 o
   2  11  -1          0.56         -0.69         0.70 o
   3  11  -1          1.27          0.82         1.40 o
  -1  12  -1          0.34         -0.95         1.02 o
   0  12  -1          7.41          7.71         1.51 o
   1  12  -1          0.81          0.58         0.97 o
   2  12  -1          0.62          1.25         1.46 o
  -2 -12   0          0.38          0.01         0.97 o
  -1 -12   0         23.01         30.94         2.39 o
   0 -12   0          0.30          0.52         1.15 o
   1 -12   0          0.02          0.52         1.11 o
  -4 -11   0          2.38          1.87         1.32 o
  -3 -11   0          3.96          6.97         1.87 o
  -2 -11   0          8.06          8.28         1.83 o
  -1 -11   0          2.43          4.18         1.06 o
   0 -11   0          1.42          1.87         1.15 o
   1 -11   0          8.99          9.99         3.58 o
   2 -11   0          2.09          1.43         0.91 o
   3 -11   0          1.70          1.00         0.95 o
  -5 -10   0          1.22          2.48         1.29 o
  -4 -10   0          6.71          6.62         1.62 o
  -3 -10   0         13.00         12.12         2.10 o
  -2 -10   0         11.88         13.45         1.44 o
  -1 -10   0         14.67         14.76         1.59 o
   0 -10   0          1.53          1.59         0.80 o
   1 -10   0         19.07         19.09         1.70 o
   2 -10   0         16.41         20.83         1.89 o
   3 -10   0          4.48          6.39         0.98 o
   4 -10   0          2.20          1.35         1.10 o
  -5  -9   0          3.05          2.24         1.11 o
  -4  -9   0          9.20         13.70         1.92 o
  -3  -9   0         28.22         31.28         2.72 o
  -2  -9   0          8.81          7.70         1.35 o
  -1  -9   0          3.46          2.64         0.82 o
   0  -9   0         97.09         92.77         3.60 o
   1  -9   0          2.33          1.46         0.68 o
   2  -9   0          6.69          5.16         0.79 o
   3  -9   0          6.56          5.23         0.85 o
   4  -9   0          9.76          9.44         1.13 o
   5  -9   0          2.85          2.64         0.83 o
  -6  -8   0          0.63         -0.02         0.77 o
  -5  -8   0         21.25         24.16         2.15 o
  -4  -8   0         26.45         30.44         2.42 o
  -3  -8   0          9.00          8.83         1.03 o
  -2  -8   0         38.58         35.57         2.12 o
  -1  -8   0         52.00         51.34         2.15 o
   0  -8   0         99.95        103.62         3.26 o
   1  -8   0         47.15         48.06         1.46 o
   2  -8   0         16.90         16.68         1.18 o
   3  -8   0          4.56          4.73         0.76 o
   4  -8   0         11.48         12.41         1.20 o
   5  -8   0          1.10          0.10         0.90 o
  -6  -7   0         12.20         10.38         1.30 o
  -5  -7   0          4.97          7.85         1.23 o
  -4  -7   0         25.94         28.29         2.03 o
  -3  -7   0          5.61          5.29         0.72 o
  -2  -7   0        148.07        148.43         3.85 o
  -1  -7   0         33.48         32.65         1.56 o
   0  -7   0         57.67         55.03         1.39 o
   1  -7   0        129.01        128.69         2.50 o
   2  -7   0         96.31         98.49         2.56 o
   3  -7   0        166.25        180.53         3.97 o
   4  -7   0          8.29         10.06         1.04 o
   5  -7   0         14.69         12.18         1.18 o
   6  -7   0          0.26         -0.19         0.72 o
  -7  -6   0          0.09         -0.12         0.88 o
  -6  -6   0          5.18          3.87         2.29 o
  -5  -6   0         14.68         17.76         1.48 o
  -4  -6   0          0.74          1.47         0.72 o
  -3  -6   0        192.25        198.01         4.32 o
  -2  -6   0         22.72         24.41         1.20 o
  -1  -6   0          7.94          8.97         0.50 o
   0  -6   0         25.17         22.30         1.34 o
   1  -6   0         13.67         14.66         0.76 o
   2  -6   0        543.10        585.45         9.34 o
   3  -6   0         19.96         19.34         1.84 o
   4  -6   0         24.18         26.50         1.69 o
   5  -6   0         49.21         60.74         2.10 o
   6  -6   0          3.41          1.80         0.81 o
  -7  -5   0          1.09          0.60         0.99 o
  -6  -5   0          8.36          5.44         1.39 o
  -5  -5   0         21.46         23.64         1.17 o
  -4  -5   0        187.84        189.92         4.35 o
  -3  -5   0        104.29         97.44         2.31 o
  -2  -5   0         70.55         73.74         2.04 o
  -1  -5   0        218.72        218.01         3.14 o
   0  -5   0         90.13         83.79         1.61 o
   1  -5   0        147.90        151.10         2.56 o
   2  -5   0         33.66         35.45         1.36 o
   3  -5   0         14.51         15.06         0.97 o
   4  -5   0          8.30          9.46         0.84 o
   5  -5   0         92.88         98.38         2.65 o
   6  -5   0          6.93          6.15         1.05 o
   7  -5   0         10.07         11.13         1.44 o
  -7  -4   0          1.99          0.45         0.99 o
  -6  -4   0          5.70          8.31         1.53 o
  -5  -4   0         37.26         35.07         2.36 o
  -4  -4   0         79.16         84.30         2.91 o
  -3  -4   0        217.05        205.58         4.31 o
  -2  -4   0        173.98        167.36         2.45 o
  -1  -4   0       1044.23       1014.54        12.51 o
   0  -4   0        760.94        779.71         9.85 o
   1  -4   0        235.64        253.66         3.70 o
   2  -4   0         52.79         55.99         1.47 o
   3  -4   0        290.83        322.93         5.54 o
   4  -4   0         75.37         87.00         2.19 o
   5  -4   0          2.74          2.41         0.56 o
   6  -4   0          3.72          5.37         1.81 o
   7  -4   0          2.87          2.49         0.90 o
  -7  -3   0          1.28          2.30         1.25 o
  -6  -3   0          0.46          0.85         0.78 o
  -5  -3   0         88.29         79.72         3.75 o
  -4  -3   0        101.44        103.70         4.12 o
  -3  -3   0         46.44         46.94         2.20 o
  -2  -3   0        203.37        203.06         4.33 o
  -1  -3   0       1544.79       1558.45        22.09 o
   0  -3   0        543.88        488.98         6.20 o
   1  -3   0        572.39        632.99         9.42 o
   2  -3   0        122.00        121.35         2.38 o
   3  -3   0        293.12        311.17         5.12 o
   4  -3   0        142.06        143.75         4.07 o
   5  -3   0         30.48         26.08         1.58 o
   6  -3   0         39.23         44.32         2.28 o
   7  -3   0          3.38          3.39         0.89 o
  -8  -2   0          1.74          1.90         1.28 o
  -7  -2   0         20.93         25.86         2.72 o
  -6  -2   0          5.46          6.97         1.47 o
  -5  -2   0         69.90         67.29         3.37 o
  -4  -2   0        132.55        122.86         4.71 o
  -3  -2   0        418.37        389.40        11.23 o
  -2  -2   0        373.76        351.44         6.29 o
  -1  -2   0       1103.37       1071.43        15.20 o
   0  -2   0        548.65        525.12         6.65 o
   1  -2   0        916.68       1016.97        17.46 o
   2  -2   0        642.69        671.07         9.76 o
   3  -2   0        282.65        317.45         5.10 o
   4  -2   0         96.17         94.46         2.05 o
   5  -2   0         12.17         11.45         0.95 o
   6  -2   0         21.23         20.49         1.33 o
   7  -2   0          1.75          2.89         0.77 o
  -8  -1   0          4.70          4.61         2.22 o
  -7  -1   0          6.17          3.67         0.61 o
  -6  -1   0          0.82          0.67         0.37 o
  -5  -1   0         35.82         34.24         2.33 o
  -4  -1   0        142.98        134.45         5.02 o
  -3  -1   0        438.11        405.83        11.75 o
  -2  -1   0       1749.19       1781.07        45.44 o
  -1  -1   0       1987.40       2007.00        34.65 o
   0  -1   0         12.68          7.70         0.40 o
   1  -1   0       1356.82       1473.08        36.30 o
   2  -1   0         85.83         79.15         2.03 o
   3  -1   0         25.32         27.23         0.96 o
   4  -1   0          0.91          0.94         0.29 o
   5  -1   0         27.29         28.15         1.25 o
   6  -1   0         55.44         50.63         1.87 o
   7  -1   0         18.28         17.88         1.58 o
  -8   0   0          2.16          2.78         0.74 o
  -7   0   0          5.57          6.29         0.80 o
  -6   0   0          6.39          5.45         0.77 o
  -5   0   0         46.50         44.13         2.68 o
  -4   0   0         43.86         46.59         1.08 o
  -3   0   0         61.82         59.70         1.15 o
  -2   0   0        502.73        531.51        14.27 o
  -1   0   0        539.00        543.80        14.19 o
   3   0   0         64.49         63.19         2.42 o
   4   0   0         42.52         46.43         1.51 o
   5   0   0         46.20         42.33         1.15 o
   6   0   0          6.95          6.89         0.71 o
   7   0   0          6.03          6.57         0.99 o
  -7   1   0         18.06         15.65         2.79 o
  -6   1   0         56.39         52.22         1.96 o
  -5   1   0         27.24         29.73         1.30 o
  -4   1   0          0.90          0.67         0.22 o
  -3   1   0         25.76         27.71         1.74 o
  -2   1   0         86.59         84.11         1.52 o
  -1   1   0       1371.93       1477.31        20.79 o
   1   1   0       1967.33       2004.20        47.37 o
   2   1   0       1763.97       1751.00        40.53 o
   3   1   0        440.46        420.32        11.85 o
   4   1   0        144.02        139.93         2.94 o
   5   1   0         34.19         34.48         1.47 o
   6   1   0          0.88          1.04         0.45 o
  -7   2   0          1.91          2.75         0.71 o
  -6   2   0         21.13         21.90         1.43 o
  -5   2   0         12.60         12.59         1.01 o
  -4   2   0         97.83         95.34         2.34 o
  -3   2   0        288.08        319.70         5.15 o
  -2   2   0        640.42        662.04        11.92 o
  -1   2   0        909.82        991.14        14.32 o
   0   2   0        561.92        547.21        19.25 o
   1   2   0       1093.12       1012.11        23.78 o
   2   2   0        365.51        346.62         8.26 o
   3   2   0        412.20        398.50         6.81 o
   4   2   0        132.00        130.64         2.60 o
  -7   3   0          3.23          3.58         0.86 o
  -6   3   0         39.42         40.25         1.92 o
  -5   3   0         29.66         27.98         1.58 o
  -4   3   0        145.96        149.64         4.44 o
  -3   3   0        288.97        303.92         9.66 o
  -2   3   0        122.93        128.92         2.38 o
  -1   3   0        571.28        622.35         9.32 o
   0   3   0        540.38        480.15         9.34 o
   1   3   0       1566.78       1615.31        27.28 o
   2   3   0        190.04        199.72         5.42 o
  -7   4   0          2.78          3.54         0.95 o
  -6   4   0          3.65          4.78         0.89 o
  -5   4   0          2.20          1.94         0.49 o
  -4   4   0         75.58         87.23         2.39 o
  -3   4   0        291.08        333.02         6.74 o
  -2   4   0         51.04         55.52         1.46 o
  -1   4   0        239.18        258.55         4.31 o
   0   4   0        771.42        774.98        12.91 o
   1   4   0       1025.91       1001.89        18.09 o
   2   4   0        174.81        175.76         3.57 o
   3   4   0        220.05        212.16        10.79 o
  -7   5   0         10.00         10.43         1.85 o
  -6   5   0          7.34          5.86         1.40 o
  -5   5   0         94.69        103.94         2.69 o
  -4   5   0          9.40          9.15         0.81 o
  -3   5   0         15.32         18.11         1.88 o
  -2   5   0         33.68         36.15         1.28 o
  -1   5   0        145.48        151.95         4.15 o
   0   5   0         93.59         86.25         1.64 o
   1   5   0        215.02        215.02         4.70 o
   2   5   0         72.50         75.31         2.10 o
   3   5   0        101.11         94.00         2.41 o
   4   5   0        187.81        203.17         5.82 o
   5   5   0         21.16         24.88         1.42 o
  -6   6   0          3.21          2.75         0.91 o
  -5   6   0         48.31         58.11         2.54 o
  -4   6   0         23.14         27.27         1.66 o
  -3   6   0         20.12         22.75         2.58 o
  -2   6   0        539.72        586.14        10.66 o
  -1   6   0         12.38         12.18         0.72 o
   0   6   0         24.65         21.22         2.05 o
   1   6   0          7.58          7.98         0.84 o
   2   6   0         23.64         27.37         1.59 o
   3   6   0        192.57        201.11         6.42 o
   4   6   0          0.72          1.98         0.75 o
   5   6   0         14.78         18.76         1.49 o
   6   6   0          5.07          3.54         0.89 o
  -6   7   0          0.28          0.38         0.59 o
  -5   7   0         15.44         13.93         2.11 o
  -4   7   0          7.76         10.20         1.80 o
  -3   7   0        166.11        187.32         6.68 o
  -2   7   0         98.82        105.58         2.26 o
  -1   7   0        128.46        124.89         2.50 o
   0   7   0         58.70         53.96         2.16 o
   1   7   0         33.65         33.45         1.62 o
   2   7   0        147.41        155.68         6.84 o
   3   7   0          5.67          3.00         0.62 o
   4   7   0         26.20         29.50         2.05 o
   5   7   0          5.08          4.85         1.12 o
   6   7   0         12.07         10.16         1.51 o
  -5   8   0          1.07          0.44         0.49 o
  -4   8   0         11.31         13.27         1.18 o
  -3   8   0          4.59          5.88         0.82 o
  -2   8   0         16.37         16.82         1.03 o
  -1   8   0         45.94         44.31         2.15 o
   0   8   0        103.53        107.78         5.64 o
   1   8   0         51.80         47.49         2.14 o
   2   8   0         37.57         35.35         1.79 o
   3   8   0          9.30          7.80         1.44 o
   4   8   0         26.06         29.91         2.46 o
   5   8   0         21.32         26.75         2.33 o
   6   8   0          0.60          1.13         1.03 o
  -5   9   0          2.87          3.03         0.69 o
  -4   9   0          9.78         10.13         1.52 o
  -3   9   0          6.64          5.60         1.59 o
  -2   9   0          6.79          8.22         1.71 o
  -1   9   0          2.93          3.29         1.53 o
   0   9   0         94.08         92.91         3.38 o
   1   9   0          3.79          3.85         0.89 o
   2   9   0          8.50          5.96         2.99 o
   3   9   0         28.45         25.10         2.57 o
   4   9   0          9.67         11.59         1.93 o
   5   9   0          3.05          2.69         1.37 o
  -4  10   0          2.15          1.33         1.34 o
  -3  10   0          4.40          4.89         1.64 o
  -2  10   0         16.54         17.02         2.65 o
  -1  10   0         19.12         16.22         1.75 o
   0  10   0          1.69          1.73         0.81 o
   1  10   0         14.75         15.21         1.65 o
   2  10   0         12.03         12.09         1.45 o
   3  10   0         12.79         10.07         1.98 o
   4  10   0          6.66          2.79         1.50 o
   5  10   0          1.17         -0.14         1.09 o
  -3  11   0          1.73         -0.18         1.11 o
  -2  11   0          2.24          2.16         1.37 o
  -1  11   0          8.69          7.79         1.36 o
   0  11   0          1.48          1.64         0.93 o
   1  11   0          2.48          3.00         1.00 o
   2  11   0          8.07          9.59         1.50 o
   3  11   0          4.14          4.86         1.79 o
   4  11   0          2.29          1.94         1.47 o
  -1  12   0          0.02         -0.88         0.88 o
   0  12   0          0.37         -0.40         0.86 o
   1  12   0         23.04         24.04         2.35 o
   2  12   0          0.45          0.08         0.88 o
  -2 -12   1          0.60          0.54         0.86 o
  -1 -12   1          0.94         -0.40         0.90 o
   0 -12   1          7.14          7.94         2.01 o
   1 -12   1          0.36          0.98         1.28 o
  -3 -11   1          1.20          0.40         1.09 o
  -2 -11   1          0.52         -0.05         0.70 o
  -1 -11   1         11.57         12.18         1.57 o
   0 -11   1          6.51          8.58         1.92 o
   1 -11   1          0.86         -0.67         0.67 o
   2 -11   1          1.50          3.04         1.08 o
   3 -11   1          0.80          0.46         0.84 o
  -5 -10   1          0.91          0.72         0.97 o
  -4 -10   1          2.00          2.09         1.16 o
  -3 -10   1          4.56          4.18         1.50 o
  -2 -10   1         24.89         25.66         3.38 o
  -1 -10   1         10.87         12.85         3.35 o
   0 -10   1          3.35          1.74         0.83 o
   1 -10   1          2.00          1.31         0.77 o
   2 -10   1          8.50          5.89         1.18 o
   3 -10   1          4.45          4.25         1.00 o
   4 -10   1          0.16         -0.02         0.67 o
  -5  -9   1          0.97          2.65         1.11 o
  -4  -9   1          0.27         -0.16         0.81 o
  -3  -9   1         20.76         21.99         2.37 o
  -2  -9   1          5.08          5.63         0.96 o
  -1  -9   1          0.26          0.32         0.57 o
   0  -9   1          2.58          1.70         0.77 o
   1  -9   1         26.75         27.12         1.82 o
   2  -9   1          2.75          2.82         0.76 o
   3  -9   1          0.14          0.45         0.57 o
   4  -9   1          2.93          1.78         1.36 o
   5  -9   1          0.30          0.29         0.66 o
  -6  -8   1          0.29          0.93         0.90 o
  -5  -8   1          6.67          9.03         1.45 o
  -4  -8   1         30.33         29.59         2.42 o
  -3  -8   1          0.70          0.85         0.50 o
  -2  -8   1          7.99          9.33         1.06 o
  -1  -8   1         16.06         15.54         1.34 o
   0  -8   1        112.36        113.58         3.41 o
   1  -8   1         12.54         12.99         0.87 o
   2  -8   1          2.75          3.92         0.68 o
   3  -8   1         10.68          9.20         1.00 o
   4  -8   1         13.72         15.38         1.31 o
   5  -8   1          1.04          1.68         0.72 o
  -6  -7   1          4.07          2.87         0.95 o
  -5  -7   1         25.55         28.48         2.04 o
  -4  -7   1          0.68          0.50         0.69 o
  -3  -7   1         26.22         20.87         2.34 o
  -2  -7   1          2.27          1.13         0.55 o
  -1  -7   1         43.54         40.54         1.30 o
   0  -7   1         54.89         53.86         2.23 o
   1  -7   1         12.52         13.65         0.82 o
   2  -7   1         99.86         98.25         2.53 o
   3  -7   1         15.38         16.54         1.17 o
   4  -7   1         12.26         12.19         1.13 o
   5  -7   1          0.02          0.36         0.54 o
   6  -7   1          1.05          1.50         0.89 o
  -7  -6   1          0.31          0.43         1.04 o
  -6  -6   1          5.06          4.28         0.91 o
  -5  -6   1         18.21         21.39         1.57 o
  -4  -6   1          6.81          5.76         0.98 o
  -3  -6   1         49.12         42.06         1.53 o
  -2  -6   1          3.25          3.53         1.20 o
  -1  -6   1         73.79         73.21         1.48 o
   0  -6   1         25.37         20.16         0.78 o
   1  -6   1        102.82         98.80         2.00 o
   2  -6   1         67.32         72.64         2.25 o
   3  -6   1        130.05        132.23         5.10 o
   4  -6   1         18.15         18.93         1.29 o
   5  -6   1         15.44         16.13         1.23 o
   6  -6   1          1.12          0.94         0.73 o
  -7  -5   1          3.30          2.01         1.13 o
  -6  -5   1          8.76         11.92         1.79 o
  -5  -5   1          7.91          7.90         1.00 o
  -4  -5   1         15.23         16.99         1.48 o
  -3  -5   1        103.77        116.51         2.69 o
  -2  -5   1        168.46        158.34         3.57 o
  -1  -5   1         82.85         92.27         2.31 o
   0  -5   1          4.92          3.98         0.40 o
   1  -5   1        201.84        190.47         3.00 o
   2  -5   1         16.41         12.65         0.99 o
   3  -5   1        311.96        322.66         6.26 o
   4  -5   1         24.64         23.62         1.23 o
   5  -5   1         16.58         15.66         1.24 o
   6  -5   1          0.14         -0.08         0.58 o
   7  -5   1         11.58         10.41         1.42 o
  -7  -4   1          3.04          4.72         1.42 o
  -6  -4   1          1.66          2.73         1.12 o
  -5  -4   1          0.47          0.75         0.67 o
  -4  -4   1        198.22        205.26         6.92 o
  -3  -4   1         80.94         78.48         1.30 o
  -2  -4   1         11.21         13.28         0.55 o
  -1  -4   1        101.31         93.69         1.99 o
   0  -4   1        240.55        234.93         4.68 o
   1  -4   1        716.84        725.28         9.37 o
   2  -4   1        152.46        158.16         3.04 o
   3  -4   1        211.97        231.46         4.18 o
   4  -4   1          4.78          7.79         1.18 o
   5  -4   1         17.03         15.12         1.02 o
   6  -4   1          6.27          4.90         1.49 o
   7  -4   1          1.64          0.67         0.77 o
  -7  -3   1          0.96         -0.79         0.79 o
  -6  -3   1          7.45          8.37         1.56 o
  -5  -3   1         95.44         82.32         3.88 o
  -4  -3   1         85.55         85.23         3.66 o
  -3  -3   1         20.91         20.06         1.39 o
  -2  -3   1         99.67         99.77         1.72 o
  -1  -3   1        705.69        686.91         9.69 o
   0  -3   1         74.15         79.23         1.65 o
   1  -3   1        103.43        103.27         2.41 o
   2  -3   1         77.16         83.16         1.83 o
   3  -3   1        142.20        155.62         2.98 o
   4  -3   1        485.73        518.25         8.14 o
   5  -3   1          1.23          0.54         0.48 o
   6  -3   1          2.88          2.77         0.73 o
   7  -3   1          0.80          0.59         0.66 o
  -7  -2   1          2.79          1.41         1.08 o
  -6  -2   1          2.44          4.90         1.27 o
  -5  -2   1         11.91         13.80         1.69 o
  -4  -2   1         38.09         35.98         2.12 o
  -3  -2   1        152.34        139.34         4.72 o
  -2  -2   1        817.09        816.70        21.56 o
  -1  -2   1        774.44        773.49         9.49 o
   0  -2   1         94.18        103.94         1.54 o
   1  -2   1        124.50        128.94         2.23 o
   2  -2   1         42.13         52.32         1.23 o
   3  -2   1        686.75        692.13        10.25 o
   4  -2   1         79.26         75.71         1.79 o
   5  -2   1         23.38         22.37         1.25 o
   6  -2   1         60.72         62.78         2.28 o
   7  -2   1          3.16          3.04         0.81 o
  -8  -1   1          4.10          4.48         1.69 o
  -7  -1   1          0.12         -0.04         0.93 o
  -6  -1   1         13.48         12.63         1.88 o
  -5  -1   1         80.75         76.95         3.71 o
  -4  -1   1         90.53         82.93         3.65 o
  -3  -1   1        332.99        319.75         9.40 o
  -2  -1   1        623.33        622.46        16.62 o
  -1  -1   1       1463.53       1568.01        28.01 o
   0  -1   1        444.13        473.17        18.10 o
   1  -1   1       1210.56       1277.71        22.34 o
   2  -1   1        404.47        404.00         6.08 o
   3  -1   1        247.15        245.26         3.90 o
   4  -1   1         64.62         63.95         1.58 o
   5  -1   1         18.27         18.01         0.86 o
   6  -1   1         14.95         16.97         1.10 o
   7  -1   1          3.17          2.52         0.86 o
  -7   0   1         11.53         12.73         1.79 o
  -6   0   1         17.21         14.20         2.36 o
  -5   0   1         44.60         41.10         2.66 o
  -4   0   1         38.82         36.00         1.54 o
  -3   0   1        237.06        244.86         4.82 o
  -2   0   1       1052.51       1080.82        28.19 o
  -1   0   1        380.06        375.67        12.99 o
   1   0   1       1609.76       1661.11        73.61 o
   2   0   1        362.53        360.80         5.26 o
   3   0   1        135.25        150.31         3.18 o
   4   0   1         74.27         73.36         1.32 o
   5   0   1         40.65         35.60         1.07 o
   6   0   1          5.10          6.24         0.72 o
   7   0   1          1.89          1.00         0.72 o
   8   0   1          3.74          4.14         1.13 o
  -7   1   1          3.24          2.59         0.75 o
  -6   1   1          4.79          5.89         1.59 o
  -5   1   1          2.37          1.52         0.44 o
  -4   1   1        199.68        203.81         3.53 o
  -3   1   1         33.80         34.85         1.28 o
  -2   1   1        919.31        951.78        13.82 o
  -1   1   1        574.10        644.17         8.98 o
   0   1   1        253.42        247.85         7.04 o
   1   1   1       1500.68       1553.83        21.41 o
   2   1   1         39.96         32.83         1.32 o
   3   1   1          1.59          1.80         0.29 o
   4   1   1        315.89        287.87         5.39 o
   5   1   1        115.48        116.28         2.79 o
   6   1   1         21.06         23.15         1.25 o
   7   1   1         21.16         23.45         1.51 o
  -7   2   1          0.35          0.19         0.76 o
  -6   2   1          3.39          2.83         1.03 o
  -5   2   1          6.60          6.60         1.11 o
  -4   2   1          5.32          5.25         0.49 o
  -3   2   1        163.98        184.90         3.28 o
  -2   2   1        380.92        433.46         7.88 o
  -1   2   1       2256.42       2490.53        35.55 o
   0   2   1       2614.71       2642.23        36.92 o
   1   2   1       2046.91       2125.73        28.87 o
   2   2   1          2.93          4.84         0.32 o
   3   2   1        142.84        144.39         2.76 o
   4   2   1        108.78        109.57         2.35 o
  -7   3   1         18.08         20.21         1.63 o
  -6   3   1         35.52         33.47         1.80 o
  -5   3   1         14.76         16.36         1.20 o
  -4   3   1         13.86         13.82         0.80 o
  -3   3   1          6.83          5.97         0.57 o
  -2   3   1        356.09        381.67         5.94 o
  -1   3   1        329.85        345.03         4.63 o
   0   3   1        104.31        111.21         2.05 o
   1   3   1        110.29        108.31         2.30 o
   2   3   1        633.39        681.64        11.68 o
   3   3   1         71.99         86.05         2.36 o
   4   3   1          2.46          1.97         0.43 o
  -7   4   1          1.62          1.91         0.63 o
  -6   4   1          0.21          0.30         0.53 o
  -5   4   1         28.17         29.46         1.31 o
  -4   4   1         92.74         96.43         2.42 o
  -3   4   1         15.24         15.82         1.02 o
  -2   4   1        236.59        252.72         4.35 o
  -1   4   1        274.03        291.24         4.10 o
   0   4   1        149.42        133.53         2.52 o
   1   4   1       1610.96       1566.25        39.64 o
   2   4   1        180.98        176.16         4.20 o
   3   4   1         47.01         48.94         1.28 o
   4   4   1         51.74         52.29         1.95 o
   5   4   1          1.90          2.29         0.55 o
  -7   5   1          4.69          3.83         0.78 o
  -6   5   1          6.11          6.02         1.56 o
  -5   5   1         15.44         15.60         1.08 o
  -4   5   1         86.05         96.33         2.48 o
  -3   5   1         35.45         36.37         3.29 o
  -2   5   1          2.06          2.06         0.34 o
  -1   5   1         47.00         48.78         1.20 o
   0   5   1        405.12        397.82         7.33 o
   1   5   1        197.09        194.48         6.71 o
   2   5   1          8.51          8.11         0.70 o
   3   5   1         79.90         81.31         2.16 o
   4   5   1         28.02         23.40         1.44 o
   5   5   1         13.73         14.61         1.21 o
   6   5   1          3.09          2.28         0.73 o
  -6   6   1          0.64          0.50         0.52 o
  -5   6   1         21.38         23.22         1.16 o
  -4   6   1         19.12         21.79         1.40 o
  -3   6   1          6.50          6.06         0.71 o
  -2   6   1        153.06        150.41         3.82 o
  -1   6   1         60.56         64.06         1.79 o
   0   6   1        204.68        200.24         3.78 o
   1   6   1         20.55         21.94         1.26 o
   2   6   1         34.14         37.93         1.57 o
   3   6   1         20.22         21.24         1.36 o
   4   6   1         26.92         29.16         1.87 o
   5   6   1         13.20         17.86         1.59 o
   6   6   1          1.09          0.88         0.72 o
  -6   7   1          6.07          7.68         1.00 o
  -5   7   1         16.87         15.88         1.06 o
  -4   7   1         34.10         35.92         2.33 o
  -3   7   1         27.05         25.16         1.67 o
  -2   7   1          0.02          0.44         0.36 o
  -1   7   1        286.86        278.73         6.27 o
   0   7   1          6.18          5.07         0.81 o
   1   7   1          3.33          3.59         1.31 o
   2   7   1         88.61         87.79         3.96 o
   3   7   1         50.43         40.73         1.76 o
   4   7   1          4.75          2.51         0.91 o
   5   7   1         12.97         13.52         1.59 o
   6   7   1          6.73          6.90         1.31 o
  -5   8   1          2.92          2.45         0.71 o
  -4   8   1         12.70         16.29         2.19 o
  -3   8   1         32.01         34.72         2.02 o
  -2   8   1         43.83         48.67         1.82 o
  -1   8   1         23.23         20.95         1.66 o
   0   8   1         39.01         42.65         3.21 o
   1   8   1         67.02         70.76         2.68 o
   2   8   1         23.85         23.89         2.41 o
   3   8   1         13.85         11.33         1.14 o
   4   8   1         20.51         23.97         2.33 o
   5   8   1          5.58          6.27         1.36 o
   6   8   1          1.39          2.98         1.16 o
  -5   9   1          2.44          1.28         0.70 o
  -4   9   1         17.01         17.14         2.62 o
  -3   9   1         11.95         12.01         2.15 o
  -2   9   1          0.17         -0.37         0.68 o
  -1   9   1          0.91         -0.48         0.48 o
   0   9   1          6.33          7.11         1.15 o
   1   9   1         21.63         20.14         1.66 o
   2   9   1          8.01         12.66         1.39 o
   3   9   1         12.54         15.76         2.16 o
   4   9   1          3.37          5.71         1.49 o
   5   9   1          9.27          8.02         1.69 o
  -4  10   1          3.24          3.31         1.44 o
  -3  10   1          3.43          3.98         1.55 o
  -2  10   1          0.03          0.45         0.89 o
  -1  10   1         26.13         26.39         3.10 o
   0  10   1         11.81         11.04         2.62 o
   1  10   1          6.68          6.90         1.22 o
   2  10   1         10.24          8.84         1.29 o
   3  10   1          2.15          2.65         1.24 o
   4  10   1         15.74         17.33         2.45 o
   5  10   1          0.71         -0.61         1.04 o
  -3  11   1          1.17         -0.08         1.25 o
  -2  11   1          2.07          1.00         1.26 o
  -1  11   1          4.06          6.65         1.96 o
   0  11   1          6.37          7.95         1.42 o
   1  11   1          0.01          0.56         1.54 o
   2  11   1          7.55          7.49         1.83 o
   3  11   1          9.90         12.60         2.35 o
   4  11   1          0.80          0.93         1.30 o
  -1  12   1          1.97          0.73         1.24 o
   0  12   1          2.12          1.93         1.08 o
   1  12   1          3.67          3.61         1.24 o
   2  12   1          3.38          3.85         4.10 o
  -1 -12   2          3.05          4.24         1.24 o
   0 -12   2          2.07          2.93         1.54 o
  -3 -11   2          1.08          0.07         1.22 o
  -2 -11   2          7.73          9.82         1.41 o
  -1 -11   2          2.39          2.62         0.94 o
   0 -11   2          2.76          2.51         1.34 o
   1 -11   2          2.13          4.27         1.07 o
   2 -11   2          2.07          2.53         0.99 o
  -4 -10   2          0.21          0.30         0.94 o
  -3 -10   2          0.59          0.13         0.98 o
  -2 -10   2         21.76         24.87         3.18 o
  -1 -10   2          5.90          6.22         1.11 o
   0 -10   2         13.99         15.94         1.69 o
   1 -10   2         16.69         14.43         1.53 o
   2 -10   2          2.13          2.75         0.92 o
   3 -10   2          0.43          0.92         0.86 o
   4 -10   2          0.71          1.02         0.70 o
  -5  -9   2          3.23          2.42         1.05 o
  -4  -9   2          0.03         -0.38         0.81 o
  -3  -9   2          6.71          8.51         1.72 o
  -2  -9   2         26.95         27.31         2.24 o
  -1  -9   2         16.29         18.92         2.27 o
   0  -9   2         32.02         33.84         1.55 o
   1  -9   2         16.36         17.90         1.55 o
   2  -9   2         13.77         10.56         1.08 o
   3  -9   2          1.86          1.27         0.65 o
   4  -9   2          5.59          2.59         0.79 o
   5  -9   2          0.28          0.74         0.71 o
  -6  -8   2          1.39          1.74         0.94 o
  -5  -8   2          2.81          6.01         1.28 o
  -4  -8   2         43.99         43.10         2.82 o
  -3  -8   2         28.45         26.43         2.31 o
  -2  -8   2          1.21          0.86         0.53 o
  -1  -8   2          6.28          5.89         0.92 o
   0  -8   2         16.69         16.56         1.08 o
   1  -8   2         19.08         18.50         1.25 o
   2  -8   2          1.32          1.09         0.50 o
   3  -8   2         22.57         22.23         1.42 o
   4  -8   2          6.51          6.79         0.95 o
   5  -8   2          0.41          0.31         0.81 o
  -6  -7   2          4.54          3.30         0.99 o
  -5  -7   2          5.57          4.71         1.13 o
  -4  -7   2         19.88         18.55         1.77 o
  -3  -7   2         34.26         39.94         1.64 o
  -2  -7   2          6.40          4.00         0.70 o
  -1  -7   2         62.83         63.01         1.72 o
   0  -7   2         72.73         68.51         1.62 o
   1  -7   2         19.53         21.85         1.03 o
   2  -7   2         48.03         45.52         1.64 o
   3  -7   2          1.71          1.43         0.62 o
   4  -7   2          3.44          2.60         0.65 o
   5  -7   2         11.07          9.87         1.12 o
   6  -7   2          8.28          7.14         1.70 o
  -7  -6   2          0.98          0.73         1.00 o
  -6  -6   2          1.73          1.67         0.61 o
  -5  -6   2         31.97         34.78         2.02 o
  -4  -6   2          1.77          1.28         0.68 o
  -3  -6   2         11.79         12.21         0.88 o
  -2  -6   2         57.58         54.83         1.91 o
  -1  -6   2        233.53        212.86         3.85 o
   0  -6   2         74.43         72.43         1.73 o
   1  -6   2        112.23        106.40         2.13 o
   2  -6   2         79.85         81.03         2.14 o
   3  -6   2          1.90          1.76         0.51 o
   4  -6   2         17.16         16.08         1.15 o
   5  -6   2          1.55          0.67         0.55 o
   6  -6   2          1.10          1.05         0.74 o
  -7  -5   2          4.68          2.42         1.21 o
  -6  -5   2         16.02         19.04         2.21 o
  -5  -5   2          0.34         -0.23         0.35 o
  -4  -5   2          8.06         11.34         1.14 o
  -3  -5   2         44.08         45.58         1.42 o
  -2  -5   2         30.58         27.56         0.85 o
  -1  -5   2        355.80        364.75         4.97 o
   0  -5   2        115.12        127.89         2.19 o
   1  -5   2        422.54        407.27         5.71 o
   2  -5   2        107.25         99.53         1.99 o
   3  -5   2         92.44         89.89         2.29 o
   4  -5   2         43.19         43.35         1.83 o
   5  -5   2         79.43         75.94         2.89 o
   6  -5   2          2.16          0.75         0.72 o
   7  -5   2          5.25          5.15         0.94 o
  -7  -4   2         10.23         15.52         2.33 o
  -6  -4   2          3.02          3.82         1.22 o
  -5  -4   2         32.27         26.99         2.27 o
  -4  -4   2         96.93         99.07         5.05 o
  -3  -4   2         60.30         67.87         1.43 o
  -2  -4   2        312.72        333.92         5.16 o
  -1  -4   2        248.34        256.75         3.55 o
   0  -4   2         18.70         19.78         0.63 o
   1  -4   2        449.90        446.93         6.34 o
   2  -4   2        168.53        164.91         3.18 o
   3  -4   2         76.18         78.65         1.97 o
   4  -4   2        167.72        160.99         3.43 o
   5  -4   2         21.38         26.00         1.30 o
   6  -4   2          7.82          6.45         1.07 o
   7  -4   2         10.14          9.92         1.53 o
  -7  -3   2          0.30          0.16         0.89 o
  -6  -3   2          8.67          9.40         1.67 o
  -5  -3   2         35.02         34.86         2.40 o
  -4  -3   2        180.57        176.63         6.19 o
  -3  -3   2         24.27         23.08         1.71 o
  -2  -3   2         84.29         90.80         1.69 o
  -1  -3   2        191.12        203.55         3.24 o
   0  -3   2        364.66        360.95         4.78 o
   1  -3   2        442.28        444.56         6.43 o
   2  -3   2        284.84        316.98         5.13 o
   3  -3   2         87.64         94.66         2.10 o
   4  -3   2         89.57         95.62         2.25 o
   5  -3   2         35.80         32.77         2.36 o
   6  -3   2         10.32          8.95         1.18 o
   7  -3   2          1.61          1.89         1.03 o
  -7  -2   2          2.57          2.71         1.26 o
  -6  -2   2         34.12         34.17         2.63 o
  -5  -2   2         76.39         73.95         3.68 o
  -4  -2   2         22.76         21.95         1.67 o
  -3  -2   2        104.37         98.96         3.69 o
  -2  -2   2        130.79        126.15         2.62 o
  -1  -2   2         29.61         31.02         0.65 o
   0  -2   2       1199.59       1226.48        15.12 o
   1  -2   2        154.92        167.54         2.41 o
   2  -2   2        865.83        902.56        16.42 o
   3  -2   2         46.07         37.15         1.07 o
   4  -2   2         31.05         30.47         1.07 o
   5  -2   2          1.98          3.19         0.51 o
   6  -2   2          4.49          4.87         0.68 o
   7  -2   2          0.22         -0.34         0.58 o
  -7  -1   2          0.37         -0.46         0.91 o
  -6  -1   2         27.48         19.30         2.22 o
  -5  -1   2        161.16        154.50         5.98 o
  -4  -1   2         23.72         19.16         1.69 o
  -3  -1   2         28.66         26.08         1.61 o
  -2  -1   2         62.50         54.63         1.02 o
  -1  -1   2        337.52        376.27         4.67 o
   0  -1   2       1933.53       2006.66        21.63 o
   1  -1   2        182.01        191.69         2.63 o
   2  -1   2        822.13        867.11        10.81 o
   3  -1   2        544.75        559.55         7.12 o
   4  -1   2        121.85        112.61         1.95 o
   5  -1   2         57.67         59.32         1.60 o
   6  -1   2         12.00         10.09         1.01 o
   7  -1   2          6.19          6.51         1.15 o
  -7   0   2          1.91          2.51         0.75 o
  -6   0   2         34.32         34.86         2.70 o
  -5   0   2          5.86          6.09         1.17 o
  -4   0   2         60.85         51.40         1.19 o
  -3   0   2        522.83        503.09         6.50 o
  -2   0   2        260.23        260.18         3.54 o
  -1   0   2        776.14        804.44         9.95 o
   0   0   2         24.62         22.97         0.77 o
   1   0   2       1399.93       1362.80        18.61 o
   2   0   2         55.50         48.56         1.00 o
   3   0   2         57.19         72.36         4.16 o
   4   0   2        203.00        193.62         2.84 o
   5   0   2         65.07         61.89         1.55 o
   6   0   2         16.12         17.56         1.08 o
   7   0   2         10.36          7.92         1.16 o
   8   0   2          1.25          2.20         1.02 o
  -7   1   2          0.17          0.19         0.53 o
  -6   1   2          7.27          8.51         0.97 o
  -5   1   2         14.17         16.16         1.01 o
  -4   1   2        286.30        275.91         6.03 o
  -3   1   2        460.43        452.11         7.09 o
  -2   1   2        321.36        346.03         4.58 o
  -1   1   2       4715.17       4993.87        54.73 o
   0   1   2       1897.65       1970.95        23.29 o
   1   1   2         47.34         47.73         0.78 o
   2   1   2        739.37        729.65         8.01 o
   3   1   2        537.03        548.02         7.95 o
   4   1   2         49.06         48.87         1.18 o
   5   1   2         37.43         36.11         1.86 o
   6   1   2          3.72          2.80         0.67 o
   7   1   2          3.94          3.92         0.87 o
  -7   2   2          4.19          3.52         1.06 o
  -6   2   2          3.63          3.79         0.57 o
  -5   2   2          3.99          5.21         0.73 o
  -4   2   2        196.40        192.30         3.55 o
  -3   2   2         28.62         30.90         0.96 o
  -2   2   2        338.04        362.29         5.19 o
  -1   2   2       1437.22       1572.41        22.69 o
   0   2   2       1041.61       1103.30        15.28 o
   1   2   2       1704.11       1749.50        25.52 o
   2   2   2        719.82        764.59         9.32 o
   3   2   2         42.66         38.79         0.74 o
   4   2   2         28.92         25.52         0.61 o
   5   2   2         12.67         14.12         0.72 o
   7   2   2          1.78          1.51         0.71 o
  -7   3   2          1.81          1.15         0.75 o
  -6   3   2          0.06         -0.27         0.39 o
  -5   3   2        105.08        103.80         5.42 o
  -4   3   2         22.60         24.20         1.02 o
  -3   3   2         43.96         42.05         1.45 o
  -2   3   2         96.66         86.03         1.60 o
  -1   3   2        969.61       1021.59        14.86 o
   0   3   2        336.99        314.06         4.21 o
   1   3   2        420.20        423.05         6.32 o
   2   3   2        749.90        779.05        10.98 o
   3   3   2        333.52        340.41         5.46 o
   4   3   2        120.41        113.03         3.47 o
   6   3   2         13.09         14.48         1.06 o
  -7   4   2          5.95          6.90         1.16 o
  -6   4   2          0.06          0.26         0.45 o
  -5   4   2         15.47         16.88         1.08 o
  -4   4   2          8.56          9.92         0.80 o
  -3   4   2        112.82        101.82         2.29 o
  -2   4   2        380.04        419.56         8.89 o
  -1   4   2        323.23        342.96         5.54 o
   0   4   2        324.99        303.04         4.99 o
   1   4   2         35.25         42.20         2.30 o
   2   4   2        138.13        145.49         2.59 o
   3   4   2         63.62         67.15         1.43 o
   4   4   2        121.70        120.74         3.88 o
   5   4   2          0.40          0.28         0.48 o
   6   4   2          5.25          6.36         0.84 o
  -7   5   2          4.02          2.36         1.09 o
  -6   5   2          1.54          1.30         0.57 o
  -5   5   2         13.16         13.77         0.90 o
  -4   5   2          2.20          1.85         0.42 o
  -3   5   2         74.80         72.41         2.03 o
  -2   5   2         44.08         48.72         1.57 o
  -1   5   2        185.43        177.40         5.85 o
   0   5   2        207.79        207.55         6.61 o
   1   5   2         41.56         40.32         3.26 o
   2   5   2         25.03         24.58         1.17 o
   3   5   2         10.14         10.25         0.61 o
   4   5   2         57.10         66.38         2.82 o
   5   5   2         21.02         24.69         1.60 o
   6   5   2          4.98          5.01         0.94 o
  -6   6   2          1.23          1.31         0.73 o
  -5   6   2          8.66          9.16         0.82 o
  -4   6   2         20.55         21.86         1.82 o
  -3   6   2         12.65         17.05         1.28 o
  -2   6   2          0.96          0.48         0.36 o
  -1   6   2        203.95        196.31         3.79 o
   0   6   2        363.57        363.17         6.15 o
   1   6   2         48.83         47.63         1.85 o
   2   6   2         83.91         84.67         2.59 o
   3   6   2         37.20         35.63         1.53 o
   4   6   2          4.46          5.96         1.09 o
   5   6   2         13.69         15.54         1.50 o
   6   6   2          3.48          4.10         1.03 o
  -6   7   2          6.65          6.31         2.63 o
  -5   7   2          2.44          2.74         0.69 o
  -4   7   2          4.03          5.60         0.95 o
  -3   7   2          8.10          9.94         1.14 o
  -2   7   2          1.71          0.72         0.43 o
  -1   7   2         77.08         84.34         4.86 o
   0   7   2        115.05        105.34         3.31 o
   1   7   2         12.16          9.76         1.07 o
   2   7   2        117.54        121.40         4.89 o
   3   7   2         10.79         11.54         1.07 o
   4   7   2          7.95          8.75         1.43 o
   5   7   2          7.22          7.19         1.32 o
   6   7   2          0.89          1.95         0.98 o
  -5   8   2          0.54          1.46         0.66 o
  -4   8   2         29.81         31.35         2.92 o
  -3   8   2          5.62          7.22         1.09 o
  -2   8   2         33.73         30.05         1.85 o
  -1   8   2         17.95         18.71         1.59 o
   0   8   2         85.55         84.08         4.30 o
   1   8   2         15.91         21.86         1.58 o
   2   8   2          7.45          8.56         1.07 o
   3   8   2         21.02         19.68         1.46 o
   4   8   2         10.77         14.39         1.88 o
   5   8   2          3.47          2.17         1.04 o
   6   8   2          2.39          1.64         1.07 o
  -4   9   2          3.05          2.27         0.85 o
  -2   9   2         17.57         12.74         2.21 o
  -1   9   2          4.77          4.58         1.07 o
   0   9   2         38.75         40.75         2.47 o
   1   9   2         46.24         49.20         2.39 o
   2   9   2         17.16         15.63         1.49 o
   3   9   2         12.60         13.96         2.09 o
   4   9   2          3.51          4.07         1.31 o
   5   9   2          2.04          1.14         1.14 o
  -4  10   2          6.78          3.67         1.53 o
  -3  10   2          2.08          1.34         1.25 o
  -2  10   2          2.75          2.54         1.35 o
  -1  10   2         16.39         13.20         1.59 o
   0  10   2         12.91         12.62         1.60 o
   1  10   2         31.51         35.61         3.06 o
   2  10   2         16.65         14.72         2.32 o
   3  10   2          4.43          8.46         1.86 o
   4  10   2          1.23          3.33         1.36 o
   5  10   2          1.57          1.12         1.14 o
  -2  11   2          1.36          2.03         1.32 o
  -1  11   2          1.13          1.22         0.89 o
   0  11   2         11.11         11.57         1.63 o
   1  11   2          1.95          1.33         0.85 o
   2  11   2          0.02         -0.19         0.74 o
   3  11   2          7.82          8.84         1.97 o
   4  11   2          2.68          3.08         1.48 o
  -1  12   2          5.35          4.27         1.77 o
   0  12   2          0.50          0.30         0.86 o
   1  12   2          0.83          0.48         0.83 o
   2  12   2          3.49          3.07         2.42 o
  -3 -11   3          2.26          2.24         1.35 o
  -2 -11   3          0.65         -0.16         0.73 o
  -1 -11   3          4.32          4.03         1.83 o
   0 -11   3          3.62          7.01         1.78 o
   1 -11   3         10.69         10.19         1.47 o
   2 -11   3          1.87          1.81         0.96 o
  -4 -10   3          1.13          1.28         1.12 o
  -3 -10   3          0.83          1.03         1.08 o
  -2 -10   3          7.43          8.60         1.23 o
  -1 -10   3         11.17         13.06         1.52 o
   0 -10   3         11.76         11.13         1.47 o
   1 -10   3          7.22          7.36         1.19 o
   2 -10   3          2.70          1.29         0.83 o
   3 -10   3          4.22          3.79         1.07 o
   4 -10   3          0.40          0.44         1.24 o
  -5  -9   3         13.21         17.09         2.12 o
  -4  -9   3          0.50          1.88         1.07 o
  -3  -9   3         11.90         11.97         1.94 o
  -2  -9   3          5.30          4.78         0.95 o
  -1  -9   3         36.95         39.34         2.17 o
   0  -9   3          5.11          6.30         1.09 o
   1  -9   3          4.53          6.20         1.05 o
   2  -9   3         41.55         43.09         2.30 o
   3  -9   3          0.46          0.53         0.58 o
   4  -9   3          1.58          0.72         0.65 o
  -6  -8   3          2.74          2.13         1.03 o
  -5  -8   3          2.51          5.30         1.27 o
  -4  -8   3         22.10         21.09         2.12 o
  -3  -8   3         31.94         31.86         2.59 o
  -2  -8   3         29.84         32.73         2.46 o
  -1  -8   3          8.01          6.42         0.80 o
   0  -8   3         10.12          9.55         0.90 o
   1  -8   3         12.14         13.39         1.17 o
   2  -8   3          9.37          9.99         1.00 o
   3  -8   3         13.40         12.09         1.16 o
   4  -8   3         16.62         13.65         1.60 o
   5  -8   3          3.92          4.32         0.92 o
  -6  -7   3          1.90          0.94         0.84 o
  -5  -7   3          6.96          6.77         1.27 o
  -4  -7   3          1.43          1.34         0.82 o
  -3  -7   3         72.36         73.41         3.61 o
  -2  -7   3         16.06         18.53         3.98 o
  -1  -7   3        139.33        141.91         2.95 o
   0  -7   3        183.81        184.22         3.71 o
   1  -7   3          1.99          0.97         0.39 o
   2  -7   3         55.07         57.58         1.86 o
   3  -7   3          2.59          2.65         0.63 o
   4  -7   3          2.99          1.13         0.64 o
   5  -7   3          9.25         11.55         1.76 o
   6  -7   3          1.29          0.97         0.87 o
  -6  -6   3          6.98          8.26         0.93 o
  -5  -6   3          1.37          0.26         0.67 o
  -4  -6   3         84.88         82.67         3.43 o
  -3  -6   3         11.09         10.33         0.85 o
  -2  -6   3         25.03         24.37         0.93 o
  -1  -6   3         14.32         13.30         0.78 o
   0  -6   3         91.90         92.33         1.87 o
   1  -6   3        142.19        136.42         2.54 o
   2  -6   3          4.98          5.39         1.18 o
   3  -6   3         28.84         30.91         2.06 o
   4  -6   3          5.29          6.72         0.84 o
   5  -6   3          8.47          8.54         1.49 o
   6  -6   3          3.34          2.67         0.75 o
  -7  -5   3          1.08          1.03         1.07 o
  -6  -5   3         11.02         11.33         1.88 o
  -5  -5   3         10.86         11.42         0.92 o
  -4  -5   3         29.79         28.32         2.20 o
  -3  -5   3         34.47         35.35         1.27 o
  -2  -5   3        280.68        285.81         3.92 o
  -1  -5   3        387.57        354.42         4.94 o
   0  -5   3         26.54         25.05         0.82 o
   1  -5   3         30.25         30.53         0.96 o
   2  -5   3        101.76         96.37         2.30 o
   3  -5   3         39.65         35.19         1.49 o
   4  -5   3         58.68         60.23         2.51 o
   5  -5   3          9.49         10.35         1.19 o
   6  -5   3          5.20          5.09         0.85 o
   7  -5   3          5.28          4.72         0.95 o
  -7  -4   3         10.89         10.81         1.98 o
  -6  -4   3          5.26          5.03         1.36 o
  -5  -4   3         11.52         12.89         0.83 o
  -4  -4   3         27.74         28.97         1.14 o
  -3  -4   3        158.02        147.65         2.69 o
  -2  -4   3        215.00        203.79         2.81 o
  -1  -4   3        248.16        225.07         3.24 o
   0  -4   3         16.29         14.29         0.59 o
   1  -4   3         69.52         66.83         1.40 o
   2  -4   3         35.83         32.01         0.97 o
   3  -4   3         38.83         35.19         1.88 o
   4  -4   3        142.78        136.58         3.37 o
   5  -4   3         14.69         13.13         2.40 o
   6  -4   3         26.34         26.60         1.49 o
   7  -4   3          1.41          1.56         0.68 o
  -7  -3   3          0.25          1.36         1.07 o
  -6  -3   3          4.81          7.00         1.53 o
  -5  -3   3         13.70         12.15         1.69 o
  -4  -3   3         16.57         15.63         0.56 o
  -3  -3   3        313.75        304.30         6.87 o
  -2  -3   3        228.65        225.05         3.08 o
  -1  -3   3         11.84         10.51         0.41 o
   0  -3   3        698.48        686.01         8.78 o
   1  -3   3        570.15        582.38         8.81 o
   2  -3   3         11.26         12.36         0.72 o
   3  -3   3         64.03         62.37         1.66 o
   4  -3   3         60.65         55.30         1.66 o
   5  -3   3         87.24         86.43         1.95 o
   6  -3   3         16.01         15.82         1.80 o
   7  -3   3          1.09          0.35         0.60 o
  -7  -2   3          6.79          7.97         1.74 o
  -6  -2   3         66.68         53.19         3.32 o
  -5  -2   3         38.59         32.37         2.34 o
  -4  -2   3         68.13         67.27         1.75 o
  -3  -2   3        170.19        161.64         3.22 o
  -2  -2   3        418.20        450.33         5.69 o
  -1  -2   3        692.50        720.50         8.02 o
   0  -2   3        905.95        869.20         9.58 o
   1  -2   3       1582.92       1654.07        18.14 o
   2  -2   3        339.86        347.56         4.75 o
   3  -2   3        138.79        144.04         2.41 o
   4  -2   3         19.75         18.29         1.10 o
   5  -2   3         18.82         17.79         1.99 o
   6  -2   3         11.53         11.68         0.96 o
   7  -2   3          4.43          3.94         1.01 o
  -7  -1   3          0.03          0.13         0.39 o
  -6  -1   3          0.95          0.98         0.41 o
  -5  -1   3        238.86        236.30         5.17 o
  -4  -1   3          6.47          7.06         0.68 o
  -3  -1   3         76.95         70.88         1.24 o
  -2  -1   3        540.61        541.32         6.80 o
  -1  -1   3        298.30        294.53         3.47 o
   0  -1   3       2374.54       2327.63        24.95 o
   1  -1   3        450.46        466.39         5.32 o
   2  -1   3       1411.70       1420.86        17.22 o
   3  -1   3        150.07        154.06         2.44 o
   4  -1   3          5.37          5.26         0.45 o
   5  -1   3         84.48         82.93         2.00 o
   6  -1   3         45.72         40.69         1.43 o
   7  -1   3          5.11          6.40         1.24 o
  -7   0   3          1.72          1.93         0.60 o
  -6   0   3         55.77         55.44         1.93 o
  -5   0   3         16.01         13.73         1.02 o
  -4   0   3         18.76         16.90         0.67 o
  -3   0   3        187.58        179.42         3.04 o
  -2   0   3         44.67         39.91         1.23 o
  -1   0   3       3182.37       3116.26        33.71 o
   0   0   3        163.68        158.85         2.22 o
   1   0   3        292.81        290.98         4.41 o
   2   0   3        778.57        737.00        10.47 o
   3   0   3        139.16        132.72         2.42 o
   4   0   3        178.21        167.23         2.57 o
   5   0   3          9.13          9.30         0.67 o
   6   0   3          4.51          3.60         0.56 o
   7   0   3         15.48         16.01         1.58 o
   8   0   3          1.11          1.46         0.93 o
  -7   1   3          8.20          9.91         1.04 o
  -6   1   3         32.53         35.69         1.64 o
  -5   1   3         38.89         36.20         1.71 o
  -4   1   3         61.42         58.69         1.44 o
  -3   1   3        213.34        200.58         3.47 o
  -2   1   3        393.54        379.55         5.95 o
  -1   1   3         90.21         77.12         1.29 o
   0   1   3        444.61        457.42         5.77 o
   1   1   3        445.23        408.08         5.17 o
   2   1   3       1039.02       1027.20        12.57 o
   3   1   3        122.82        124.80         1.95 o
   4   1   3        103.97         97.18         1.96 o
   5   1   3         16.99         19.85         1.06 o
   6   1   3          6.06          5.86         0.96 o
   7   1   3          5.73          6.83         1.11 o
   8   1   3          0.27         -0.52         0.80 o
  -7   2   3          6.30          6.86         0.98 o
  -6   2   3          5.72          8.44         0.97 o
  -5   2   3         71.83         65.50         2.24 o
  -4   2   3        298.11        304.30         5.10 o
  -3   2   3         76.00         78.02         1.76 o
  -2   2   3        265.48        282.35         3.98 o
  -1   2   3        118.11        124.90         1.95 o
   0   2   3        971.24        991.14        14.97 o
   1   2   3        891.64        859.56        12.12 o
   2   2   3        679.66        725.21         8.98 o
   3   2   3        104.11         92.48         1.50 o
   4   2   3         75.54         73.52         1.54 o
   5   2   3         21.61         19.60         1.44 o
   7   2   3          2.03          1.88         0.84 o
  -7   3   3          0.56          0.22         0.62 o
  -6   3   3          0.63          0.10         0.46 o
  -5   3   3         53.88         52.38         2.07 o
  -4   3   3        171.75        181.29         3.55 o
  -3   3   3         95.81        100.08         2.21 o
  -2   3   3        363.55        395.85         6.34 o
  -1   3   3       1128.71       1270.18        18.17 o
   0   3   3         98.82         85.36         1.51 o
   1   3   3        344.79        352.30         5.45 o
   2   3   3         10.61         11.70         0.57 o
   3   3   3       1136.44       1153.93        16.36 o
   4   3   3         47.20         46.70         1.44 o
   5   3   3         27.13         28.02         1.22 o
  -7   4   3          5.11          4.43         1.00 o
  -6   4   3          5.06          3.48         0.83 o
  -5   4   3         40.71         42.26         1.55 o
  -4   4   3         12.95         11.97         0.90 o
  -3   4   3         79.50         82.85         2.88 o
  -2   4   3         91.42         89.40         2.21 o
  -1   4   3        549.16        590.94        16.89 o
   0   4   3         66.75         82.51         1.81 o
   1   4   3          4.02          4.53         0.45 o
   2   4   3         72.42         76.34         1.67 o
   3   4   3        134.11        144.87         2.61 o
   4   4   3         53.11         47.45         2.20 o
   5   4   3         50.14         58.93         2.54 o
   6   4   3          9.79          8.39         1.04 o
  -6   5   3          4.81          6.06         1.05 o
  -5   5   3         22.98         22.24         1.29 o
  -4   5   3         28.41         26.25         1.84 o
  -3   5   3        142.26        136.42         3.66 o
  -2   5   3        111.52        126.42         2.73 o
  -1   5   3         16.21         11.53         1.46 o
   0   5   3        473.44        502.76         9.43 o
   1   5   3        248.08        234.07         7.17 o
   2   5   3         12.62         14.27         0.76 o
   3   5   3         88.56         90.96         3.05 o
   4   5   3         75.43         81.17         3.08 o
   5   5   3          8.09         11.19         1.26 o
   6   5   3          4.62          5.14         0.97 o
   7   5   3          4.05          5.52         1.04 o
  -6   6   3          1.83          1.53         0.80 o
  -5   6   3          2.56          2.53         0.61 o
  -4   6   3          0.91          1.48         0.49 o
  -3   6   3        168.70        174.84         4.54 o
  -2   6   3         25.45         25.30         1.18 o
  -1   6   3        211.31        209.50        12.11 o
   0   6   3         96.99         96.35         2.42 o
   1   6   3        177.76        179.83         4.39 o
   2   6   3        205.76        208.41         4.86 o
   3   6   3         22.75         24.06         0.99 o
   5   6   3          9.21          6.57         1.20 o
   6   6   3          1.55          2.75         0.86 o
   7   6   3          0.33          0.95         0.87 o
  -6   7   3          2.60          3.46         1.05 o
  -5   7   3          0.87          1.39         0.66 o
  -4   7   3         16.47         13.05         1.10 o
  -3   7   3          2.80          2.63         0.84 o
  -2   7   3          4.90          4.53         0.70 o
  -1   7   3         86.18         83.47         2.27 o
   0   7   3        240.64        240.54         8.12 o
   1   7   3         30.23         32.00         3.14 o
   2   7   3         18.84         21.63         1.43 o
   3   7   3         50.89         56.62         2.19 o
   4   7   3         45.41         50.97         2.94 o
   5   7   3          8.79          9.03         1.46 o
   6   7   3          5.99          5.99         1.34 o
  -5   8   3          3.10          2.78         0.93 o
  -4   8   3         17.25         13.71         1.47 o
  -3   8   3         15.37         13.20         1.40 o
  -2   8   3        108.03        102.67         4.66 o
  -1   8   3         21.18         19.98         3.31 o
   0   8   3          1.64          0.96         0.63 o
   1   8   3          4.25          4.57         0.88 o
   2   8   3         39.29         33.97         1.92 o
   3   8   3          6.30          7.56         1.05 o
   4   8   3         14.09         13.92         1.90 o
   5   8   3         10.43          9.51         1.62 o
   6   8   3          0.40          0.13         1.04 o
  -4   9   3          0.32         -0.08         0.65 o
  -3   9   3         16.08         13.99         2.32 o
  -2   9   3         24.73         23.59         2.79 o
  -1   9   3         13.26         11.62         1.40 o
   0   9   3         27.72         37.73         3.19 o
   1   9   3         51.54         54.87         2.53 o
   2   9   3         13.88         11.82         1.75 o
   3   9   3         11.13         10.33         1.26 o
   4   9   3          5.03          2.83         1.22 o
   5   9   3          0.02         -0.80         0.91 o
  -3  10   3          2.38          1.85         1.20 o
  -2  10   3          9.87         12.03         2.35 o
  -1  10   3          0.84          1.09         0.79 o
   0  10   3         25.60         32.51         3.23 o
   1  10   3         41.59         48.68         3.75 o
   2  10   3         49.02         48.63         3.10 o
   3  10   3          2.24          3.37         1.46 o
   4  10   3          5.59          6.16         1.64 o
   5  10   3          2.69          2.14         1.47 o
  -2  11   3          5.42          4.13         1.51 o
  -1  11   3          1.45          0.60         1.04 o
   0  11   3          3.11          2.56         1.01 o
   1  11   3         14.63         13.61         2.41 o
   2  11   3          5.08          4.49         1.16 o
   0  12   3          4.36          2.53         1.55 o
   1  12   3          1.59          1.01         0.94 o
   2  12   3          2.36          1.54         1.44 o
  -2 -11   4          1.87          1.79         0.92 o
  -1 -11   4          0.29          0.59         0.85 o
   0 -11   4          2.41          1.78         1.30 o
   1 -11   4         12.96         16.75         1.78 o
   2 -11   4          1.03         -0.22         0.84 o
  -4 -10   4          0.74          1.75         1.20 o
  -3 -10   4          1.06          0.67         1.09 o
  -2 -10   4          0.61          0.27         0.94 o
  -1 -10   4          2.71          0.90         0.78 o
   0 -10   4          2.78          3.47         1.45 o
   1 -10   4          2.12          2.41         1.07 o
   2 -10   4          3.91          3.60         1.00 o
   3 -10   4          5.81          5.23         3.21 o
  -5  -9   4          5.31          5.92         1.47 o
  -4  -9   4          0.37          0.67         0.97 o
  -3  -9   4          2.89          4.58         1.44 o
  -2  -9   4          2.85          1.55         0.74 o
  -1  -9   4          1.24          0.46         0.63 o
   0  -9   4         39.19         40.19         3.10 o
   1  -9   4          8.74          7.42         1.77 o
   2  -9   4          2.25          2.54         0.82 o
   3  -9   4          1.85          1.12         0.66 o
   4  -9   4          3.97          3.31         0.86 o
  -5  -8   4          6.04          4.81         1.23 o
  -4  -8   4          4.80          2.95         1.14 o
  -3  -8   4         20.35         23.18         2.30 o
  -2  -8   4          7.55          8.59         1.61 o
  -1  -8   4         10.97         11.16         1.23 o
   0  -8   4          0.24          0.06         0.40 o
   1  -8   4         20.01         16.58         1.35 o
   2  -8   4          6.82          8.30         0.94 o
   3  -8   4         19.63         20.85         1.42 o
   4  -8   4          6.51          7.47         1.14 o
   5  -8   4          0.58          0.96         0.68 o
  -6  -7   4          1.36          1.95         1.01 o
  -5  -7   4          1.91          2.28         0.96 o
  -4  -7   4          3.64          5.80         1.25 o
  -3  -7   4         46.63         49.39         2.82 o
  -2  -7   4         17.33         19.73         1.32 o
  -1  -7   4          2.22          1.46         0.45 o
   0  -7   4         16.40         17.35         1.06 o
   1  -7   4         41.86         41.27         1.35 o
   2  -7   4         25.76         25.10         2.05 o
   3  -7   4         14.76         14.74         1.16 o
   4  -7   4          0.54          1.20         0.57 o
   5  -7   4          4.39          4.79         0.87 o
   6  -7   4          0.29          0.94         0.76 o
  -6  -6   4          1.07          1.40         0.78 o
  -5  -6   4         21.37         23.65         1.73 o
  -4  -6   4         51.63         51.08         2.66 o
  -3  -6   4          0.00         -0.04         0.37 o
  -2  -6   4         13.67         14.77         0.98 o
  -1  -6   4          4.97          4.91         0.48 o
   0  -6   4         26.90         25.85         0.94 o
   1  -6   4         88.58         89.60         1.96 o
   2  -6   4         14.71         13.42         0.97 o
   3  -6   4         11.27          9.77         1.42 o
   4  -6   4         34.66         34.17         1.64 o
   5  -6   4         35.89         35.76         1.52 o
   6  -6   4          3.74          3.03         0.83 o
  -7  -5   4          0.27          0.91         1.09 o
  -6  -5   4          1.33          0.61         0.51 o
  -5  -5   4          5.96          5.17         0.72 o
  -4  -5   4         33.18         39.77         1.57 o
  -3  -5   4          9.05          9.25         1.82 o
  -2  -5   4        163.81        166.58         2.70 o
  -1  -5   4         86.76         84.79         1.63 o
   0  -5   4        134.52        133.05         2.32 o
   1  -5   4         15.40         15.30         0.76 o
   2  -5   4         63.85         62.12         1.77 o
   3  -5   4          3.61          1.75         0.78 o
   4  -5   4          3.33          4.52         0.67 o
   5  -5   4          1.49          1.57         0.49 o
   6  -5   4          5.35          4.14         0.84 o
  -7  -4   4          1.96          0.53         1.04 o
  -6  -4   4          1.27          0.40         0.85 o
  -5  -4   4         15.47         15.70         1.47 o
  -4  -4   4          0.38          1.19         0.44 o
  -3  -4   4         24.94         25.42         0.88 o
  -2  -4   4        185.65        183.12         2.69 o
  -1  -4   4        102.31        101.68         1.55 o
   0  -4   4         73.82         75.48         1.32 o
   1  -4   4         26.20         26.21         0.85 o
   2  -4   4         27.26         24.07         0.90 o
   3  -4   4        134.23        130.10         2.87 o
   4  -4   4         55.88         55.27         1.56 o
   5  -4   4         35.52         34.22         1.31 o
   6  -4   4          7.44          8.35         0.98 o
   7  -4   4          0.35          0.26         0.64 o
  -7  -3   4          1.58          1.26         1.08 o
  -6  -3   4          1.18          0.56         0.84 o
  -5  -3   4          7.87         10.28         1.68 o
  -4  -3   4         23.96         24.92         1.05 o
  -3  -3   4         84.68         87.27         1.75 o
  -2  -3   4        477.11        480.29         6.19 o
  -1  -3   4         50.67         42.24         1.02 o
   0  -3   4        722.88        723.38         8.25 o
   1  -3   4        161.21        161.71         2.31 o
   2  -3   4          6.77          8.19         0.66 o
   3  -3   4         71.74         68.37         1.56 o
   4  -3   4         63.23         63.58         1.59 o
   5  -3   4         17.74         19.66         1.00 o
   6  -3   4         16.34         16.46         1.19 o
   7  -3   4          3.24          3.73         1.10 o
  -7  -2   4          1.97          0.29         1.01 o
  -6  -2   4         13.15         12.87         0.88 o
  -5  -2   4         32.64         33.36         2.11 o
  -4  -2   4         18.72         18.20         0.88 o
  -3  -2   4        147.99        142.42         2.17 o
  -2  -2   4        232.61        233.19         3.17 o
  -1  -2   4         57.11         59.40         0.97 o
   0  -2   4          2.78          2.01         0.26 o
   1  -2   4         80.41         81.69         1.42 o
   2  -2   4        208.46        222.67         3.36 o
   3  -2   4         25.67         30.56         0.91 o
   4  -2   4         18.95         18.36         0.83 o
   5  -2   4          4.68          3.56         0.49 o
   6  -2   4         62.58         69.82         2.07 o
   7  -2   4          2.40          1.82         0.60 o
  -7  -1   4          0.33          0.26         0.46 o
  -6  -1   4          0.15          0.09         0.38 o
  -5  -1   4         53.45         52.24         2.19 o
  -4  -1   4         52.19         53.46         1.63 o
  -3  -1   4         56.98         50.72         1.00 o
  -2  -1   4        216.40        202.25         2.85 o
  -1  -1   4        681.15        739.69         8.38 o
   0  -1   4       1421.07       1373.41        14.99 o
   1  -1   4        116.50        128.01         1.97 o
   2  -1   4        112.13        100.87         1.73 o
   3  -1   4         22.55         22.14         0.73 o
   4  -1   4         63.66         58.18         1.36 o
   5  -1   4         33.72         34.53         1.24 o
   6  -1   4          9.73          7.64         0.81 o
   7  -1   4          3.37          5.67         1.24 o
  -7   0   4          5.91          3.17         0.67 o
  -6   0   4         40.38         36.84         1.61 o
  -5   0   4         12.63         13.62         0.91 o
  -4   0   4         11.83         12.83         1.35 o
  -3   0   4        118.06        113.45         2.14 o
  -2   0   4        523.03        550.52         8.03 o
  -1   0   4        318.69        317.27         3.76 o
   0   0   4        311.87        290.68         3.54 o
   1   0   4        277.75        301.25         4.07 o
   2   0   4        207.70        200.42         3.33 o
   3   0   4        139.30        150.93         2.75 o
   4   0   4         40.94         39.33         1.02 o
   5   0   4         12.99         14.03         0.84 o
   6   0   4          8.26          9.92         0.85 o
   7   0   4         18.23         17.63         1.79 o
  -7   1   4         10.46         10.75         3.22 o
  -6   1   4          4.43          4.29         0.84 o
  -5   1   4          9.96         11.89         1.51 o
  -4   1   4         61.44         60.38         1.51 o
  -3   1   4         11.80         11.77         0.62 o
  -2   1   4        345.90        334.21         4.52 o
  -1   1   4        155.77        132.41         2.15 o
   0   1   4        152.21        159.61         2.69 o
   1   1   4        103.17        107.17         1.57 o
   2   1   4        275.20        292.75         4.52 o
   3   1   4         11.45         10.78         0.58 o
   4   1   4         43.30         40.16         1.16 o
   5   1   4         44.01         41.96         1.57 o
   6   1   4         11.91         12.29         1.22 o
   7   1   4          8.15          8.68         1.36 o
  -7   2   4          8.82         10.29         1.15 o
  -6   2   4          7.21          7.14         0.94 o
  -5   2   4         78.80         77.60         2.51 o
  -4   2   4         16.75         18.07         0.88 o
  -3   2   4        124.00        122.26         3.33 o
  -2   2   4        176.50        171.49         3.11 o
  -1   2   4        256.59        259.98         4.04 o
   0   2   4        106.40        102.16         1.74 o
   1   2   4        533.11        521.77         6.73 o
   2   2   4         75.31         79.24         1.40 o
   3   2   4         36.02         38.66         0.92 o
   4   2   4         66.54         65.89         1.33 o
   5   2   4          0.34          1.20         0.65 o
   7   2   4          6.27          6.04         1.20 o
  -7   3   4          2.53          2.52         0.99 o
  -6   3   4         12.88         15.10         1.34 o
  -5   3   4         49.73         52.55         2.18 o
  -4   3   4        118.43        112.14         2.55 o
  -3   3   4         13.95         13.84         1.24 o
  -2   3   4         13.41         16.39         0.65 o
  -1   3   4          2.06          4.11         1.09 o
   0   3   4        156.16        146.36         2.47 o
   1   3   4        752.43        728.35        10.61 o
   2   3   4         10.53         10.51         0.59 o
   3   3   4        181.63        175.77         2.64 o
   4   3   4          1.40          1.33         0.41 o
   5   3   4         13.44         14.06         0.92 o
  -7   4   4          8.29          7.76         1.48 o
  -6   4   4         14.91         13.65         1.35 o
  -5   4   4         35.18         32.22         1.90 o
  -4   4   4         28.24         32.02         1.26 o
  -3   4   4         16.65         16.28         0.91 o
  -2   4   4         77.15         83.22         3.11 o
  -1   4   4         94.97         85.46         1.99 o
   0   4   4        106.75         96.96         2.03 o
   1   4   4          0.66          1.33         0.72 o
   2   4   4         74.60         71.22         1.68 o
   3   4   4        122.55        120.09         2.40 o
   4   4   4         85.22         82.04         2.28 o
   5   4   4         36.29         38.23         2.13 o
   6   4   4          5.52          5.86         1.04 o
  -6   5   4          6.68          7.76         1.19 o
  -5   5   4         19.92         22.92         1.31 o
  -4   5   4         15.35         13.67         0.99 o
  -3   5   4         22.09         19.99         2.91 o
  -2   5   4        119.91        128.28         2.77 o
  -1   5   4          5.77          6.47         2.15 o
   0   5   4        216.53        219.17         4.84 o
   1   5   4        154.82        150.17         3.60 o
   2   5   4        128.26        136.52         2.74 o
   3   5   4         83.59         77.72         1.89 o
   4   5   4         13.11         12.04         0.93 o
   5   5   4          1.79          0.90         0.73 o
   6   5   4          1.75          1.36         0.76 o
   7   5   4          0.14         -0.39         0.75 o
  -6   6   4         14.23         16.63         1.64 o
  -5   6   4          7.46          8.31         0.95 o
  -4   6   4         26.66         24.61         1.34 o
  -3   6   4         73.13         70.18         2.54 o
  -2   6   4          4.04          2.59         0.52 o
  -1   6   4         26.88         28.55         1.31 o
   0   6   4         35.93         35.80         1.70 o
   1   6   4        106.87        109.80         3.20 o
   2   6   4         73.93         80.22         4.41 o
   3   6   4         12.30         11.99         0.82 o
   4   6   4         35.20         41.96         2.73 o
   5   6   4         17.80         16.73         1.70 o
   6   6   4          0.28          0.78         0.73 o
   7   6   4          0.27          1.16         0.90 o
  -5   7   4         11.16         12.27         1.15 o
  -4   7   4         19.08         16.95         2.88 o
  -3   7   4         13.56         15.88         1.38 o
  -2   7   4         11.86          9.24         1.74 o
  -1   7   4         73.35         81.90         2.24 o
   0   7   4         10.84         13.53         1.27 o
   1   7   4         40.30         38.02         1.87 o
   2   7   4          1.67          1.66         0.58 o
   3   7   4          1.13          0.82         0.52 o
   4   7   4         25.36         26.60         2.32 o
   5   7   4          6.35          5.87         1.37 o
   6   7   4          7.03          5.64         1.33 o
  -5   8   4          4.45          1.91         0.72 o
  -4   8   4          6.12          6.26         1.24 o
  -3   8   4          0.89          0.91         0.63 o
  -2   8   4         12.43         11.45         1.26 o
  -1   8   4         33.03         31.68         3.64 o
   0   8   4         15.24         15.38         1.45 o
   1   8   4          5.04          3.97         0.87 o
   2   8   4          1.35          0.34         0.53 o
   3   8   4          9.98         14.28         1.43 o
   4   8   4          4.96          6.66         1.52 o
   5   8   4          1.57          0.22         0.93 o
   6   8   4          1.33          1.52         1.08 o
  -4   9   4          1.44          0.18         0.87 o
  -3   9   4          0.10         -0.22         0.84 o
  -2   9   4         14.52         14.86         2.34 o
  -1   9   4         30.20         27.34         2.01 o
   0   9   4          9.25         11.05         1.84 o
   1   9   4         37.31         33.84         3.05 o
   2   9   4         11.53         10.94         1.80 o
   3   9   4         14.54         13.25         1.41 o
   4   9   4          2.12          3.39         1.26 o
   5   9   4          1.29          2.93         1.36 o
  -3  10   4          5.29          4.04         1.58 o
  -2  10   4         12.12         12.95         2.33 o
  -1  10   4          0.86         -0.26         0.67 o
   0  10   4          3.48          5.06         1.14 o
   1  10   4         10.53         11.37         2.24 o
   2  10   4         19.32         19.97         1.85 o
   3  10   4          4.98          3.21         1.50 o
   4  10   4          4.29          2.27         1.46 o
  -2  11   4          3.43          1.48         1.33 o
  -1  11   4          7.12          4.49         1.73 o
   0  11   4          4.42          3.72         1.11 o
   1  11   4          4.67          5.13         2.11 o
   2  11   4          0.17          1.38         0.88 o
   3  11   4          3.26          3.85         1.60 o
  -2 -11   5          3.34          3.46         1.11 o
  -1 -11   5          0.24          0.10         0.80 o
   0 -11   5          1.53          2.01         1.28 o
   1 -11   5          6.32          7.07         1.92 o
  -3 -10   5          2.52          4.30         1.57 o
  -2 -10   5          0.35          0.32         0.72 o
  -1 -10   5          2.85          3.30         0.99 o
   0 -10   5          1.42          1.96         1.08 o
   1 -10   5          6.57          7.77         1.38 o
   2 -10   5          0.89          0.52         0.78 o
   3 -10   5          1.18          0.59         1.51 o
  -4  -9   5          2.18          1.49         1.10 o
  -3  -9   5          2.03          0.88         1.03 o
  -2  -9   5          6.44          7.70         1.18 o
  -1  -9   5          4.06          3.15         0.88 o
   0  -9   5          0.86          1.04         0.51 o
   1  -9   5          5.53          7.54         1.20 o
   2  -9   5          5.36          5.16         1.06 o
   3  -9   5          2.69          2.12         0.73 o
   4  -9   5          0.58          0.37         0.60 o
  -5  -8   5          5.43          5.51         1.41 o
  -4  -8   5         17.20         17.46         2.10 o
  -3  -8   5          1.28          2.08         1.03 o
  -2  -8   5         11.34         11.26         1.53 o
  -1  -8   5          9.82         11.87         0.99 o
   0  -8   5          0.61          0.42         0.38 o
   1  -8   5         21.97         18.22         1.29 o
   2  -8   5          9.92          8.87         0.97 o
   3  -8   5          3.20          4.93         0.83 o
   4  -8   5          0.73          0.18         0.52 o
   5  -8   5          1.54          1.76         0.66 o
  -6  -7   5          0.72          1.51         0.94 o
  -5  -7   5          2.98          3.16         1.03 o
  -4  -7   5         10.68         13.53         1.68 o
  -3  -7   5          5.31          5.06         1.25 o
  -2  -7   5         38.30         35.82         2.07 o
  -1  -7   5         49.95         51.32         2.17 o
   0  -7   5         22.51         23.53         1.05 o
   1  -7   5         53.70         54.31         1.59 o
   2  -7   5          3.06          5.84         0.77 o
   3  -7   5          1.39          0.49         0.49 o
   4  -7   5          0.73          0.06         0.44 o
   5  -7   5          1.39          1.85         0.63 o
  -6  -6   5          4.47          4.37         1.08 o
  -5  -6   5          5.18          5.75         1.14 o
  -4  -6   5         17.07         16.68         1.70 o
  -3  -6   5         36.72         40.18         2.42 o
  -2  -6   5         61.74         62.67         1.74 o
  -1  -6   5         53.30         53.80         1.36 o
   0  -6   5         73.63         72.69         1.86 o
   1  -6   5        109.94        116.84         2.12 o
   2  -6   5         49.64         44.40         1.62 o
   3  -6   5         21.88         20.45         1.17 o
   4  -6   5         12.99         12.81         0.99 o
   5  -6   5         17.39         17.43         1.19 o
   6  -6   5          1.06          0.44         0.65 o
  -6  -5   5          1.06          1.27         0.57 o
  -5  -5   5          7.82          8.43         1.32 o
  -4  -5   5         14.59         19.40         1.58 o
  -3  -5   5          4.49          5.00         1.17 o
  -2  -5   5         21.29         23.43         0.86 o
  -1  -5   5        325.63        326.67         4.62 o
   0  -5   5         70.56         65.73         1.34 o
   1  -5   5         65.76         62.68         1.83 o
   2  -5   5         31.65         26.22         1.05 o
   3  -5   5         11.43         11.09         1.12 o
   4  -5   5          3.57          3.89         0.78 o
   5  -5   5          2.86          3.11         0.60 o
   6  -5   5          5.34          4.87         0.88 o
  -7  -4   5          0.79          0.30         1.11 o
  -6  -4   5          4.89          5.29         1.46 o
  -5  -4   5         33.05         34.54         4.83 o
  -4  -4   5         57.26         58.59         1.90 o
  -3  -4   5        102.96        105.15         2.20 o
  -2  -4   5         20.79         20.10         0.67 o
  -1  -4   5          2.46          2.62         0.52 o
   0  -4   5        119.39        110.79         1.80 o
   1  -4   5         64.27         60.03         1.26 o
   2  -4   5        108.51        105.51         2.10 o
   3  -4   5         71.23         69.59         2.36 o
   4  -4   5         22.78         25.31         1.13 o
   5  -4   5         14.64         14.37         0.97 o
   6  -4   5         10.05         10.04         1.08 o
   7  -4   5          2.94          2.62         0.81 o
  -7  -3   5          1.71          0.30         1.02 o
  -6  -3   5          3.07          4.42         1.64 o
  -5  -3   5          8.98         12.11         0.90 o
  -4  -3   5         17.42         15.49         0.98 o
  -3  -3   5         44.14         44.03         1.21 o
  -2  -3   5        191.36        188.14         2.76 o
  -1  -3   5         30.50         31.70         0.73 o
   0  -3   5         21.85         19.66         0.60 o
   1  -3   5        393.02        419.96         5.16 o
   2  -3   5         96.27         87.99         1.59 o
   3  -3   5         18.95         21.24         0.92 o
   4  -3   5          5.63          6.66         0.63 o
   5  -3   5         12.40         12.06         0.86 o
   6  -3   5          0.06         -0.19         0.45 o
   7  -3   5          1.90          1.40         0.69 o
  -7  -2   5          3.69          4.70         0.73 o
  -6  -2   5         27.65         30.65         1.43 o
  -5  -2   5          6.61          5.63         0.66 o
  -4  -2   5         59.93         62.64         1.89 o
  -3  -2   5        123.85        127.11         2.54 o
  -2  -2   5         57.61         46.29         0.98 o
  -1  -2   5         85.07         91.86         1.43 o
   0  -2   5         22.44         18.33         0.56 o
   1  -2   5         49.80         50.99         1.04 o
   2  -2   5        168.91        165.23         3.09 o
   3  -2   5        220.70        210.16         3.35 o
   4  -2   5        224.35        200.18         3.36 o
   5  -2   5          8.68          9.64         0.75 o
   6  -2   5         26.34         25.50         1.36 o
   7  -2   5          4.64          6.18         0.90 o
  -7  -1   5          2.42          3.09         0.69 o
  -6  -1   5          9.36         10.56         1.71 o
  -5  -1   5          1.27          1.52         0.46 o
  -4  -1   5        215.21        211.88         4.66 o
  -3  -1   5        195.07        190.75         3.33 o
  -2  -1   5        130.35        143.59         2.21 o
  -1  -1   5        642.53        700.08         7.91 o
   0  -1   5        261.78        263.44         3.34 o
   1  -1   5        246.13        255.41         3.26 o
   2  -1   5          1.76          1.47         0.26 o
   3  -1   5         36.71         39.26         1.20 o
   4  -1   5        111.64        106.55         2.40 o
   5  -1   5         13.35         16.15         0.99 o
   6  -1   5         16.23         13.90         1.34 o
   7  -1   5          7.46          8.37         1.57 o
  -7   0   5          4.91          4.94         1.39 o
  -6   0   5         13.23         13.31         1.04 o
  -5   0   5          7.51          8.20         0.80 o
  -4   0   5         47.59         48.44         1.65 o
  -3   0   5         32.77         33.74         1.06 o
  -2   0   5        255.18        259.88         3.68 o
  -1   0   5        439.74        448.04         5.25 o
   0   0   5         64.96         69.64         1.18 o
   1   0   5        229.27        235.86         3.35 o
   2   0   5         33.01         27.96         0.94 o
   3   0   5         58.19         57.61         1.52 o
   4   0   5         44.55         44.53         1.17 o
   5   0   5         47.40         46.71         1.57 o
   6   0   5         13.92         13.79         1.45 o
   7   0   5         11.63         11.70         1.61 o
  -7   1   5          4.32          3.90         1.49 o
  -6   1   5          5.66          5.80         0.82 o
  -5   1   5          6.55          9.81         0.97 o
  -4   1   5         89.14         89.30         2.21 o
  -3   1   5        113.75        126.09         2.49 o
  -2   1   5        646.62        629.64         8.16 o
  -1   1   5        518.17        494.69         6.45 o
   0   1   5        277.79        321.95         5.02 o
   1   1   5        465.23        437.26         5.75 o
   2   1   5         77.87         77.33         1.71 o
   3   1   5        149.31        143.84         2.75 o
   4   1   5         34.37         33.31         1.12 o
   5   1   5          7.85          7.68         0.84 o
   6   1   5          1.25          1.10         0.57 o
   7   1   5          2.55          2.04         1.04 o
  -7   2   5          6.54          4.95         1.55 o
  -6   2   5         11.35         11.15         1.14 o
  -5   2   5         19.11         18.93         1.27 o
  -4   2   5         52.02         48.70         1.46 o
  -3   2   5        136.49        129.75         2.65 o
  -2   2   5        322.43        313.93         4.49 o
  -1   2   5         64.99         62.52         1.26 o
   0   2   5        417.00        408.21         5.51 o
   1   2   5        137.19        131.98         2.18 o
   2   2   5        118.19        119.46         2.22 o
   3   2   5         97.12         89.87         1.70 o
   4   2   5         17.89         18.06         0.84 o
   5   2   5         56.76         56.46         2.80 o
   7   2   5          2.25          2.43         0.96 o
  -7   3   5          5.11          4.97         1.22 o
  -6   3   5          6.53          7.32         1.04 o
  -5   3   5          9.20          9.62         1.03 o
  -4   3   5          7.18          7.25         1.31 o
  -3   3   5         99.43         87.12         2.08 o
  -2   3   5         62.18         59.73         1.33 o
  -1   3   5        439.90        432.89         5.92 o
   0   3   5        159.76        152.10         2.47 o
   1   3   5         27.51         31.87         1.05 o
   2   3   5         40.57         43.89         1.26 o
   3   3   5         25.20         23.39         0.76 o
   4   3   5         11.63         13.61         0.95 o
   5   3   5          2.04          2.88         0.59 o
  -6   4   5          8.72          8.59         1.17 o
  -5   4   5         19.38         19.72         2.18 o
  -4   4   5         24.62         27.13         1.23 o
  -3   4   5         49.74         49.66         1.56 o
  -2   4   5         24.60         20.51         0.81 o
  -1   4   5        365.54        365.82         6.11 o
   0   4   5        141.10        141.66         2.51 o
   1   4   5         17.67         14.92         1.16 o
   2   4   5        279.50        277.97         4.76 o
   3   4   5          8.42          9.04         0.66 o
   4   4   5         10.35          9.71         0.87 o
   5   4   5          1.40          2.52         0.85 o
   6   4   5          1.82          2.32         0.86 o
  -6   5   5         25.14         21.87         1.73 o
  -5   5   5         19.90         20.25         1.27 o
  -4   5   5          2.29          1.87         0.51 o
  -3   5   5         28.24         26.08         1.19 o
  -2   5   5         30.78         35.93         1.87 o
  -1   5   5         44.04         43.98         1.70 o
   0   5   5         88.97         81.64         1.74 o
   1   5   5        177.25        187.81         3.64 o
   2   5   5         83.33         80.97         3.34 o
   3   5   5         10.43         10.02         0.76 o
   4   5   5         11.75         14.47         2.21 o
   5   5   5          1.74          3.16         0.93 o
   6   5   5          2.47          3.59         1.01 o
  -6   6   5         21.75         18.20         1.81 o
  -5   6   5          0.27          0.69         0.53 o
  -4   6   5         15.05         14.47         1.38 o
  -3   6   5         15.62         18.43         1.88 o
  -2   6   5         80.54         70.83         2.52 o
  -1   6   5          9.88          9.92         0.84 o
   0   6   5         52.61         49.66         3.18 o
   1   6   5         26.21         25.95         1.23 o
   2   6   5        152.68        152.29         3.25 o
   3   6   5         14.04         13.78         0.93 o
   4   6   5         22.08         24.04         1.69 o
   5   6   5         15.25         14.92         1.70 o
   6   6   5         17.94         22.67         2.07 o
   7   6   5          3.94          7.22         1.49 o
  -5   7   5         12.90         14.20         1.51 o
  -4   7   5         19.82         17.86         1.26 o
  -3   7   5         10.41         12.73         3.06 o
  -2   7   5          9.00          8.67         1.08 o
  -1   7   5         21.72         24.06         1.27 o
   0   7   5         47.07         45.93         2.14 o
   1   7   5         56.83         66.31         3.57 o
   2   7   5          9.69          7.88         1.04 o
   3   7   5          2.50          1.21         0.48 o
   4   7   5         12.48         12.24         1.76 o
   5   7   5          0.66          0.18         0.86 o
   6   7   5          3.65          3.47         1.23 o
  -5   8   5         10.78          9.29         1.45 o
  -4   8   5         12.78         13.07         1.19 o
  -3   8   5         10.39         11.86         1.38 o
  -2   8   5         20.48         20.39         2.55 o
  -1   8   5         14.01         15.33         1.49 o
   0   8   5         12.94         13.48         1.42 o
   1   8   5         24.07         24.43         3.36 o
   2   8   5         14.47         19.06         1.89 o
   3   8   5         43.81         54.03         3.34 o
   4   8   5          0.24          0.32         0.95 o
   5   8   5          0.03          0.50         0.96 o
   6   8   5          0.19          0.07         0.96 o
  -4   9   5          7.43          9.25         1.17 o
  -3   9   5          8.14          7.83         1.85 o
  -2   9   5          5.67          5.54         1.61 o
  -1   9   5         11.39         10.06         1.53 o
   0   9   5          4.10          2.62         0.87 o
   1   9   5         13.93         13.65         2.21 o
   2   9   5         16.93         19.49         1.73 o
   3   9   5         15.78         13.75         2.08 o
   4   9   5          3.75          5.41         1.59 o
   5   9   5          0.47          0.54         1.05 o
  -3  10   5          1.56          0.46         1.17 o
  -2  10   5          4.00          1.71         1.23 o
  -1  10   5          4.67          4.34         1.63 o
   0  10   5          1.04          0.47         0.70 o
   1  10   5          6.45          5.29         1.51 o
   2  10   5         10.87         11.16         1.47 o
   3  10   5          4.33          2.89         1.42 o
   4  10   5          1.18          0.33         1.13 o
  -2  11   5          0.23         -0.11         1.04 o
  -1  11   5          9.26         10.26         2.29 o
   0  11   5          3.99          2.45         1.04 o
   1  11   5         10.71          9.81         1.56 o
   2  11   5          2.30          3.47         1.14 o
   3  11   5          0.40          0.62         1.27 o
  -1 -11   6          0.26          1.84         1.44 o
   0 -11   6         11.01         11.59         2.34 o
  -3 -10   6          3.87          9.10         2.03 o
  -2 -10   6          1.04          0.46         0.95 o
  -1 -10   6          3.54          4.85         1.17 o
   0 -10   6         14.95         17.68         1.88 o
   1 -10   6         12.58         15.56         1.39 o
   2 -10   6          6.60          5.53         0.97 o
  -4  -9   6          6.64          9.71         1.96 o
  -3  -9   6          5.48          6.54         1.66 o
  -2  -9   6          1.20          1.03         0.68 o
  -1  -9   6          7.32          7.02         2.53 o
   0  -9   6          1.71          2.08         0.59 o
   1  -9   6          6.59          7.29         0.97 o
   2  -9   6          5.95          6.05         0.95 o
   3  -9   6          0.07          0.90         0.67 o
   4  -9   6          0.28         -0.33         0.64 o
  -5  -8   6          2.80          2.70         1.22 o
  -4  -8   6          9.12          7.26         1.60 o
  -3  -8   6         10.08         10.38         1.80 o
  -2  -8   6          0.70          0.16         0.55 o
  -1  -8   6         22.18         27.58         1.44 o
   0  -8   6          2.73          3.56         0.61 o
   1  -8   6          4.74          5.15         0.77 o
   2  -8   6          9.76          9.39         1.02 o
   3  -8   6          0.12          0.08         0.48 o
   4  -8   6         10.89         10.56         1.34 o
  -5  -7   6          1.52          2.52         1.12 o
  -4  -7   6          0.47          0.95         0.87 o
  -3  -7   6          6.75          8.58         1.53 o
  -2  -7   6         11.75         12.05         1.21 o
  -1  -7   6         26.63         31.74         1.16 o
   0  -7   6         19.36         19.06         1.10 o
   1  -7   6         27.35         28.54         1.95 o
   2  -7   6          6.00          4.69         0.88 o
   3  -7   6         13.68         15.81         1.11 o
   4  -7   6          2.72          2.58         0.64 o
   5  -7   6          4.25          3.77         0.75 o
  -6  -6   6         13.47         13.44         1.60 o
  -5  -6   6          0.50          0.76         0.77 o
  -4  -6   6          4.65          2.58         0.93 o
  -3  -6   6         25.49         25.44         2.14 o
  -2  -6   6         16.94         19.67         1.05 o
  -1  -6   6         35.89         34.50         1.10 o
   0  -6   6        100.36        103.12         2.36 o
   1  -6   6          6.02          6.97         0.60 o
   2  -6   6         53.80         48.22         1.49 o
   3  -6   6          2.33          2.37         0.67 o
   4  -6   6          8.41          8.96         0.86 o
   5  -6   6         22.98         25.59         2.29 o
   6  -6   6          1.55          1.82         0.80 o
  -6  -5   6          1.74          0.97         0.65 o
  -5  -5   6          8.42         10.21         1.04 o
  -4  -5   6          5.01          6.00         1.11 o
  -3  -5   6         21.11         18.06         1.15 o
  -2  -5   6        101.87        107.29         2.43 o
  -1  -5   6        180.28        180.08         2.97 o
   0  -5   6         38.74         43.68         1.38 o
   1  -5   6         20.79         19.45         0.98 o
   2  -5   6         10.54          8.36         0.94 o
   3  -5   6          0.55          0.22         0.32 o
   4  -5   6          4.91          5.13         1.36 o
   5  -5   6          4.25          1.76         0.53 o
   6  -5   6         11.81         14.25         1.34 o
  -6  -4   6          0.13         -0.40         0.44 o
  -5  -4   6         19.64         17.50         1.49 o
  -4  -4   6         12.16         11.79         0.97 o
  -3  -4   6         16.15         15.64         1.00 o
  -2  -4   6         30.44         27.67         0.86 o
  -1  -4   6         39.81         37.53         1.64 o
   0  -4   6        134.36        125.76         2.03 o
   1  -4   6         87.88         86.87         1.65 o
   2  -4   6         41.52         41.31         1.24 o
   3  -4   6        122.55        112.41         2.37 o
   4  -4   6          3.72          3.61         0.69 o
   5  -4   6          3.20          3.24         0.60 o
   6  -4   6          2.68          3.38         0.79 o
  -6  -3   6         14.73         20.94         1.29 o
  -5  -3   6          7.30          8.04         0.85 o
  -4  -3   6         15.80         13.35         0.97 o
  -3  -3   6         57.14         54.04         1.46 o
  -2  -3   6          6.61          6.53         0.51 o
  -1  -3   6        280.66        273.68         3.53 o
   0  -3   6        303.15        315.28         4.05 o
   1  -3   6          4.10          2.99         0.35 o
   2  -3   6         72.89         70.96         1.62 o
   3  -3   6         14.68         15.12         0.85 o
   4  -3   6          8.76          8.02         0.73 o
   5  -3   6          7.41          8.40         0.78 o
   6  -3   6          2.66          3.42         0.86 o
   7  -3   6          1.30          0.22         0.68 o
  -7  -2   6          2.04          2.28         0.68 o
  -6  -2   6         23.71         27.04         1.44 o
  -5  -2   6         21.12         24.58         1.29 o
  -4  -2   6         49.38         52.70         2.74 o
  -3  -2   6        116.84        112.14         2.30 o
  -2  -2   6         17.61         15.22         0.60 o
  -1  -2   6          4.06          3.35         0.31 o
   0  -2   6        241.14        235.90         3.14 o
   1  -2   6        136.96        123.15         1.96 o
   2  -2   6        154.68        158.07         2.41 o
   3  -2   6        113.25        115.15         2.34 o
   4  -2   6         16.43         15.96         0.90 o
   5  -2   6          5.31          7.77         0.71 o
   6  -2   6         16.84         16.14         1.21 o
   7  -2   6          6.50          5.86         0.89 o
  -7  -1   6          1.36          1.10         0.60 o
  -6  -1   6          3.11          3.79         0.89 o
  -5  -1   6          2.29          2.39         0.56 o
  -4  -1   6         37.11         38.19         1.49 o
  -3  -1   6        137.69        127.69         2.14 o
  -2  -1   6         27.33         27.32         1.52 o
  -1  -1   6         98.73        102.43         1.55 o
   0  -1   6        228.25        234.82         3.10 o
   1  -1   6        354.01        341.76         4.77 o
   2  -1   6        139.83        147.22         2.54 o
   3  -1   6          5.64          7.36         0.74 o
   4  -1   6         34.44         32.95         1.11 o
   5  -1   6          2.37          2.61         0.47 o
   6  -1   6          2.92          2.45         0.64 o
   7  -1   6          1.14          1.58         0.80 o
  -7   0   6          2.48          2.92         0.81 o
  -6   0   6          0.27          0.63         0.49 o
  -5   0   6         43.51         45.96         1.80 o
  -4   0   6          6.81          5.52         0.70 o
  -3   0   6        172.76        158.49         3.01 o
  -2   0   6         52.78         55.77         1.19 o
  -1   0   6        178.88        170.73         2.33 o
   0   0   6         57.65         59.20         1.13 o
   1   0   6        163.14        157.38         2.28 o
   2   0   6         28.51         32.25         1.50 o
   3   0   6        307.46        288.13         4.26 o
   4   0   6         60.62         59.60         1.47 o
   5   0   6          8.64          8.97         0.81 o
   6   0   6          2.93          2.43         0.58 o
   7   0   6         10.96         13.08         1.81 o
  -7   1   6          7.12          6.32         1.15 o
  -6   1   6          0.18         -0.25         0.81 o
  -5   1   6         30.70         31.22         2.64 o
  -4   1   6        159.29        155.43         3.09 o
  -3   1   6        507.02        509.74         8.03 o
  -2   1   6        121.00        121.99         2.09 o
  -1   1   6         81.90         85.65         1.56 o
   0   1   6         51.11         45.55         1.25 o
   1   1   6        103.13         99.99         1.82 o
   2   1   6         72.76         61.89         1.56 o
   3   1   6         28.32         27.39         1.02 o
   4   1   6         66.21         63.30         1.72 o
   5   1   6          1.46          1.56         0.45 o
   6   1   6          7.48          8.02         1.03 o
   7   1   6          0.18          1.14         0.91 o
  -6   2   6          6.64          7.87         1.72 o
  -5   2   6         17.94         18.09         1.32 o
  -4   2   6          0.98          1.93         0.55 o
  -3   2   6         20.11         19.69         0.94 o
  -2   2   6        388.92        392.00         5.47 o
  -1   2   6          7.41          8.18         0.60 o
   0   2   6         49.66         42.97         1.23 o
   1   2   6        153.46        170.18         3.11 o
   2   2   6         19.90         21.10         0.78 o
   3   2   6         71.77         72.11         1.79 o
   4   2   6         50.10         49.32         1.54 o
   5   2   6         68.42         71.05         3.33 o
   6   2   6         10.69         13.55         1.74 o
   7   2   6          1.47          0.89         0.98 o
  -6   3   6          8.40          9.13         1.15 o
  -5   3   6          2.94          3.75         0.77 o
  -4   3   6          9.36         10.30         0.83 o
  -3   3   6        141.57        138.79         4.02 o
  -2   3   6        269.48        256.14         4.52 o
  -1   3   6         22.76         21.43         0.87 o
   0   3   6        370.58        380.87         5.34 o
   1   3   6          7.80          7.67         0.52 o
   2   3   6        116.79        128.56         2.65 o
   3   3   6          7.34          8.40         0.56 o
   4   3   6         15.06         14.05         0.86 o
   5   3   6          6.70          8.51         1.42 o
  -6   4   6          5.65          4.41         0.94 o
  -5   4   6         14.57         17.18         1.40 o
  -4   4   6         34.87         36.96         1.44 o
  -3   4   6         91.54         88.30         2.25 o
  -2   4   6         17.75         19.07         0.97 o
  -1   4   6         57.90         60.40         1.47 o
   0   4   6         95.42         92.68         1.89 o
   1   4   6         26.50         25.52         1.07 o
   2   4   6         28.04         24.65         1.08 o
   3   4   6         22.11         20.00         1.00 o
   4   4   6          4.91          6.43         0.67 o
   5   4   6          9.03          8.19         0.96 o
  -6   5   6         10.96         11.38         1.38 o
  -5   5   6          1.26          1.77         0.71 o
  -4   5   6         21.94         18.52         1.18 o
  -3   5   6          9.91          9.17         0.97 o
  -2   5   6         89.80         86.19         2.76 o
  -1   5   6        220.52        213.79         4.15 o
   0   5   6         49.47         48.74         1.34 o
   1   5   6         44.40         44.76         1.50 o
   2   5   6         14.58         12.06         0.86 o
   3   5   6         18.91         19.30         1.77 o
   4   5   6         22.00         24.45         2.04 o
   5   5   6          5.87          7.22         1.33 o
   6   5   6          1.43          3.03         1.03 o
  -5   6   6         16.96         18.70         1.59 o
  -4   6   6          0.31         -0.24         0.42 o
  -3   6   6         12.47         11.92         0.98 o
  -2   6   6         47.66         45.11         2.02 o
  -1   6   6        146.77        147.01         3.25 o
   0   6   6         73.91         75.58         2.70 o
   1   6   6        126.11        121.83         6.31 o
   2   6   6         74.72         66.49         1.98 o
   3   6   6          1.26          1.23         0.45 o
   4   6   6          2.86          2.74         0.71 o
   5   6   6          8.29          8.43         1.50 o
   6   6   6         11.60         15.66         1.91 o
  -5   7   6          7.73          6.84         1.16 o
  -4   7   6          0.98          0.84         0.55 o
  -3   7   6         11.14         10.92         1.27 o
  -2   7   6         43.02         43.91         5.49 o
  -1   7   6         12.22         12.85         1.29 o
   0   7   6         85.46         86.45         3.11 o
   1   7   6         21.85         21.57         1.61 o
   2   7   6         10.37          9.18         0.90 o
   3   7   6          3.40          4.50         0.75 o
   4   7   6          2.69          2.76         0.75 o
   5   7   6          2.39          3.79         1.22 o
   6   7   6          2.73          3.26         1.21 o
  -4   8   6          9.87         10.27         1.24 o
  -3   8   6          4.64          4.83         1.23 o
  -2   8   6         14.84         17.69         2.42 o
  -1   8   6          2.78          1.55         0.71 o
   0   8   6         15.30         15.51         1.86 o
   1   8   6         15.46         14.34         1.46 o
   2   8   6          5.43          7.47         1.16 o
   3   8   6         27.58         23.44         1.93 o
   4   8   6         11.78         15.14         2.19 o
   5   8   6          0.37          1.60         1.05 o
  -3   9   6          6.49          6.01         1.73 o
  -2   9   6          3.36          4.80         1.48 o
  -1   9   6          5.64          7.12         1.80 o
   0   9   6         27.48         27.88         2.07 o
   1   9   6          3.17          1.86         0.82 o
   2   9   6         16.50         16.69         1.66 o
   3   9   6          5.30          5.37         1.08 o
   4   9   6          7.88          8.04         1.86 o
   5   9   6          0.81         -0.70         1.00 o
  -2  10   6          6.48          5.78         1.73 o
  -1  10   6          3.12          5.41         1.70 o
   0  10   6          0.26          0.84         0.77 o
   1  10   6          8.50          8.03         1.28 o
   2  10   6          7.99          7.19         1.30 o
   3  10   6          7.96          7.58         1.35 o
   4  10   6          0.13          0.62         1.21 o
  -1  11   6          2.07          1.49         1.24 o
   0  11   6          3.53          2.43         0.99 o
   1  11   6          7.18          8.63         1.66 o
   2  11   6          1.71          1.58         0.93 o
  -2 -10   7          0.18          0.18         0.81 o
  -1 -10   7          0.83          1.06         0.88 o
   0 -10   7          1.53          1.06         1.25 o
   1 -10   7          1.21          0.93         0.74 o
   2 -10   7          4.71          5.14         0.99 o
  -3  -9   7          1.18          0.81         1.15 o
  -2  -9   7          1.20          1.17         0.80 o
  -1  -9   7          3.09          5.55         1.19 o
   0  -9   7          5.74          5.06         0.93 o
   1  -9   7          2.05          2.25         0.70 o
   2  -9   7          0.88          0.00         0.62 o
   3  -9   7          7.14          8.45         1.17 o
  -4  -8   7          1.17          3.37         1.31 o
  -3  -8   7          8.79         12.10         2.02 o
  -2  -8   7          4.22          2.29         0.78 o
  -1  -8   7          2.56          3.05         0.70 o
   0  -8   7          5.73          7.40         0.81 o
   1  -8   7          1.12          1.31         0.59 o
   2  -8   7          7.29          6.75         0.94 o
   3  -8   7          8.19         10.59         1.10 o
   4  -8   7          6.71          7.03         1.32 o
  -5  -7   7          4.22          5.45         1.42 o
  -4  -7   7          7.74          8.32         1.60 o
  -3  -7   7          9.28          8.01         1.54 o
  -2  -7   7          1.39          0.79         0.58 o
  -1  -7   7          1.10          1.31         0.52 o
   0  -7   7         12.06         13.89         0.93 o
   1  -7   7          1.21          1.71         0.50 o
   2  -7   7          1.82          1.33         0.49 o
   3  -7   7          1.55          2.77         0.70 o
   4  -7   7          2.28          4.58         0.89 o
   5  -7   7          0.28          0.17         0.57 o
  -5  -6   7          2.24          2.37         1.06 o
  -4  -6   7          2.30          1.25         0.87 o
  -3  -6   7         24.00         21.89         2.09 o
  -2  -6   7          4.08          3.58         0.62 o
  -1  -6   7         10.61          9.51         0.70 o
   0  -6   7          5.87          6.52         1.13 o
   1  -6   7          1.32          0.37         0.32 o
   2  -6   7          0.48          0.18         0.37 o
   3  -6   7          1.66          2.88         0.58 o
   4  -6   7         12.88         14.21         1.11 o
   5  -6   7          3.24          3.05         0.71 o
  -6  -5   7          0.09          0.14         0.89 o
  -5  -5   7          2.42          1.89         0.89 o
  -4  -5   7          6.17          4.62         1.11 o
  -3  -5   7          3.51          4.98         0.78 o
  -2  -5   7        106.71        109.98         2.59 o
  -1  -5   7         22.57         24.92         1.18 o
   0  -5   7        100.56         95.86         2.06 o
   1  -5   7          3.97          3.52         0.45 o
   2  -5   7          8.03          6.83         0.81 o
   3  -5   7          4.55          4.77         0.62 o
   4  -5   7          2.87          2.35         0.55 o
   5  -5   7          0.71          0.98         0.55 o
   6  -5   7          2.68          2.22         0.77 o
  -6  -4   7          1.22          1.23         0.83 o
  -5  -4   7         21.51         20.60         1.35 o
  -4  -4   7          8.26          9.08         0.95 o
  -3  -4   7         14.47         14.89         1.21 o
  -2  -4   7          7.28          7.11         0.80 o
  -1  -4   7         13.55         14.44         0.75 o
   0  -4   7        187.04        193.01         2.86 o
   1  -4   7         86.42         94.03         1.78 o
   2  -4   7          3.23          5.04         0.56 o
   3  -4   7          3.74          3.43         0.52 o
   4  -4   7         14.55         12.54         0.93 o
   5  -4   7          3.90          5.03         0.71 o
   6  -4   7          3.50          3.74         0.86 o
  -6  -3   7          9.08          8.22         0.98 o
  -5  -3   7          1.86          0.25         0.52 o
  -4  -3   7         10.63         10.84         0.95 o
  -3  -3   7          8.49          8.67         0.67 o
  -2  -3   7         96.70        103.75         2.20 o
  -1  -3   7        124.52        118.60         2.17 o
   0  -3   7         14.46         15.82         0.67 o
   1  -3   7         90.42         91.85         1.71 o
   2  -3   7         13.22         14.82         1.59 o
   3  -3   7         27.28         28.89         1.30 o
   4  -3   7          0.23         -0.01         0.34 o
   5  -3   7         16.13         17.82         1.31 o
   6  -3   7          6.42          8.58         1.53 o
  -6  -2   7          7.30          8.80         2.02 o
  -5  -2   7         16.41         19.11         1.76 o
  -4  -2   7          1.12          1.52         0.65 o
  -3  -2   7          4.96          4.42         0.81 o
  -2  -2   7         10.81         11.68         0.58 o
  -1  -2   7         57.37         59.43         1.37 o
   0  -2   7        161.70        170.12         2.51 o
   1  -2   7        290.80        297.70         3.94 o
   2  -2   7         43.29         41.01         1.68 o
   3  -2   7         20.03         21.92         1.10 o
   4  -2   7          9.78         10.31         0.78 o
   5  -2   7          9.02          9.87         1.00 o
   6  -2   7          0.02          0.15         0.53 o
   7  -2   7          0.47          0.78         0.67 o
  -6  -1   7          6.78          8.66         1.00 o
  -5  -1   7          6.49          7.08         0.84 o
  -4  -1   7         14.19         15.33         1.06 o
  -3  -1   7          4.35          5.37         0.46 o
  -2  -1   7         30.89         31.60         1.52 o
  -1  -1   7        172.35        160.87         2.60 o
   0  -1   7        128.73        130.71         2.05 o
   1  -1   7        203.05        195.71         2.83 o
   2  -1   7        110.31        114.85         2.18 o
   3  -1   7         76.28         68.33         1.64 o
   4  -1   7         13.86         15.30         0.87 o
   5  -1   7          1.06          1.94         0.67 o
   6  -1   7          2.98          2.17         0.60 o
   7  -1   7          1.02          1.08         0.85 o
  -6   0   7          0.94          0.96         0.58 o
  -5   0   7         37.08         35.01         3.63 o
  -4   0   7          1.80          5.15         1.49 o
  -3   0   7          4.29          4.36         0.45 o
  -2   0   7          0.59          0.48         0.23 o
  -1   0   7          4.66          5.07         0.36 o
   0   0   7         27.65         29.90         0.81 o
   1   0   7         44.31         44.94         1.04 o
   2   0   7         65.80         65.76         1.51 o
   3   0   7        103.29         93.94         2.22 o
   4   0   7         36.27         38.44         1.21 o
   5   0   7         10.30          8.80         0.79 o
   6   0   7          1.10          0.74         0.52 o
   7   0   7          4.12          5.14         1.44 o
  -6   1   7          0.39          0.29         0.53 o
  -5   1   7         27.33         27.81         1.52 o
  -4   1   7         16.21         15.28         0.90 o
  -3   1   7          4.83          5.88         0.59 o
  -2   1   7         31.73         34.39         0.98 o
  -1   1   7        161.09        172.52         2.44 o
   0   1   7         28.44         23.25         1.19 o
   1   1   7        239.50        242.35         3.65 o
   2   1   7         19.45         23.73         1.17 o
   3   1   7         24.46         24.96         1.12 o
   4   1   7          3.41          4.85         0.61 o
   5   1   7         30.06         28.07         2.71 o
   6   1   7          8.44          9.20         1.11 o
   7   1   7          2.20          2.49         1.09 o
  -6   2   7          2.80          4.31         1.51 o
  -5   2   7         17.84         19.19         1.37 o
  -4   2   7         38.89         39.08         1.40 o
  -3   2   7         17.94         17.93         0.95 o
  -2   2   7        239.90        240.33         3.68 o
  -1   2   7          0.99          1.35         0.28 o
   0   2   7         77.20         75.18         1.83 o
   1   2   7         25.60         22.50         0.98 o
   2   2   7        123.88        125.27         3.06 o
   3   2   7         64.62         66.79         1.79 o
   4   2   7          9.53          9.95         1.00 o
   5   2   7          5.98          6.66         1.37 o
   6   2   7          0.62         -0.09         0.59 o
   7   2   7          1.19          0.98         1.03 o
  -6   3   7         11.20          8.46         1.15 o
  -5   3   7          1.91          1.62         0.78 o
  -4   3   7         15.73         16.67         1.05 o
  -3   3   7        101.37        110.15         2.74 o
  -2   3   7         65.92         62.34         1.48 o
  -1   3   7         50.92         49.66         1.23 o
   0   3   7         24.45         23.09         0.89 o
   1   3   7         10.98          8.40         0.72 o
   2   3   7         69.51         65.93         1.84 o
   3   3   7         16.00         16.72         0.82 o
   4   3   7          2.06          2.71         0.50 o
   5   3   7          8.93         13.48         1.74 o
   7   3   7          0.59          1.16         1.07 o
  -6   4   7          1.33          1.02         0.94 o
  -5   4   7          0.37          0.33         0.60 o
  -4   4   7         44.54         46.84         2.14 o
  -3   4   7          7.26          7.47         0.75 o
  -2   4   7         13.44         12.83         0.85 o
  -1   4   7         39.37         38.16         1.01 o
   0   4   7         16.06         16.95         0.83 o
   1   4   7         20.64         20.87         1.08 o
   2   4   7         11.20         15.10         0.95 o
   3   4   7         27.44         30.23         1.25 o
   4   4   7         20.35         22.96         1.18 o
   5   4   7          9.71         11.59         1.66 o
  -5   5   7          3.51          3.40         0.86 o
  -4   5   7         21.28         20.87         1.26 o
  -3   5   7         70.76         69.59         2.10 o
  -2   5   7         99.60         91.69         3.77 o
  -1   5   7         77.95         85.55         1.96 o
   0   5   7         42.90         41.77         1.29 o
   1   5   7          7.70          9.22         1.10 o
   2   5   7         10.29         10.08         1.29 o
   3   5   7          8.77         10.19         0.87 o
   4   5   7          0.39         -0.12         0.38 o
   5   5   7          0.42          0.49         0.56 o
  -5   6   7          2.55          2.51         0.77 o
  -4   6   7          7.75          7.39         0.90 o
  -3   6   7          2.04          2.70         0.78 o
  -2   6   7         25.37         29.37         1.35 o
  -1   6   7         36.73         35.40         1.50 o
   0   6   7          1.38          1.81         1.03 o
   1   6   7          6.50          7.43         0.98 o
   2   6   7          8.91          7.65         1.14 o
   3   6   7         11.89         12.82         1.01 o
   4   6   7          2.64          5.31         0.92 o
   5   6   7          0.76          0.02         0.78 o
   6   6   7          0.35          1.27         0.99 o
  -4   7   7          3.09          3.09         0.75 o
  -3   7   7         22.31         20.15         1.89 o
  -2   7   7         18.96         21.34         1.62 o
  -1   7   7         15.93         14.33         1.44 o
   0   7   7         11.95         12.10         1.34 o
   1   7   7         35.05         33.31         1.60 o
   2   7   7          3.97          4.97         0.74 o
   3   7   7          0.79          0.52         0.49 o
   4   7   7          1.82          1.46         0.71 o
   5   7   7          0.74          0.56         0.90 o
   6   7   7          4.78          6.50         1.55 o
  -4   8   7         21.30         26.23         2.05 o
  -3   8   7          5.53          4.47         0.83 o
  -2   8   7         14.24         15.84         2.47 o
  -1   8   7          0.47          1.22         0.96 o
   0   8   7          6.76          6.14         1.08 o
   1   8   7         18.57         18.80         1.66 o
   2   8   7          4.14          3.47         0.88 o
   3   8   7          8.91          8.87         1.00 o
   4   8   7          1.40          1.64         1.16 o
   5   8   7          1.35          3.02         1.38 o
  -3   9   7         15.38         15.97         1.76 o
  -2   9   7          0.47          0.14         0.96 o
  -1   9   7          8.97         11.38         2.18 o
   0   9   7         16.51         17.46         1.75 o
   1   9   7          0.80          0.46         0.67 o
   2   9   7          5.32          6.83         1.23 o
   3   9   7          0.43         -0.22         0.65 o
   4   9   7          4.03          4.43         1.52 o
  -2  10   7          0.30          1.00         1.20 o
  -1  10   7          7.27          4.74         1.69 o
   0  10   7          4.22          2.94         1.00 o
   1  10   7          1.42          0.94         0.88 o
   2  10   7          8.89          9.38         1.47 o
   3  10   7          2.32          2.10         0.96 o
   0  11   7          0.98          0.70         1.12 o
   1  11   7          4.51          4.43         1.21 o
  -1 -10   8          1.47          1.87         1.08 o
   0 -10   8          0.93          0.47         1.26 o
  -3  -9   8          3.23          1.26         1.33 o
  -2  -9   8          8.18          8.79         1.40 o
  -1  -9   8          3.99          1.96         0.94 o
   0  -9   8          3.98          3.29         0.88 o
   1  -9   8          8.68          8.06         1.08 o
   2  -9   8          1.57          2.25         0.76 o
  -4  -8   8          4.43          3.97         1.54 o
  -3  -8   8          0.93          0.66         1.08 o
  -2  -8   8          0.96          0.48         0.74 o
  -1  -8   8          8.81          8.60         1.11 o
   0  -8   8          8.36          8.71         1.07 o
   1  -8   8          0.29         -0.12         0.54 o
   2  -8   8          1.69          1.00         0.65 o
   3  -8   8          2.34          2.08         1.08 o
   4  -8   8          1.40          0.56         0.73 o
  -4  -7   8          0.69          0.72         0.99 o
  -3  -7   8          1.54          1.94         1.03 o
  -2  -7   8          3.82          1.63         0.73 o
  -1  -7   8          6.86          7.45         0.91 o
   0  -7   8         23.45         22.97         1.19 o
   1  -7   8          6.62          9.57         1.00 o
   2  -7   8          1.26          1.11         0.58 o
   3  -7   8          2.84          2.52         0.78 o
   4  -7   8         15.06         19.00         1.94 o
  -5  -6   8          3.05          2.07         1.04 o
  -4  -6   8          3.52          2.16         1.06 o
  -3  -6   8          5.07          4.54         1.23 o
  -2  -6   8         52.79         57.17         1.93 o
  -1  -6   8          3.38          3.86         0.67 o
   0  -6   8          3.16          3.26         0.54 o
   1  -6   8          2.64          2.43         0.52 o
   2  -6   8         20.84         22.21         1.19 o
   3  -6   8          3.29          3.57         0.65 o
   4  -6   8          0.45          0.52         0.51 o
   5  -6   8          1.47          0.32         0.59 o
  -5  -5   8          1.85         -0.15         0.77 o
  -4  -5   8          3.01          3.19         0.99 o
  -3  -5   8         18.05         22.12         1.46 o
  -2  -5   8         34.23         34.26         1.41 o
  -1  -5   8         18.33         20.04         0.95 o
   0  -5   8          0.31          0.37         0.33 o
   1  -5   8         15.17         17.19         1.06 o
   2  -5   8         20.65         21.30         1.12 o
   3  -5   8          0.11          0.07         0.37 o
   4  -5   8         15.31         19.45         1.22 o
   5  -5   8          3.59          3.68         0.72 o
  -6  -4   8          1.84          0.78         0.82 o
  -5  -4   8          0.03          0.41         0.52 o
  -4  -4   8         42.16         43.21         2.60 o
  -3  -4   8         12.43         17.26         1.49 o
  -2  -4   8         20.60         23.57         1.43 o
  -1  -4   8          8.89          7.77         0.62 o
   0  -4   8         14.45         15.88         0.86 o
   1  -4   8         45.85         43.11         1.20 o
   2  -4   8         40.82         42.54         1.38 o
   3  -4   8          1.10          0.53         0.35 o
   4  -4   8          9.32          9.06         0.86 o
   5  -4   8         10.51         11.30         1.26 o
   6  -4   8          1.22          1.11         0.71 o
  -6  -3   8          0.24          0.00         0.56 o
  -5  -3   8          9.32         13.19         1.17 o
  -4  -3   8         25.69         26.12         1.39 o
  -3  -3   8         33.21         32.67         1.22 o
  -2  -3   8         31.67         32.70         1.63 o
  -1  -3   8        138.69        138.89         3.12 o
   0  -3   8         35.06         32.21         0.95 o
   1  -3   8        109.57        106.58         1.98 o
   2  -3   8         18.32         16.02         1.34 o
   3  -3   8         11.96         12.00         0.87 o
   4  -3   8         13.29         14.83         1.85 o
   5  -3   8          1.72          3.47         0.63 o
   6  -3   8          2.18          3.34         0.82 o
  -6  -2   8          5.34          7.44         0.99 o
  -5  -2   8         12.36         13.52         1.15 o
  -4  -2   8          8.78          8.46         0.90 o
  -3  -2   8         14.06         12.59         0.81 o
  -2  -2   8         97.65         97.23         2.66 o
  -1  -2   8         24.36         23.50         1.03 o
   0  -2   8          3.22          2.79         0.36 o
   1  -2   8         57.62         54.98         1.28 o
   2  -2   8         48.22         42.10         1.30 o
   3  -2   8         29.96         27.27         1.16 o
   4  -2   8          4.55          4.52         0.65 o
   5  -2   8         10.76          8.79         0.84 o
   6  -2   8          0.17          0.47         0.58 o
  -6  -1   8          3.13          3.19         0.85 o
  -5  -1   8          2.82          3.34         1.03 o
  -4  -1   8          7.41          6.55         1.04 o
  -3  -1   8         34.06         37.91         2.12 o
  -2  -1   8         49.05         55.77         1.32 o
  -1  -1   8         50.69         50.71         1.49 o
   0  -1   8         20.94         18.22         0.87 o
   1  -1   8          6.34          5.74         0.48 o
   2  -1   8         75.04         75.00         1.77 o
   3  -1   8         28.91         25.72         1.09 o
   4  -1   8          0.98          1.73         0.45 o
   5  -1   8          8.20          6.85         0.74 o
   6  -1   8         21.53         20.67         1.39 o
   7  -1   8          1.52          2.41         1.00 o
  -6   0   8          6.71          8.30         1.03 o
  -5   0   8          1.41          1.05         0.56 o
  -4   0   8         47.17         45.65         2.74 o
  -3   0   8         24.11         29.96         1.00 o
  -2   0   8         33.40         30.70         0.95 o
  -1   0   8         26.54         26.45         0.90 o
   0   0   8         98.30         98.42         1.94 o
   1   0   8         99.78        101.16         1.94 o
   2   0   8         42.38         42.67         1.48 o
   3   0   8         12.45         15.18         0.88 o
   4   0   8         18.47         19.06         0.98 o
   5   0   8          2.50          2.92         0.54 o
   6   0   8          0.82          1.03         0.62 o
   7   0   8          0.14         -0.53         0.99 o
  -6   1   8          0.21         -0.50         0.50 o
  -5   1   8          8.64          7.86         0.98 o
  -4   1   8         37.92         38.96         1.41 o
  -3   1   8         25.13         23.77         0.93 o
  -2   1   8         15.76         16.71         0.83 o
  -1   1   8         35.42         38.08         1.11 o
   0   1   8        278.21        268.96         4.13 o
   1   1   8         21.41         23.63         1.19 o
   2   1   8         67.44         59.97         1.75 o
   3   1   8         27.53         25.32         1.30 o
   4   1   8          4.54          4.34         0.55 o
   5   1   8         15.67         15.52         1.30 o
   6   1   8          6.81          7.74         1.12 o
   7   1   8          4.18          5.06         1.47 o
  -6   2   8         12.61         11.32         1.28 o
  -5   2   8         13.19         12.78         1.23 o
  -4   2   8         11.32         10.34         0.86 o
  -3   2   8         30.43         27.98         1.18 o
  -2   2   8         18.84         17.83         0.86 o
  -1   2   8        165.02        164.40         3.30 o
   0   2   8         18.53         18.15         0.97 o
   1   2   8          3.94          1.97         1.04 o
   2   2   8         47.62         48.36         1.56 o
   3   2   8         47.54         47.74         1.58 o
   4   2   8          5.35          5.62         0.68 o
   5   2   8          2.71          4.12         1.24 o
   6   2   8          0.46          0.58         0.68 o
   7   2   8          0.33         -0.57         0.95 o
  -6   3   8          9.24          8.61         1.43 o
  -5   3   8          4.26          4.93         1.34 o
  -4   3   8          3.30          4.03         0.64 o
  -3   3   8         40.48         41.26         1.48 o
  -2   3   8         43.35         47.29         1.31 o
  -1   3   8         81.31         79.77         2.08 o
   0   3   8         14.58         12.12         0.84 o
   1   3   8         12.52         12.15         1.09 o
   2   3   8         77.19         73.17         2.51 o
   3   3   8          0.32          0.88         0.49 o
   4   3   8         10.39          8.82         0.82 o
   5   3   8          4.23          4.29         1.23 o
   6   3   8          3.25          2.84         1.21 o
   7   3   8          2.30          2.96         1.33 o
  -5   4   8          8.37          8.18         1.96 o
  -4   4   8         41.77         44.75         3.12 o
  -3   4   8         29.14         30.94         1.34 o
  -2   4   8          3.18          2.77         0.53 o
  -1   4   8         75.36         82.46         2.19 o
   0   4   8         33.58         32.99         1.41 o
   1   4   8        133.19        133.57         3.05 o
   2   4   8          7.89          6.98         1.37 o
   3   4   8          2.52          3.85         0.90 o
   4   4   8          0.04          0.64         0.57 o
   5   4   8          0.17          1.02         0.89 o
  -5   5   8          3.86          2.45         0.85 o
  -4   5   8          9.04          8.73         0.96 o
  -3   5   8         20.31         18.09         1.16 o
  -2   5   8          2.72          1.66         0.51 o
  -1   5   8          7.89          8.58         0.73 o
   0   5   8        118.54        122.17         2.98 o
   1   5   8         52.46         57.98         1.92 o
   2   5   8          9.80          9.14         1.09 o
   3   5   8          4.93          6.16         0.75 o
   4   5   8          6.85          5.95         0.80 o
   5   5   8          0.06          0.01         0.57 o
  -5   6   8          5.93          6.35         1.16 o
  -4   6   8          7.93          6.96         1.86 o
  -3   6   8          3.60          3.37         0.68 o
  -2   6   8          4.92          4.65         0.86 o
  -1   6   8         39.78         41.96         2.06 o
   0   6   8          7.62          7.50         0.89 o
   1   6   8         30.09         31.03         1.53 o
   2   6   8          4.70          4.56         0.70 o
   3   6   8         11.09         14.41         1.87 o
   4   6   8          3.23          2.87         0.73 o
   5   6   8          1.10          2.57         1.15 o
  -4   7   8          0.35          0.59         0.62 o
  -3   7   8          9.47          8.81         0.99 o
  -2   7   8         57.41         62.14         3.59 o
  -1   7   8         23.44         23.07         2.63 o
   0   7   8          4.21          3.99         0.91 o
   1   7   8          2.20          1.61         0.58 o
   2   7   8          3.41          4.42         0.86 o
   3   7   8          1.76          1.80         0.61 o
   4   7   8          0.47         -0.48         0.61 o
   5   7   8          1.42          1.39         1.12 o
  -3   8   8         20.54         26.65         3.17 o
  -2   8   8         12.86         12.88         2.34 o
  -1   8   8          1.30          3.14         1.30 o
   0   8   8          1.31          1.43         0.95 o
   1   8   8          3.94          3.07         1.16 o
   2   8   8         16.86         18.92         1.45 o
   3   8   8          2.12          3.94         1.03 o
   4   8   8          4.88          5.17         1.50 o
   5   8   8          1.08          1.73         1.35 o
  -2   9   8          1.76          0.51         1.08 o
  -1   9   8          0.05          0.81         1.05 o
   0   9   8         15.46         16.68         2.53 o
   1   9   8         10.66         13.02         2.60 o
   2   9   8          0.19         -0.34         0.66 o
   3   9   8          3.09          3.62         1.05 o
   4   9   8          0.74          0.42         1.14 o
  -1  10   8          9.08          6.92         1.99 o
   0  10   8          0.61          1.02         1.09 o
   1  10   8          1.98          2.09         1.35 o
   2  10   8          0.71          0.58         0.86 o
   3  10   8          1.81          1.13         0.99 o
  -2  -9   9          0.22          0.76         0.91 o
  -1  -9   9          4.55          4.55         1.12 o
   0  -9   9          0.31          0.92         0.83 o
   1  -9   9          0.49         -0.06         0.65 o
  -3  -8   9          1.25          1.56         1.25 o
  -2  -8   9          5.72          8.29         1.33 o
  -1  -8   9         16.83         17.86         1.41 o
   0  -8   9          0.44          0.91         0.68 o
   1  -8   9          6.02          7.61         1.04 o
   2  -8   9          1.65          0.85         0.65 o
   3  -8   9         14.56         16.53         1.89 o
  -4  -7   9          2.71          3.35         1.27 o
  -3  -7   9          6.66          6.94         1.66 o
  -2  -7   9          0.96          0.37         0.67 o
  -1  -7   9          1.29          0.78         0.59 o
   0  -7   9         22.88         28.97         1.37 o
   1  -7   9          1.97          1.70         0.66 o
   2  -7   9          1.70          2.57         0.74 o
   3  -7   9          6.90          4.89         0.88 o
   4  -7   9         13.21         13.65         1.97 o
  -4  -6   9          1.08          1.39         1.06 o
  -3  -6   9          1.02          1.81         1.13 o
  -2  -6   9          0.68          0.81         0.54 o
  -1  -6   9         25.55         30.81         2.82 o
   0  -6   9          4.88          7.16         0.89 o
   1  -6   9          0.34          0.81         0.52 o
   2  -6   9          2.40          2.44         0.66 o
   3  -6   9          0.10          0.24         0.56 o
   4  -6   9         10.62         11.88         1.11 o
   5  -6   9          1.52          1.98         1.49 o
  -5  -5   9          2.36          1.49         1.02 o
  -4  -5   9          2.37          1.71         0.95 o
  -3  -5   9          0.23          1.31         0.86 o
  -2  -5   9         11.93         11.72         1.07 o
  -1  -5   9         26.38         27.80         1.55 o
   0  -5   9          2.59          2.95         0.51 o
   1  -5   9          0.84          0.82         0.43 o
   2  -5   9          8.48          9.72         0.87 o
   3  -5   9          9.70         11.72         1.13 o
   4  -5   9          7.81          6.78         0.97 o
   5  -5   9         10.09         12.47         1.15 o
  -5  -4   9          0.32          0.33         0.81 o
  -4  -4   9          6.64          6.56         1.32 o
  -3  -4   9         26.43         24.94         1.90 o
  -2  -4   9          8.33          8.53         1.19 o
  -1  -4   9          7.76          6.31         0.64 o
   0  -4   9         22.37         24.41         1.10 o
   1  -4   9         14.24         16.86         1.06 o
   2  -4   9          3.85          7.22         1.02 o
   3  -4   9          1.37          1.24         0.48 o
   4  -4   9          0.53          0.68         0.47 o
   5  -4   9          0.44          0.81         0.57 o
  -5  -3   9          0.55          0.66         0.63 o
  -4  -3   9         21.00         23.45         2.01 o
  -3  -3   9         26.61         23.31         2.86 o
  -2  -3   9         13.81         12.69         1.15 o
  -1  -3   9          6.07          5.67         0.63 o
   0  -3   9         12.88         13.06         0.82 o
   1  -3   9         40.74         38.13         1.15 o
   2  -3   9         23.26         26.36         1.35 o
   3  -3   9         24.25         25.01         1.23 o
   4  -3   9          4.92          6.45         0.76 o
   5  -3   9          3.85          2.41         0.62 o
   6  -3   9          0.44          0.32         0.67 o
  -5  -2   9         12.47         11.93         1.17 o
  -4  -2   9         21.66         22.78         1.41 o
  -3  -2   9         38.19         37.22         1.35 o
  -2  -2   9         12.51         14.77         0.90 o
  -1  -2   9         44.46         43.98         1.47 o
   0  -2   9         33.02         34.88         1.16 o
   1  -2   9         48.30         51.90         1.32 o
   2  -2   9          4.30          3.16         0.59 o
   3  -2   9          9.49          8.76         0.78 o
   4  -2   9         16.50         17.71         1.54 o
   5  -2   9         10.65         10.94         0.95 o
   6  -2   9          0.66          0.72         0.67 o
  -6  -1   9          2.79          3.00         1.02 o
  -5  -1   9         11.43         14.73         1.52 o
  -4  -1   9          4.99          4.85         0.78 o
  -3  -1   9          0.92          0.80         0.41 o
  -2  -1   9        116.42        116.83         2.62 o
  -1  -1   9         40.49         41.40         1.41 o
   0  -1   9          0.62          0.50         0.32 o
   1  -1   9          1.84          1.76         0.35 o
   2  -1   9         68.80         71.10         1.79 o
   3  -1   9         28.59         31.82         2.27 o
   4  -1   9          5.38          7.79         0.97 o
   5  -1   9          2.03          1.53         0.51 o
   6  -1   9          2.29          2.01         0.73 o
  -6   0   9          3.19          1.89         0.95 o
  -5   0   9          0.82          2.03         0.66 o
  -4   0   9          8.51          8.69         0.98 o
  -3   0   9         59.24         64.27         1.59 o
  -2   0   9         55.99         56.22         1.68 o
  -1   0   9         31.87         29.27         1.19 o
   0   0   9         42.77         42.06         1.79 o
   1   0   9         28.95         30.30         0.97 o
   2   0   9        155.85        155.38         2.89 o
   3   0   9         44.82         46.93         1.94 o
   4   0   9          5.73          7.27         0.72 o
   5   0   9          1.62          1.51         0.50 o
   6   0   9          1.48          1.86         0.68 o
  -5   1   9          4.77          3.59         0.82 o
  -4   1   9         16.72         16.59         1.26 o
  -3   1   9         36.58         38.87         1.23 o
  -2   1   9         38.75         41.98         1.49 o
  -1   1   9          8.44          7.68         0.73 o
   0   1   9         75.28         74.41         1.75 o
   1   1   9         26.12         27.64         1.07 o
   2   1   9         22.76         21.76         1.02 o
   3   1   9         46.28         46.91         1.44 o
   4   1   9         14.07         14.30         0.93 o
   5   1   9          7.44          8.54         1.37 o
   6   1   9          1.87          3.14         0.95 o
  -5   2   9          4.94          7.80         1.08 o
  -4   2   9         10.12          8.27         0.83 o
  -3   2   9         22.90         20.75         1.40 o
  -2   2   9          3.40          4.59         0.64 o
  -1   2   9         46.06         45.02         1.54 o
   0   2   9         66.70         69.63         2.01 o
   1   2   9          7.08          8.06         0.97 o
   2   2   9          4.28          2.97         0.56 o
   3   2   9          4.08          2.41         0.51 o
   4   2   9          6.22          7.69         0.85 o
   5   2   9         13.12         16.07         2.12 o
   6   2   9          0.73          1.04         0.80 o
  -5   3   9          9.94         10.00         2.38 o
  -4   3   9          1.30          0.89         0.50 o
  -3   3   9          0.17         -0.06         0.46 o
  -2   3   9         17.42         19.07         1.15 o
  -1   3   9          9.98         11.02         0.91 o
   0   3   9         34.88         33.63         1.37 o
   1   3   9         10.96         11.74         1.18 o
   2   3   9         23.24         22.07         2.73 o
   3   3   9          5.48          6.40         0.98 o
   4   3   9          5.34          6.78         0.80 o
   5   3   9          0.68          1.31         1.03 o
   6   3   9          1.89          0.55         1.19 o
  -5   4   9          3.42          3.12         0.91 o
  -4   4   9          9.87          9.36         0.96 o
  -3   4   9          9.47         10.66         2.39 o
  -2   4   9         36.66         39.07         1.62 o
  -1   4   9         47.98         47.62         2.49 o
   0   4   9         62.98         61.53         2.47 o
   1   4   9         17.08         16.79         1.40 o
   2   4   9         25.09         25.22         1.72 o
   3   4   9          3.89          4.08         0.82 o
   4   4   9          4.32          5.81         0.96 o
   5   4   9          0.86         -0.22         0.96 o
  -5   5   9          0.53          0.51         0.99 o
  -4   5   9          4.79          3.22         0.87 o
  -3   5   9         23.01         23.06         1.68 o
  -2   5   9         13.71         11.90         1.25 o
  -1   5   9          1.95          1.88         0.54 o
   0   5   9         23.77         20.51         1.29 o
   1   5   9         87.78         98.37         3.56 o
   2   5   9          9.90          7.62         0.86 o
   3   5   9         13.17          8.90         1.29 o
   4   5   9          1.54          1.30         0.70 o
   5   5   9          1.53          1.98         1.24 o
  -4   6   9          8.04          7.44         2.31 o
  -3   6   9          4.37          5.42         1.03 o
  -2   6   9          1.03          2.83         0.84 o
  -1   6   9          1.06          1.26         0.91 o
   0   6   9         30.29         31.43         2.16 o
   1   6   9         29.74         30.63         1.59 o
   2   6   9          1.01          1.80         0.60 o
   3   6   9          0.64          0.91         0.53 o
   4   6   9          1.60          1.54         0.61 o
  -4   7   9          0.76         -0.80         0.95 o
  -3   7   9          0.30         -0.31         0.62 o
  -2   7   9          9.99         12.37         2.22 o
  -1   7   9         29.43         33.91         3.26 o
   0   7   9         14.22         14.86         2.46 o
   1   7   9          2.34          3.09         0.69 o
   2   7   9          0.96          0.49         0.52 o
   3   7   9          1.51          1.28         0.61 o
   4   7   9          1.58          2.71         0.92 o
   5   7   9          0.42          1.25         1.24 o
  -3   8   9         11.77         10.22         2.25 o
  -2   8   9          3.76          2.82         1.37 o
  -1   8   9         10.15         14.30         2.49 o
   0   8   9          0.45          0.59         0.74 o
   1   8   9          3.62          3.42         0.97 o
   2   8   9         19.22         22.33         1.58 o
   3   8   9          2.54          1.37         0.69 o
   4   8   9          1.20          1.32         0.92 o
  -2   9   9          9.91          9.80         2.26 o
  -1   9   9          1.10          1.61         1.22 o
   0   9   9          2.65          2.01         1.35 o
   1   9   9          3.72          5.77         1.44 o
   2   9   9          6.76          6.77         1.94 o
   3   9   9          1.90          2.30         0.99 o
   0  10   9          3.01          1.91         1.36 o
   1  10   9          3.76          5.03         1.28 o
  -2  -8  10          0.75          0.46         0.79 o
  -1  -8  10          3.10          4.89         0.97 o
   0  -8  10          6.52          4.54         1.10 o
   1  -8  10          0.39          0.55         0.69 o
   2  -8  10          3.00          3.72         1.33 o
  -3  -7  10          1.01         -0.53         1.01 o
  -2  -7  10          3.37          3.41         0.96 o
  -1  -7  10          0.75          0.48         0.60 o
   0  -7  10          1.22          1.09         0.66 o
   1  -7  10          2.85          3.08         0.80 o
   2  -7  10          2.81          2.91         0.77 o
   3  -7  10          4.44          3.65         0.90 o
  -4  -6  10          2.27          1.67         1.12 o
  -3  -6  10          1.33          0.55         1.04 o
  -2  -6  10          4.71          4.51         1.00 o
  -1  -6  10         10.93         10.16         1.65 o
   0  -6  10         14.05         16.26         1.12 o
   1  -6  10          5.16          5.92         0.88 o
   2  -6  10          0.32          0.84         0.59 o
   3  -6  10          0.52          0.82         0.59 o
   4  -6  10          1.01          0.97         0.63 o
  -4  -5  10          0.91          1.59         1.01 o
  -3  -5  10          3.97          3.17         1.14 o
  -2  -5  10          4.62          7.32         1.12 o
  -1  -5  10          5.72          4.74         0.78 o
   0  -5  10          9.02         11.58         0.93 o
   1  -5  10         26.61         30.14         1.80 o
   2  -5  10         11.64         15.61         1.31 o
   3  -5  10          3.57          4.09         0.70 o
   4  -5  10          0.05          0.11         0.53 o
   5  -5  10          1.68          1.63         1.02 o
  -5  -4  10          0.31          0.10         0.81 o
  -4  -4  10          2.08          1.15         0.91 o
  -3  -4  10          5.38          6.90         1.16 o
  -2  -4  10          9.51         10.23         1.20 o
  -1  -4  10         10.79         15.69         0.97 o
   0  -4  10         10.52         13.19         0.92 o
   1  -4  10          2.08          1.13         0.52 o
   2  -4  10          2.51          2.13         0.53 o
   3  -4  10          5.30          8.16         1.22 o
   4  -4  10          3.23          4.52         0.75 o
   5  -4  10          1.49          0.44         0.67 o
  -5  -3  10          3.53          3.87         0.86 o
  -4  -3  10          3.66          3.18         1.06 o
  -3  -3  10          8.94          7.90         1.09 o
  -2  -3  10          5.73          4.83         1.71 o
  -1  -3  10          4.86          4.76         0.59 o
   0  -3  10         30.26         31.49         1.26 o
   1  -3  10         11.24         13.97         0.95 o
   2  -3  10          1.37          1.79         0.51 o
   3  -3  10          6.43          5.72         0.75 o
   4  -3  10          3.38          3.78         0.67 o
   5  -3  10          5.24          5.74         0.83 o
  -5  -2  10          4.96          6.93         1.04 o
  -4  -2  10          9.77          9.35         1.47 o
  -3  -2  10         24.54         24.94         2.32 o
  -2  -2  10          6.74          6.60         0.73 o
  -1  -2  10          1.25          1.12         0.46 o
   0  -2  10          1.88          3.29         0.51 o
   1  -2  10         44.10         49.42         1.52 o
   2  -2  10          0.86         -0.01         0.36 o
   3  -2  10          1.92          1.46         0.50 o
   4  -2  10          0.45          0.70         0.48 o
   5  -2  10          0.65          0.08         0.47 o
   6  -2  10          0.44          0.03         0.67 o
  -5  -1  10          6.85          7.27         1.05 o
  -4  -1  10          4.63          2.67         1.00 o
  -3  -1  10          3.07          2.09         0.65 o
  -2  -1  10          9.58         10.97         0.89 o
  -1  -1  10         10.69          9.53         1.56 o
   0  -1  10          6.55          7.13         1.08 o
   1  -1  10         38.44         38.28         1.16 o
   2  -1  10          6.96          9.00         0.78 o
   3  -1  10         38.01         42.74         1.50 o
   4  -1  10          7.32         10.53         1.22 o
   5  -1  10          0.73          0.84         0.52 o
   6  -1  10          0.01          0.00         0.65 o
  -5   0  10         10.12          8.14         1.48 o
  -4   0  10         17.02         16.80         1.86 o
  -3   0  10         16.22         17.01         1.32 o
  -2   0  10         11.98         12.42         0.94 o
  -1   0  10         23.73         22.34         1.17 o
   0   0  10         10.61         10.88         0.77 o
   1   0  10         10.68         11.81         0.84 o
   2   0  10         14.36         14.91         0.95 o
   3   0  10          1.35          0.50         0.42 o
   4   0  10         10.36         13.76         1.02 o
   5   0  10          7.44          6.32         0.83 o
   6   0  10          7.33          9.71         1.44 o
  -5   1  10          1.73          1.39         0.91 o
  -4   1  10          3.01          4.20         1.16 o
  -3   1  10         24.73         26.46         1.33 o
  -2   1  10         22.89         22.82         1.36 o
  -1   1  10          4.02          3.48         0.59 o
   0   1  10          7.95          7.83         0.68 o
   1   1  10         17.24         20.36         1.19 o
   2   1  10          2.04          2.71         0.59 o
   3   1  10          2.48          2.55         0.52 o
   4   1  10         16.93         19.01         1.12 o
   5   1  10          0.59          0.50         0.50 o
   6   1  10          0.48          0.69         0.84 o
  -5   2  10          1.96          3.13         1.11 o
  -4   2  10          9.69         12.46         1.28 o
  -3   2  10         12.27         13.09         1.83 o
  -2   2  10         24.36         23.20         2.09 o
  -1   2  10         15.72         15.05         1.04 o
   0   2  10          8.40          9.27         1.43 o
   1   2  10          0.05          0.33         0.46 o
   2   2  10         39.12         39.74         2.85 o
   3   2  10         13.77         11.56         1.01 o
   4   2  10          1.52          0.86         0.52 o
   5   2  10          6.99          8.34         1.23 o
   6   2  10          1.08          1.12         0.87 o
  -5   3  10          4.87          5.59         1.43 o
  -4   3  10         23.14         21.48         3.34 o
  -3   3  10          3.01          2.23         0.74 o
  -2   3  10         18.85         22.94         1.42 o
  -1   3  10         12.38         13.00         1.07 o
   0   3  10         14.24         15.45         2.16 o
   1   3  10         11.02         10.91         1.21 o
   2   3  10          0.79          0.25         0.49 o
   3   3  10          2.44          0.77         0.56 o
   4   3  10          6.93          8.56         0.94 o
   5   3  10          1.72          1.80         1.26 o
   6   3  10          1.16          0.74         0.87 o
  -4   4  10          5.02          4.77         1.41 o
  -3   4  10          1.99          2.10         0.73 o
  -2   4  10         43.78         40.65         1.74 o
  -1   4  10          8.75          9.30         0.95 o
   0   4  10         10.78         11.29         1.79 o
   1   4  10          5.88          4.63         1.27 o
   2   4  10          2.63          2.65         1.22 o
   3   4  10          2.87          4.01         0.85 o
   4   4  10          1.16          1.25         0.72 o
   5   4  10          1.74          2.56         1.27 o
  -4   5  10          2.24          1.78         0.82 o
  -3   5  10          0.68          0.41         0.64 o
  -2   5  10         13.86         14.43         1.43 o
  -1   5  10         20.64         21.49         3.45 o
   0   5  10          1.10          1.45         0.73 o
   1   5  10         25.84         24.44         3.07 o
   2   5  10          2.89          3.59         0.96 o
   3   5  10          1.89          3.18         0.87 o
   4   5  10          1.16          0.72         0.72 o
   5   5  10          0.71          0.30         1.17 o
  -4   6  10          1.69          1.98         1.20 o
  -3   6  10         13.80         16.73         2.21 o
  -2   6  10          5.03          5.06         1.48 o
  -1   6  10          3.53          1.21         0.96 o
   0   6  10          8.52          9.14         2.14 o
   1   6  10         10.48         11.38         1.68 o
   2   6  10          6.20          5.65         1.04 o
   3   6  10          0.61         -0.02         0.51 o
   4   6  10          0.01          0.05         0.70 o
   5   6  10          0.33          0.53         1.18 o
  -3   7  10          3.56          1.33         1.28 o
  -2   7  10          2.78          3.50         1.36 o
  -1   7  10          7.44          6.59         1.72 o
   0   7  10          3.66          2.41         0.98 o
   1   7  10          2.44          1.88         0.68 o
   2   7  10         12.51         12.89         1.28 o
   3   7  10          0.66          0.52         0.62 o
   4   7  10          0.17         -0.39         0.78 o
  -2   8  10          1.29          0.22         1.05 o
  -1   8  10          4.45          4.02         1.61 o
   0   8  10          6.14          4.35         1.52 o
   1   8  10          2.85          2.65         1.87 o
   2   8  10          1.67          1.80         0.76 o
   3   8  10          5.97          7.24         1.06 o
   0   9  10          1.35          1.22         1.21 o
   1   9  10          1.71          0.81         0.92 o
   2   9  10          2.55          4.55         1.16 o
  -2  -7  11          0.50          0.79         0.79 o
  -1  -7  11          0.37          0.02         0.64 o
   0  -7  11          2.58          3.57         1.05 o
   1  -7  11          0.56          0.76         0.70 o
   2  -7  11          4.50          4.93         1.54 o
  -3  -6  11          4.59          2.26         1.39 o
  -2  -6  11          3.53          2.26         0.87 o
  -1  -6  11          7.54          7.37         1.22 o
   0  -6  11          1.36          2.71         0.79 o
   1  -6  11          3.51          2.89         0.79 o
   2  -6  11          6.42          5.71         1.81 o
   3  -6  11          7.48          8.09         1.19 o
  -3  -5  11          5.10          4.52         1.52 o
  -2  -5  11          4.55          4.93         1.03 o
  -1  -5  11          4.18          5.11         1.34 o
   0  -5  11          1.92          1.42         0.54 o
   1  -5  11          4.52          3.24         0.82 o
   2  -5  11          7.57          8.86         1.08 o
   3  -5  11          5.85          5.19         0.82 o
   4  -5  11          2.25          2.30         0.74 o
  -4  -4  11          1.03          0.44         0.98 o
  -3  -4  11          5.16          5.91         1.46 o
  -2  -4  11          9.76         13.35         1.43 o
  -1  -4  11          9.23         11.65         1.10 o
   0  -4  11          0.35          0.44         0.43 o
   1  -4  11          6.86          5.37         0.84 o
   2  -4  11          6.19          6.93         0.96 o
   3  -4  11         12.57         14.08         1.38 o
   4  -4  11          2.98          1.75         0.68 o
  -4  -3  11          1.75          0.55         0.93 o
  -3  -3  11          1.50          1.45         0.69 o
  -2  -3  11          5.36          3.76         1.09 o
  -1  -3  11          2.57          2.58         0.60 o
   0  -3  11          5.83          5.65         0.70 o
   1  -3  11          6.02          5.85         0.83 o
   2  -3  11          0.34         -0.16         0.41 o
   3  -3  11          1.94          1.90         0.56 o
   4  -3  11          3.25          2.73         0.68 o
   5  -3  11          2.38          1.42         0.75 o
  -4  -2  11          1.42          0.16         0.77 o
  -3  -2  11         10.06         11.29         1.24 o
  -2  -2  11         12.36         11.80         1.30 o
  -1  -2  11          4.58          6.03         0.95 o
   0  -2  11          7.46          5.18         0.66 o
   1  -2  11         18.39         21.17         2.62 o
   2  -2  11          0.77         -0.07         0.38 o
   3  -2  11          0.39          0.66         0.48 o
   4  -2  11          0.52         -0.17         0.47 o
   5  -2  11          0.95         -0.16         0.53 o
  -4  -1  11          8.09          7.85         1.50 o
  -3  -1  11          3.11          3.45         0.83 o
  -2  -1  11          0.93         -0.03         0.39 o
  -1  -1  11         19.49         17.26         1.54 o
   0  -1  11         12.94         14.33         0.96 o
   1  -1  11          2.12          2.65         0.55 o
   2  -1  11         18.03         17.76         1.10 o
   3  -1  11          6.77          8.82         0.95 o
   4  -1  11          2.57          2.68         0.62 o
   5  -1  11          1.09          1.18         0.61 o
  -4   0  11          0.88          1.18         0.96 o
  -3   0  11         10.50         11.12         1.21 o
  -2   0  11         17.86         18.48         1.18 o
  -1   0  11         27.67         26.76         1.47 o
   0   0  11         26.88         25.43         2.80 o
   1   0  11         11.01         12.94         0.94 o
   2   0  11          9.12         10.47         0.89 o
   3   0  11          5.71          6.17         0.95 o
   4   0  11          6.94          6.70         0.80 o
   5   0  11          1.52          0.40         0.53 o
  -4   1  11          4.48          4.69         1.31 o
  -3   1  11          6.55          6.61         1.04 o
  -2   1  11          8.02          8.82         1.38 o
  -1   1  11          4.07          4.80         0.72 o
   0   1  11         29.56         32.17         1.48 o
   1   1  11         42.84         44.62         1.72 o
   2   1  11         26.08         27.15         1.95 o
   3   1  11          3.81          4.63         0.67 o
   4   1  11         14.56         15.50         1.17 o
   5   1  11          3.25          2.22         0.63 o
  -4   2  11          8.77          7.95         1.60 o
  -3   2  11         23.41         23.04         2.54 o
  -2   2  11          0.10          0.54         0.49 o
  -1   2  11          2.53          1.63         0.54 o
   0   2  11         23.28         22.75         1.68 o
   1   2  11          1.36          0.12         0.43 o
   2   2  11         10.70         11.39         1.07 o
   3   2  11          0.55          0.55         0.42 o
   4   2  11          0.33          0.46         0.48 o
   5   2  11          7.66          9.01         1.35 o
  -4   3  11         12.71         14.40         1.76 o
  -3   3  11          2.45          2.75         0.83 o
  -2   3  11          2.51          1.83         0.62 o
  -1   3  11          6.79          5.28         0.81 o
   0   3  11          2.33          2.00         0.70 o
   1   3  11         13.93         18.24         1.60 o
   2   3  11         18.49         19.39         2.20 o
   3   3  11          2.25          2.65         0.81 o
   4   3  11          2.48          3.69         1.48 o
   5   3  11          0.86          1.28         1.28 o
  -4   4  11          4.82          3.43         0.93 o
  -3   4  11          2.57          2.08         0.84 o
  -2   4  11          3.54          3.44         0.95 o
  -1   4  11         14.22         15.66         1.64 o
   0   4  11          6.86          7.69         1.15 o
   1   4  11          1.53          1.46         0.68 o
   2   4  11          0.18          0.69         0.61 o
   3   4  11         10.74         13.53         2.67 o
   4   4  11          0.59          0.81         0.73 o
   5   4  11          0.29          1.82         1.29 o
  -3   5  11          7.43          8.53         1.29 o
  -2   5  11          7.69          5.91         1.10 o
  -1   5  11          2.48          0.96         0.72 o
   0   5  11          1.73          1.42         0.74 o
   1   5  11          3.52          3.29         0.89 o
   2   5  11          3.67          4.15         1.00 o
   3   5  11          2.13          2.29         0.91 o
   4   5  11          0.84          0.29         0.72 o
   5   5  11          0.89          1.27         1.28 o
  -3   6  11         10.09         10.45         1.49 o
  -2   6  11          3.36          5.12         1.64 o
  -1   6  11          0.43          1.07         1.02 o
   0   6  11          5.80          4.25         1.01 o
   1   6  11          0.74          1.49         0.74 o
   2   6  11          2.03          3.75         1.48 o
   3   6  11          0.09          0.88         0.95 o
   4   6  11          1.89          1.48         0.89 o
  -2   7  11         10.77         10.50         2.25 o
  -1   7  11         10.42          7.90         1.91 o
   0   7  11          7.31          8.43         1.54 o
   1   7  11          1.65          1.10         0.79 o
   2   7  11          6.63          6.80         1.52 o
   3   7  11          2.02          3.21         1.01 o
  -1   8  11          3.38          3.87         1.54 o
   0   8  11          4.99          6.60         1.87 o
   1   8  11          0.12          0.37         0.78 o
   2   8  11          0.01         -0.23         0.64 o
  -2  -6  12          1.12          1.70         0.91 o
  -1  -6  12          2.69          1.84         0.75 o
   0  -6  12          3.25          5.83         1.25 o
   1  -6  12          4.30          4.46         0.93 o
   2  -6  12          1.04          1.25         0.76 o
  -2  -5  12          0.01         -0.20         0.83 o
  -1  -5  12          4.49          6.38         1.00 o
   0  -5  12          0.14         -0.43         0.52 o
   1  -5  12          1.90          2.05         0.70 o
   2  -5  12         11.13         13.20         1.34 o
   3  -5  12          0.48          0.55         0.66 o
  -3  -4  12          0.56         -0.19         0.91 o
  -2  -4  12          5.10          4.65         1.05 o
  -1  -4  12          4.25          4.69         1.52 o
   0  -4  12         12.05         11.26         1.16 o
   1  -4  12          1.02          0.82         0.57 o
   2  -4  12          1.03          0.54         0.68 o
   3  -4  12          5.42          5.66         0.97 o
   4  -4  12          1.21          1.26         0.79 o
  -3  -3  12          3.79          4.62         1.40 o
  -2  -3  12          6.74          8.83         2.07 o
  -1  -3  12          2.99          4.99         1.00 o
   0  -3  12          2.92          3.94         0.68 o
   1  -3  12          0.04         -0.35         0.46 o
   2  -3  12          0.42         -0.13         0.51 o
   3  -3  12          8.73         12.06         1.11 o
   4  -3  12          0.24          0.35         0.59 o
  -4  -2  12          6.17          5.99         1.59 o
  -3  -2  12          6.38          7.66         1.20 o
  -2  -2  12          7.20          8.61         1.22 o
  -1  -2  12          3.82          2.93         0.68 o
   0  -2  12          0.65          0.38         0.44 o
   1  -2  12          0.92          1.98         0.75 o
   2  -2  12          2.99          2.30         0.69 o
   3  -2  12          6.19          5.60         0.92 o
   4  -2  12          7.75          7.38         0.91 o
  -4  -1  12          2.09          0.71         1.04 o
  -3  -1  12          7.01          7.10         1.13 o
  -2  -1  12          3.02          4.63         0.98 o
  -1  -1  12          5.00          3.97         0.72 o
   0  -1  12         13.95         17.17         1.25 o
   1  -1  12          1.98          2.35         0.68 o
   2  -1  12          0.35          0.84         0.48 o
   3  -1  12          4.17          5.21         0.73 o
   4  -1  12          4.47          4.60         0.79 o
   5  -1  12          0.82          0.11         0.61 o
  -4   0  12          1.82          1.25         0.99 o
  -3   0  12          5.93          5.94         1.02 o
  -2   0  12          3.57          2.64         0.66 o
  -1   0  12         17.83         23.31         1.40 o
   0   0  12         16.06         23.08         4.03 o
   1   0  12          3.26          2.70         0.80 o
   2   0  12          4.86          3.69         0.64 o
   3   0  12          0.33          0.37         0.46 o
   4   0  12          0.77          0.43         0.52 o
   5   0  12          0.67          0.14         0.58 o
  -4   1  12          0.41         -0.40         0.88 o
  -3   1  12          0.62          0.26         0.75 o
  -2   1  12          4.10          3.57         0.73 o
  -1   1  12          6.45          8.37         0.96 o
   0   1  12          7.07          7.41         1.14 o
   1   1  12          0.16          0.18         0.56 o
   2   1  12          3.36          2.95         0.60 o
   3   1  12          3.95          5.28         0.74 o
   4   1  12          4.52          6.37         0.83 o
   5   1  12          0.16          0.09         0.56 o
  -4   2  12          1.37          1.49         1.04 o
  -3   2  12          5.12          4.64         1.74 o
  -2   2  12         14.79         18.71         1.35 o
  -1   2  12          3.41          3.04         0.69 o
   0   2  12          0.36         -0.16         0.51 o
   1   2  12         19.82         18.56         2.15 o
   2   2  12          1.42          1.42         0.59 o
   3   2  12          0.15          0.56         0.56 o
   4   2  12          0.03          0.06         0.50 o
   5   2  12          2.58          2.53         0.82 o
  -3   3  12          5.45          4.51         1.07 o
  -2   3  12          0.68         -0.17         0.54 o
  -1   3  12          5.65          6.95         1.20 o
   0   3  12         10.64         12.57         1.44 o
   1   3  12         28.07         29.67         4.95 o
   2   3  12          3.03          3.11         0.89 o
   3   3  12          4.42          2.89         1.59 o
   4   3  12          0.35          1.65         0.74 o
   5   3  12          1.89          2.38         1.02 o
  -3   4  12          2.35          0.67         0.75 o
  -2   4  12          0.47          0.90         0.65 o
  -1   4  12          6.65          7.88         1.28 o
   0   4  12          3.39          4.12         1.01 o
   1   4  12          7.26          7.41         1.60 o
   2   4  12          2.84          1.79         0.76 o
   3   4  12          2.21          2.03         0.84 o
   4   4  12          0.04         -0.27         0.69 o
  -3   5  12          0.95          2.66         1.39 o
  -2   5  12          1.08          0.49         1.12 o
  -1   5  12          1.46          2.46         0.92 o
   0   5  12          2.68          0.71         1.42 o
   1   5  12          1.32          0.36         0.69 o
   2   5  12          2.92          1.31         0.85 o
   3   5  12          2.56          1.53         1.14 o
   4   5  12          1.87          0.44         1.22 o
  -2   6  12          5.13          5.69         1.85 o
  -1   6  12          0.86          0.06         1.03 o
   0   6  12          0.38          0.97         0.78 o
   1   6  12          3.09          2.40         1.85 o
   2   6  12          0.69          0.67         0.83 o
   3   6  12          0.80          0.31         0.82 o
  -1   7  12          1.02         -0.42         0.99 o
   0   7  12          0.92          1.31         0.88 o
   1   7  12          2.59          3.45         1.09 o
   2   7  12          0.74          0.50         0.80 o
  -1  -5  13          0.52          0.69         0.83 o
   0  -5  13          0.40          0.10         0.80 o
   1  -5  13          0.65          0.23         0.63 o
  -2  -4  13          2.79          2.82         1.00 o
  -1  -4  13          0.32          1.30         0.86 o
   0  -4  13          0.36          0.22         0.63 o
   1  -4  13          1.19          1.63         0.80 o
   2  -4  13          0.86          1.18         0.75 o
  -2  -3  13          0.81          1.12         1.96 o
  -1  -3  13          1.45          0.21         0.70 o
   0  -3  13          0.36          0.01         0.55 o
   1  -3  13          0.88          1.10         0.64 o
   2  -3  13          4.26          6.37         1.03 o
   3  -3  13          1.98          2.49         0.87 o
  -3  -2  13          3.03          2.34         1.26 o
  -2  -2  13          6.70          8.70         1.92 o
  -1  -2  13          3.44          2.58         0.71 o
   0  -2  13          0.11         -0.04         0.82 o
   1  -2  13          1.01         -0.14         0.53 o
   2  -2  13          0.59          1.41         0.67 o
   3  -2  13          0.03          0.79         0.61 o
  -3  -1  13          4.48          5.25         1.13 o
  -2  -1  13          2.61          4.74         1.08 o
  -1  -1  13          1.75          1.11         0.62 o
   0  -1  13          2.10          2.30         1.47 o
   1  -1  13          0.09         -0.35         0.50 o
   2  -1  13          2.38          3.21         0.80 o
   3  -1  13          1.73          1.67         0.62 o
   4  -1  13          0.10          0.19         0.57 o
  -3   0  13          2.21          2.28         0.86 o
  -2   0  13          2.06          2.06         1.11 o
  -1   0  13          1.20          0.36         0.55 o
   0   0  13          1.80          1.41         0.75 o
   1   0  13          0.89          1.67         0.75 o
   2   0  13          0.48          0.02         0.52 o
   3   0  13          0.70          0.96         0.57 o
   4   0  13          1.79          1.94         0.67 o
  -3   1  13          0.89          0.21         1.32 o
  -2   1  13          3.04          3.14         0.78 o
  -1   1  13          2.66          3.05         0.72 o
   0   1  13         18.43         17.76         1.72 o
   1   1  13          0.15         -0.44         0.56 o
   2   1  13          2.50          2.52         0.98 o
   3   1  13          0.45          0.35         0.51 o
   4   1  13          0.99          2.01         0.78 o
  -3   2  13          2.58          3.87         1.02 o
  -2   2  13          7.72          7.68         1.03 o
  -1   2  13          9.01         10.01         2.01 o
   0   2  13          3.23          4.31         1.34 o
   1   2  13          1.24          1.01         1.03 o
   2   2  13          4.80          7.28         1.03 o
   3   2  13          1.73          1.57         0.70 o
   4   2  13          2.32          3.07         0.88 o
  -2   3  13          1.82          2.50         0.78 o
  -1   3  13          2.11          3.71         1.28 o
   0   3  13          0.91          1.30         0.78 o
   1   3  13          2.36          2.11         1.05 o
   2   3  13          2.23          2.86         0.76 o
   3   3  13          0.62          0.35         0.65 o
   4   3  13          0.39          0.71         0.73 o
  -2   4  13          0.38         -0.60         0.70 o
  -1   4  13          3.44          2.49         0.93 o
   0   4  13          4.21          3.44         0.98 o
   1   4  13          0.42          1.02         0.73 o
   2   4  13          0.86          1.04         0.80 o
   3   4  13          1.52          0.19         0.67 o
  -1   5  13          1.43          2.57         1.00 o
   0   5  13          3.17          3.82         1.10 o
   1   5  13          1.27          1.61         1.04 o
   2   5  13          2.43          3.22         1.04 o
   3   5  13          0.29          0.62         0.86 o
   0   6  13          0.09          0.24         0.81 o
   1   6  13          0.02         -0.37         0.75 o
   2   6  13          1.38          0.80         1.25 o
   0  -3  14          1.03          1.46         0.84 o
   1  -3  14          1.21          1.99         0.80 o
  -1  -2  14          0.22         -0.30         0.97 o
   0  -2  14          3.24          4.44         1.09 o
   1  -2  14          1.22          1.56         0.75 o
   2  -2  14          0.31          0.92         0.81 o
  -2  -1  14          1.75          2.12         1.38 o
  -1  -1  14          1.62          1.33         0.84 o
   0  -1  14          0.72          0.07         0.71 o
   1  -1  14          0.26         -0.31         0.68 o
   2  -1  14          0.68          0.79         0.65 o
   3  -1  14          3.09          1.70         1.40 o
  -2   0  14          3.98          3.97         1.09 o
  -1   0  14          7.68          8.35         1.89 o
   0   0  14          0.03          0.30         1.22 o
   1   0  14          1.34          0.96         0.82 o
   2   0  14          0.46         -0.25         0.81 o
   3   0  14          1.40          1.76         0.68 o
  -2   1  14          4.63          6.18         1.24 o
  -1   1  14          0.90          0.21         0.75 o
   0   1  14          2.50          3.69         1.05 o
   1   1  14          1.50          0.69         0.75 o
   2   1  14          0.15          0.00         0.76 o
   3   1  14          0.26          0.97         0.77 o
  -1   2  14          1.43          1.88         0.94 o
   0   2  14          0.02         -0.12         1.29 o
   1   2  14          0.34          0.57         0.77 o
   2   2  14          1.75          0.43         0.84 o
   3   2  14          0.27          0.70         0.90 o
  -1   3  14          0.64          1.63         0.98 o
   0   3  14          2.34          1.54         0.88 o
   1   3  14          3.91          2.24         0.89 o
   2   3  14          1.98          2.20         0.99 o
   0   4  14          0.93          0.48         0.85 o
   1   4  14          0.34         -0.05         0.67 o
   2   4  14          0.21          0.52         1.14 o
                                                
